# Supplementary material for: A chromosome-level phased genome enabling allele-level studies in sweet orange: a case study on citrus Huanglongbing tolerance
Source: Hortic Res. 2022 Nov 3;10(1):uhac247. doi: 10.1093/hr/uhac247 (PMC9832951; doi:10.1093/hr/uhac247)
Supplement: Web_Material_uhac247 [file web_material_uhac247.zip]

Archive with 2 entries (2 files):
- 08192022 Supplementary Notes and Figures.docx
- 09282022 Supplementary Tables.xlsx
