# Supplementary material for: A chromosome-level phased genome enabling allele-level studies in sweet orange: a case study on citrus Huanglongbing tolerance
Source: Hortic Res. 2022 Nov 3;10(1):uhac247. doi: 10.1093/hr/uhac247 (PMC9832951; doi:10.1093/hr/uhac247)
Supplement: Web_Material_uhac247 [file web_material_uhac247.zip › 09282022 Supplementary Tables.xlsx]

## Sheet: Supplementary Table 1
Supplementary Table 1. Statistics on the raw assemblies using CANU and MECAT2.
Assembly Software	CANU	MECAT2
Number of contigs (>= 10000 bp)	383	228
Total length#	607633875	580930451
Largest contig	43709406	38533726
GC (%)	34.41	34.31
N50	15415250	14956891
N75	7566617	6534151
L50	13	14
L75	27	29
Number of Ns per 100 kbp	0	0
#Only contigs longer than 10,000 bp were summed. A minimum of 2 kb overlap length and 98.5% identity were required in the assembly step for both softwares.

## Sheet: Supplementary Table 2
Supplementary Table 2. Statistics for the genome assemlies of diploid Valencia sweet orange (DVS) and the di-haploid sweet orange (HSO).
	DVS	DVS_A	DVS_B	HSO v4
Total assembly size (bp)	598580353	298977511	299602842	336647285
Number of contigs	383	169	214	165
Largest contig (bp)	43709406	43709406	28303704	35869611
Contig N50 (bp)	15415250	16988924	13545702	24160866
Number of ambiguious bases (Ns) per 100 kb	0	0	0	70.8
Scaffolding method	long reads based phased assembly and repeat unit solving			Hi-C
Number of gaps in the chromosomes	0	0	0	27
K-mer based completeness (DVS/Campbell valencia orange)a	98.5%/97.8%	72.1%/71.6%	72.0%/71.4%	72.7%/72.1%
Assembly QV score (DVS/Campbell valencia orange)	50.6/48.8	50.3/48.6	50.8/49.1	32.8/32.1
BUSCO genome model completeness	0.987	0.984	0.983	0.984
Number of gene/transcript models	55,745/160,571	27,807/80,451	27,938/80,120	29,875/49,567
#K-mer (19 bp) based completeness and assembly QV score were assessed using the whole-genome NGS data of both DVS and a diploid Campbell Valencia orange (SRR10193475) from the study of Wang et al. (2021).
aThe mitochondrial and chloroplast sequences are found in the chrUn of HSO v4, which resulted in its slightly higher K-mer completeness compared to DVS_A or DVS_B.
Reference：
Wang, L., Huang, Y., Liu, Z., He, J., Jiang, X., He, F., Lu, Z., Yang, S., Chen, P., Yu, H., et al. (2021). Somatic variations led to the selection of acidic and acidless orange cultivars. Nature plants 7:954–965. 10.1038/s41477-021-00941-x.

## Sheet: Supplementary Table 3
Supplementary Table 3. Pummelo and mandarin whole-genome NGS data used in chromosomal origin inference.
NCBI SRA id	Accession	Species	Cultivar name	Domestication status	Citation	Totabl bases (bp)
SRR5802532	AJH	C. maxima	Anjianghonxinyou	cultivar	Wang et al., 2018	9696471500
SRR5802565	HHHXY	C. maxima	Hongxinyou from Huaihua, Hunan	cultivar	Wang et al., 2018	11756579250
SRR5802582	HHSWY	C. maxima	Shawanyou from Huaihua, Hunan	cultivar	Wang et al., 2018	10477465000
SRR5802549	GXY	C. maxima	Guanximiyou	cultivar	Wang et al., 2018	13256460180
SRR3822290	SR3-2	C. maxima	Majiayou	cultivar	Wang et al., 2018	10162927250
SRR3822291	GL-01	C. maxima	Guilin No.1	cultivar	Wang et al., 2018	11274932750
SRR3822303	CQ-016	C. maxima	Chongqing No.016	cultivar	Wang et al., 2018	8772349500
SRR3823148	JA-02	C. maxima	Ji'an, jiangxi No.02	cultivar	Wang et al., 2018	8958956500
SRR3823225	28H	C. maxima	Huazhoujuhong	cultivar	Wang et al., 2018	13285674360
SRR3823230	HNHY	C. maxima	Huanonghongyou	cultivar	Wang et al., 2018	10712500750
SRR3823251	WBY	C. maxima	Wanbaiyou	cultivar	Wang et al., 2018	12050841750
SRR3823409	RL-06	C. maxima	Ruili, Yunnan No.6	cultivar	Wang et al., 2018	10212276500
SRR3823447	GBY	C. maxima	Kaopan	cultivar	Wang et al., 2018	10639117250
SRR3823455	Q-04	C. maxima	Chongqing No.04	cultivar	Wang et al., 2018	9892655750
SRR3823645	10Z	C. maxima	Zipiyou	cultivar	Wang et al., 2018	12966404580
SRR3824065	SYPS	C. maxima	Pushi sour pummelo	cultivar	Wang et al., 2018	11157393500
SRR3844987	SYBS	C. maxima	Sour pummelo in Baishazhen	cultivar	Wang et al., 2018	10720372750
SRR3848607	NJYPS	C. maxima	local pummelo in Hunan	cultivar	Wang et al., 2018	10408729500
SRR3858312	2011-GL-01	C. maxima	Guilin No.01	cultivar	Wang et al., 2018	12965974500
SRR9127779	HB	C. maxima	HB	cultivar	Liang et al., 2020	15059508600
SRR5796820	DX3	C. reticulata	Daoxian wild mandarin No.3	wild	Wang et al., 2017	10051053250
SRR5796645	DX4	C. reticulata	Daoxian wild mandarin No.4	wild	Wang et al., 2017	13021295220
SRR5796821	DX2	C. reticulata	Daoxian wild mandarin No.2	wild	Wang et al., 2017	9272301200
SRR3747399	CYY	C. reticulata	Chongyi wild mandarin	wild	Wang et al., 2017	10999618200
SRR5796862	JYY	C. reticulata	Jiangyong wild mandarin	wild	Wang et al., 2017	16664973600
SRR3747527	HZ	C. reticulata	Hezhou wild mandarin	wild	Wang et al., 2017	11201956200
SRR3747540	SPG	C. reticulata	Suanpangan	wild	Wang et al., 2017	15967577100
SRR5796819	DX1	C. reticulata	Daoxian wild mandarin No.1	wild	Wang et al., 2017	10147930400
SRR3747529	SJ	C. reticulata	Sour tangerine	wild	Wang et al., 2017	11121163400
SRR3750611	HPJ	C. reticulata	Huapiju	semi domesticated	Wang et al., 2017	10793648000
SRR5796927	ZHJ	C. reticulata	Zhuhongju	cultivar	Wang et al., 2017	10100511750
SRR5796864	RT	C. reticulata	Hongju	cultivar	Wang et al., 2017	10515024500
SRR3747635	20H	C. reticulata	Bendizao	cultivar	Wang et al., 2017	12919161060
SRR5796822	JGA	C. reticulata	Jiangan	cultivar	Wang et al., 2017	11653854000
SRR3756933	STJ	C. reticulata	Shatangju	cultivar	Wang et al., 2017	11166537250
SRR3750668	NJ	C. reticulata	Nianju	cultivar	Wang et al., 2017	11263561250
SRR5796863	QTJ	C. reticulata	Qingtianju	cultivar	Wang et al., 2017	16981201800
SRR3750648	YSJ	C. reticulata	Yangshanju	cultivar	Wang et al., 2017	11927909250
SRR3750679	MLTJ	C. reticulata	Mingliutianju	cultivar	Wang et al., 2017	9402848750
SRR3751832	MSJ	C. reticulata	Mashuiju	cultivar	Wang et al., 2017	9794403000
Reference:
Liang, M., Cao, Z., Zhu, A., Liu, Y., Tao, M., Yang, H., Xu, Q., Wang, S., Liu, J., Li, Y., et al. (2020). Evolution of self-compatibility by a mutant Sm-RNase in citrus. Nature plants 6:131–142. 10.1038/s41477-020-0597-3.
Wang, X., Xu, Y., Zhang, S., Cao, L., Huang, Y., Cheng, J., Wu, G., Tian, S., Chen, C., Liu, Y., et al. (2017b). Genomic analyses of primitive, wild and cultivated citrus provide insights into asexual reproduction. Nat. Genet. 49:765–772. 10.1038/ng.3839.
Wang, L., He, F., Huang, Y., He, J., Yang, S., Zeng, J., Deng, C., Jiang, X., Fang, Y., Wen, S., et al. (2018). Genome of Wild Mandarin and Domestication History of Mandarin. Molecular plant 11:1024–1037. 10.1016/j.molp.2018.06.001.

## Sheet: Supplementary Table 4
Supplementary Table 4. Genetic origin of chromosomal regions in the DVS assembly.
Chromosome ID	Start coordinate	End coordinate	Species of origin#	Length (bp)	Genes
chr1A	1	24849989	M	24849989	DVS1A00001-DVS1A02227
chr1B	1	142500	P	142500	DVS1B00001-DVS1B00012
	143000	23974000	M	23831001	DVS1B00013-DVS1B01989
	23974500	29969551	P	5995052	DVS1B01990-DVS1B02822
chr2A	1	25483500	M	25483500	DVS2A00001-DVS2A02282
	25484000	32942295	P	7458296	DVS2A02283-DVS2A03365
chr2B	1	3556000	M	3556000	DVS2B00001-DVS2B00430
	3556500	32723414	P	29166915	DVS2B00431-DVS2B03372
chr3A	1	52308638	M	52308638	DVS3A00001-DVS3A05077
chr3B	1	43324000	P	43324000	DVS3B00001-DVS3B03826
	43324500	50541882	M	7217383	DVS3B03827-DVS3B04832
chr4A	1	29627743	M	29627743	DVS4A00001-DVS4A02840
chr4B	1	28307155	P	28307155	DVS4B00001-DVS4B02724
chr5A	1	38998145	M	38998145	DVS5A00001-DVS5A03387
chr5B	1	35996000	P	35996000	DVS5B00001-DVS5B03209
	35996500	37094048	M	1097549	DVS5B03210-DVS5B03372
chr6A	1	26176706	M	26176706	DVS6A00001-DVS6A02432
chr6B	1	25332904	P	25332904	DVS6B00001-DVS6B02362
chr7A	1	29493369	M	29493369	DVS7A00001-DVS7A02781
chr7B	1	31234487	P	31234487	DVS7B00001-DVS7B02878
chr8A	1	1256000	P	1256000	DVS8A00001-DVS8A00199
	1256500	30582302	M	29325803	DVS8A00200-DVS8A02696
chr8B	1	142000	M	142000	DVS8B00001-DVS8B00017
	142500	31508000	P	31365501	DVS8B00018-DVS8B02730
	31508500	31584000	M	75501	DVS8B02731-DVS8B02745
	31584500	32342903	P	758404	DVS8B02746-DVS8B02855
chr9A	1	33998296	M	33998296	DVS9A00001-DVS9A03045
chr9B	1	27090000	P	27090000	DVS9B00001-DVS9B02083
	27090500	28827000	M	1736501	DVS9B02084-DVS9B02299
	28827500	32056483	P	3228984	DVS9B02300-DVS9B02752
#P represents pummelo and M represents mandarin.

## Sheet: Supplementary Table 5
Supplementary Table 5. High-quality citrus otholog groups missing in sweet orange assemblies.
Ortholog group ID	Panther family	Best-hit protein name	Gene copie number in assembly									Category
			DVS	DVS_A	DVS_B	Citrus clementina (Wu et al., 2014)	HSO (Wang et al., 2021)	Citrus hindisii (Zhu et al., 2019)	Citrus maxima (Wang et al., 2017)	Citrus reticulata (Wang et al., 2018)	Citrus trifoliata (Peng et al., 2020)
OG0000016	DUF4371 DOMAIN-CONTAINING PROTEIN-RELATED (PTHR11697:SF217)	TTF-type domain-containing protein	116	65	51	70	0	0	0	0	71	missing in HSO
OG0000030	DISEASE RESISTANCE PROTEIN RFL1-RELATED (PTHR23155:SF1044)	Disease resistance protein RFL1	44	19	25	18	0	1	19	42	15	missing in HSO
OG0000032	RECEPTOR-LIKE PROTEIN 13 (PTHR48062:SF41)	Receptor-like protein 13	63	29	34	14	0	1	0	28	22	missing in HSO
OG0000039	PENTATRICOPEPTIDE REPEAT (PPR) SUPERFAMILY PROTEIN (PTHR45613:SF312)	Pentatricopeptide repeat-containing protein At1g62930, chloroplastic	34	11	23	12	0	14	17	18	10	missing in HSO
OG0000051	CASKIN-2 (PTHR24177:SF37)	ANK_REP_REGION domain-containing protein	37	12	25	15	0	0	0	10	19	missing in HSO
OG0000064	DUF4219 DOMAIN-CONTAINING PROTEIN (PTHR34676:SF17)	DUF4219 domain-containing protein	21	8	13	6	0	0	20	23	1	missing in HSO
OG0000069	OS01G0601675 PROTEIN (PTHR48063:SF30)	Os01g0601675 protein	23	15	8	9	0	0	10	18	8	missing in HSO
OG0000077	CYTOCHROME P450 FAMILY PROTEIN, EXPRESSED (PTHR47950:SF11)	Cytochrome P450 family 76 subfamily C polypeptide 7	21	10	11	9	0	0	7	18	10	missing in HSO
OG0000086	LRR RECEPTOR-LIKE SERINE/THREONINE-PROTEIN KINASE EFR-RELATED (PTHR48053:SF32)	Protein kinase domain-containing protein	18	9	9	8	0	4	6	17	8	missing in HSO
OG0000100	OS01G0601675 PROTEIN (PTHR48063:SF30)	Os01g0601675 protein	13	7	6	6	0	3	14	7	13	missing in HSO
OG0000134	OS08G0125300 PROTEIN (PTHR45895:SF73)	Os08g0125300 protein	9	6	3	4	0	0	0	32	3	missing in HSO
OG0000140	MDIS1-INTERACTING RECEPTOR LIKE KINASE 2 (PTHR48053:SF22)	MDIS1-interacting receptor like kinase 2	18	7	11	8	0	0	5	10	6	missing in HSO
OG0000141	NB-ARC DOMAIN-CONTAINING PROTEIN (PTHR23155:SF1184)	NB-ARC domain-containing protein	13	6	7	7	0	2	8	14	3	missing in HSO
OG0000147	ADP-RIBOSYLATION FACTOR 2 (PTHR11711:SF30)	Small ARF-related GTPase	14	7	7	7	0	3	7	7	7	missing in HSO
OG0000155	DIRIGENT PROTEIN 23 (PTHR21495:SF80)	Dirigent protein 23	11	2	9	0	0	6	15	9	3	missing in HSO
OG0000168	NAC DOMAIN-CONTAINING PROTEIN (PTHR31989:SF229)	NAC domain-containing protein	19	15	4	10	0	0	2	9	2	missing in HSO
OG0000176	PROTEIN KINASE DOMAIN-CONTAINING PROTEIN (PTHR27008:SF526)	Probable LRR receptor-like serine/threonine-protein kinase At3g47570	13	7	6	9	0	0	3	10	6	missing in HSO
OG0000180	DISEASE RESISTANCE PROTEIN RFL1-RELATED (PTHR23155:SF1044)	Disease resistance protein RFL1	12	6	6	7	0	0	6	9	6	missing in HSO
OG0000186	PROTEIN SRG1 (PTHR47991:SF140)	Protein SRG1	16	5	11	14	0	0	2	5	3	missing in HSO
OG0000203	PROTEIN KINASE DOMAIN-CONTAINING PROTEIN (PTHR27008:SF419)	Putative receptor-like protein kinase At3g47110	12	7	5	8	0	0	3	7	8	missing in HSO
OG0000213	PROTEIN KINASE DOMAIN-CONTAINING PROTEIN (PTHR48053:SF88)	Probable leucine-rich repeat receptor-like protein kinase At1g35710	12	5	7	7	0	0	8	7	3	missing in HSO
OG0000220	UDP-GLYCOSYLTRANSFERASE 73B4-RELATED (PTHR48049:SF37)	UDP-glycosyltransferase 73B5	10	5	5	6	0	4	5	7	4	missing in HSO
OG0000230	MATH DOMAIN-CONTAINING PROTEIN (PTHR46162:SF2)	TRAF-like family protein	10	4	6	6	0	1	4	9	5	missing in HSO
OG0000236	ULP_PROTEASE DOMAIN-CONTAINING PROTEIN (PTHR12606:SF1)	ULP_PROTEASE domain-containing protein	3	3	0	5	0	0	0	0	27	missing in HSO
OG0000257	WALL-ASSOCIATED RECEPTOR KINASE-LIKE 10-RELATED (PTHR27005:SF257)	Wall-associated receptor kinase-like 9	17	6	11	6	0	0	6	2	3	missing in HSO
OG0000263	F-BOX PROTEIN PP2-B10-RELATED (PTHR32278:SF119)	F-box protein PP2-B10	10	5	5	5	0	4	4	5	6	missing in HSO
OG0000279	PHOTOSYSTEM I P700 CHLOROPHYLL A APOPROTEIN A1-RELATED (PTHR30128:SF65)	Photosystem I P700 chlorophyll a apoprotein A2	1	1	0	0	0	0	30	0	2	missing in HSO
OG0000295	WALL-ASSOCIATED RECEPTOR KINASE-LIKE 11-RELATED (PTHR27005:SF239)	Putative wall-associated receptor kinase-like 11	15	6	9	4	0	0	8	2	3	missing in HSO
OG0000299	PHOTOSYSTEM I P700 CHLOROPHYLL A APOPROTEIN A1-RELATED (PTHR30128:SF65)	Photosystem I P700 chlorophyll a apoprotein A1	2	1	1	0	0	0	27	1	2	missing in HSO
OG0000310	NAM-ASSOCIATED DOMAIN-CONTAINING PROTEIN (PTHR45125:SF31)	NAM-associated domain-containing protein	11	6	5	7	0	2	1	4	6	missing in HSO
OG0000313	CALCIUM-TRANSPORTING ATPASE 12, PLASMA MEMBRANE-TYPE (PTHR24093:SF455)	Calcium-transporting ATPase 12, plasma membrane-type	7	3	4	4	0	4	3	10	3	missing in HSO
OG0000358	ELONGATION OF VERY LONG CHAIN FATTY ACIDS PROTEIN (PTHR11157:SF134)	Very-long-chain 3-oxoacyl-CoA synthase	11	4	7	3	0	0	2	4	9	missing in HSO
OG0000361	PECTIN LYASE-LIKE SUPERFAMILY PROTEIN (PTHR31375:SF262)	Pectin lyase-like superfamily protein	15	8	7	0	0	0	1	3	10	missing in HSO
OG0000362	CYTOCHROME P450 83B1 (PTHR47956:SF49)	Cytochrome P450 83B1	11	5	6	9	0	0	2	3	4	missing in HSO
OG0000370	DIRIGENT PROTEIN 23 (PTHR21495:SF80)	Dirigent protein 23	8	3	5	0	0	4	9	4	3	missing in HSO
OG0000372	PROTEIN KINASE DOMAIN-CONTAINING PROTEIN (PTHR27008:SF419)	Putative receptor-like protein kinase At3g47110	10	4	6	5	0	0	4	4	5	missing in HSO
OG0000387	TIR DOMAIN-CONTAINING PROTEIN (PTHR32009:SF100)	TIR domain-containing protein	19	7	12	5	0	0	0	0	4	missing in HSO
OG0000388	MDIS1-INTERACTING RECEPTOR LIKE KINASE 2 (PTHR48053:SF22)	MDIS1-interacting receptor like kinase 2	12	5	7	4	0	3	4	2	3	missing in HSO
OG0000391	OS01G0153900 PROTEIN (PTHR33103:SF19)	Os01g0153500 protein	8	4	4	4	0	3	4	4	5	missing in HSO
OG0000412	FLAVONE 3'-O-METHYLTRANSFERASE 1 (PTHR11746:SF199)	Flavone 3'-O-methyltransferase 1	7	5	2	6	0	2	0	9	3	missing in HSO
OG0000419	STR_SYNTH DOMAIN-CONTAINING PROTEIN (PTHR10426:SF68)	Str_synth domain-containing protein	8	3	5	4	0	4	4	4	3	missing in HSO
OG0000422	RECEPTOR-LIKE SERINE/THREONINE-PROTEIN KINASE (PTHR27002:SF897)	Receptor-like serine/threonine-protein kinase	9	5	4	3	0	6	4	2	3	missing in HSO
OG0000424	O-METHYLTRANSFERASE ZRP4 (PTHR11746:SF161)	O-methyltransferase ZRP4	14	7	7	7	0	2	0	1	3	missing in HSO
OG0000434	G-TYPE LECTIN S-RECEPTOR-LIKE SERINE/THREONINE-PROTEIN KINASE RLK1 (PTHR47976:SF80)	G-type lectin S-receptor-like serine/threonine-protein kinase RLK1	10	5	5	5	0	0	2	4	5	missing in HSO
OG0000449	PROTEIN FAR1-RELATED SEQUENCE (PTHR31669:SF217)	Protein FAR1-RELATED SEQUENCE	3	2	1	12	0	0	6	0	5	missing in HSO
OG0000454	PROTEIN STRICTOSIDINE SYNTHASE-LIKE 10 (PTHR10426:SF69)	Protein STRICTOSIDINE SYNTHASE-LIKE 10	11	8	3	7	0	1	3	3	1	missing in HSO
OG0000458	ANKYRIN REPEAT DOMAIN-CONTAINING PROTEIN 54 (PTHR24197:SF47)	ANK_REP_REGION domain-containing protein	6	3	3	4	0	0	0	14	2	missing in HSO
OG0000459	RECEPTOR-LIKE SERINE/THREONINE-PROTEIN KINASE SD1-8 (PTHR27002:SF150)	Receptor-like serine/threonine-protein kinase SD1-8	10	6	4	5	0	0	6	0	5	missing in HSO
OG0000467	CYTOCHROME P450 83B1 (PTHR47956:SF49)	Cytochrome P450 83B1	8	4	4	4	0	3	2	6	2	missing in HSO
OG0000479		Protein kinase domain-containing protein	2	2	0	3	0	0	0	19	1	missing in HSO
OG0000481		Os06g0170800 protein	6	3	3	0	0	0	3	16	0	missing in HSO
OG0000489	PEROXIDASE 4-RELATED (PTHR31388:SF115)	Peroxidase 5	11	6	5	0	0	4	2	3	5	missing in HSO
OG0000490	1,8-CINEOLE SYNTHASE 1, CHLOROPLASTIC-RELATED (PTHR31225:SF62)	Beta-myrcene/(E)-beta-ocimene synthase 2, chloroplastic	5	4	1	0	0	3	3	5	9	missing in HSO
OG0000491	RECEPTOR-LIKE SERINE/THREONINE-PROTEIN KINASE (PTHR27002:SF852)	Receptor-like serine/threonine-protein kinase	9	6	3	3	0	4	3	0	6	missing in HSO
OG0000504	CYTOCHROME P450 83B1 (PTHR47956:SF49)	Cytochrome P450 83B1	7	3	4	3	0	4	5	3	2	missing in HSO
OG0000540	WALL-ASSOCIATED RECEPTOR KINASE-LIKE 10-RELATED (PTHR27005:SF257)	Wall-associated receptor kinase-like 10	6	4	2	4	0	2	1	6	4	missing in HSO
OG0000552	DUF241 DOMAIN PROTEIN (PTHR31509:SF100)	Uncharacterized protein	8	4	4	0	0	2	4	5	4	missing in HSO
OG0000553	MATH DOMAIN-CONTAINING PROTEIN (PTHR46162:SF2)	TRAF-like family protein	9	4	5	6	0	0	2	3	3	missing in HSO
OG0000585	F-BOX PROTEIN PP2-B11 (PTHR32278:SF105)	F-box protein PP2-B11	8	3	5	6	0	2	1	3	3	missing in HSO
OG0000605	LRRNT_2 DOMAIN-CONTAINING PROTEIN (PTHR48063:SF24)	LRRNT_2 domain-containing protein	7	3	4	3	0	3	4	2	3	missing in HSO
OG0000652	OS02G0610000 PROTEIN (PTHR48052:SF43)	Os02g0610000 protein	6	1	5	4	0	0	2	6	3	missing in HSO
OG0000677	RETROTRANS_GAG DOMAIN-CONTAINING PROTEIN (PTHR34482:SF28)	Retrotrans_gag domain-containing protein	4	2	2	2	0	1	2	12	0	missing in HSO
OG0000700	GPN-LOOP GTPASE 1 (PTHR21231:SF8)	GPN-loop GTPase	1	0	1	0	0	18	1	1	0	missing in HSO
OG0000716	DUF862 DOMAIN-CONTAINING PROTEIN-RELATED (PTHR31549:SF203)	DUF862 domain-containing protein	8	4	4	5	0	0	2	2	3	missing in HSO
OG0000718	PROTEIN KINASE DOMAIN-CONTAINING PROTEIN (PTHR46821:SF7)	Protein kinase domain-containing protein	6	3	3	2	0	0	2	7	3	missing in HSO
OG0000769	DISEASE RESISTANCE PROTEIN RFL1-RELATED (PTHR23155:SF1044)	Probable disease resistance protein At5g63020	7	3	4	2	0	0	5	2	3	missing in HSO
OG0000783	L10-INTERACTING MYB DOMAIN-CONTAINING PROTEIN (PTHR31704:SF33)	L10-interacting MYB domain-containing protein	11	10	1	0	0	0	7	1	0	missing in HSO
OG0000787	CARBOXYLESTERASE 12-RELATED (PTHR23024:SF467)	Probable carboxylesterase 12	8	5	3	0	0	2	2	5	2	missing in HSO
OG0000808	1,8-CINEOLE SYNTHASE 1, CHLOROPLASTIC-RELATED (PTHR31225:SF62)	1,8-cineole synthase 1, chloroplastic	9	5	4	0	0	1	7	1	1	missing in HSO
OG0000833	PROTEIN KINASE DOMAIN-CONTAINING PROTEIN (PTHR27008:SF419)	Putative receptor-like protein kinase At3g47110	7	3	4	3	0	0	3	3	3	missing in HSO
OG0000870		Hydroxycinnamoyltransferase5	2	1	1	7	0	1	3	2	3	missing in HSO
OG0000879	RETROTRAN_GAG_3 DOMAIN-CONTAINING PROTEIN (PTHR37610:SF67)	Retrotran_gag_3 domain-containing protein	3	2	1	2	0	0	2	3	8	missing in HSO
OG0000890	DUF862 DOMAIN-CONTAINING PROTEIN-RELATED (PTHR31549:SF203)	DUF862 domain-containing protein	8	4	4	3	0	0	2	3	2	missing in HSO
OG0000892	PROTEIN KINASE DOMAIN-CONTAINING PROTEIN (PTHR48053:SF82)	Protein kinase domain-containing protein	6	3	3	2	0	0	1	5	4	missing in HSO
OG0000894	OS06G0330100 PROTEIN (PTHR23155:SF961)	Os06g0499400 protein	3	3	0	1	0	3	1	9	1	missing in HSO
OG0000906	O-METHYLTRANSFERASE ZRP4 (PTHR11746:SF161)	O-methyltransferase ZRP4	7	5	2	2	0	4	0	3	2	missing in HSO
OG0000927	G-TYPE LECTIN S-RECEPTOR-LIKE SERINE/THREONINE-PROTEIN KINASE LECRK3 (PTHR47976:SF59)	G-type lectin S-receptor-like serine/threonine-protein kinase LECRK3	6	3	3	3	0	0	3	3	3	missing in HSO
OG0000977	PROTEIN KINASE DOMAIN-CONTAINING PROTEIN (PTHR34630:SF34)	Protein kinase domain-containing protein	1	0	1	0	0	0	0	16	1	missing in HSO
OG0001008	CYTOCHROME P450 83B1 (PTHR47956:SF49)	Cytochrome P450 83B1	6	2	4	3	0	0	3	2	3	missing in HSO
OG0001051	CYTOCHROME P450 83B1 (PTHR47956:SF49)	Cytochrome P450 83B1	4	2	2	2	0	3	2	3	3	missing in HSO
OG0001097	FLAVONE 3'-O-METHYLTRANSFERASE 1 (PTHR11746:SF199)	Flavone 3'-O-methyltransferase 1	5	4	1	4	0	1	0	5	2	missing in HSO
OG0001137		Protein FAR1-RELATED SEQUENCE	3	1	2	5	0	1	2	1	5	missing in HSO
OG0001145	SHIKIMATE O-HYDROXYCINNAMOYLTRANSFERASE (PTHR31642:SF11)	Shikimate O-hydroxycinnamoyltransferase	5	3	2	0	0	2	4	5	1	missing in HSO
OG0001179	UDP-GLYCOSYLTRANSFERASE 73C5-RELATED (PTHR48047:SF153)	UDP-glycosyltransferase 73C6	4	3	1	3	0	1	3	2	3	missing in HSO
OG0001189	HXXXD-TYPE ACYL-TRANSFERASE FAMILY PROTEIN (PTHR31623:SF59)	HXXXD-type acyl-transferase family protein	4	2	2	2	0	4	2	2	2	missing in HSO
OG0001192	DUF4371 DOMAIN-CONTAINING PROTEIN-RELATED (PTHR11697:SF217)	TTF-type domain-containing protein	10	8	2	4	0	0	0	0	2	missing in HSO
OG0001227	PROTEIN KINASE DOMAIN-CONTAINING PROTEIN (PTHR27008:SF527)	Os11g0173432 protein	5	3	2	2	0	0	2	4	3	missing in HSO
OG0001235	SALICYLATE/BENZOATE CARBOXYL METHYLTRANSFERASE (PTHR31009:SF47)	Salicylate/benzoate carboxyl methyltransferase	5	2	3	0	0	1	3	4	3	missing in HSO
OG0001238	OS11G0205200 PROTEIN (PTHR46250:SF3)	Myb_DNA-bind_3 domain-containing protein	3	3	0	2	0	2	4	3	2	missing in HSO
OG0001239	40S RIBOSOMAL PROTEIN S8 (PTHR10394:SF3)	40S ribosomal protein S8	2	2	0	2	0	4	1	4	3	missing in HSO
OG0001327	UDP-GLYCOSYLTRANSFERASE 73C3-RELATED (PTHR48047:SF66)	UDP-glycosyltransferase 73C3	4	2	2	2	0	3	2	3	2	missing in HSO
OG0001356	DISEASE RESISTANCE PROTEIN RFL1-RELATED (PTHR23155:SF1044)	Disease resistance protein SUMM2	5	2	3	3	0	0	2	3	3	missing in HSO
OG0001364	OS05G0583950 PROTEIN (PTHR47932:SF60)	Os04g0464000 protein	2	1	1	1	0	1	5	6	1	missing in HSO
OG0001378	PROTEIN TIC 214 (PTHR33163:SF13)	Uncharacterized mitochondrial protein AtMg00370	1	1	0	11	0	0	0	1	3	missing in HSO
OG0001381	F-BOX PROTEIN PP2-B2-RELATED (PTHR32278:SF57)	F-box protein At2g02240	4	2	2	2	0	1	4	2	3	missing in HSO
OG0001385	OS08G0541300 PROTEIN (PTHR27004:SF403)	Os08g0541300 protein	5	3	2	4	0	0	4	2	1	missing in HSO
OG0001392	PROTEIN FAR1-RELATED SEQUENCE (PTHR31669:SF243)	Protein FAR1-RELATED SEQUENCE	1	0	1	0	0	0	14	0	1	missing in HSO
OG0001424	DISEASE RESISTANCE PROTEIN RFL1-RELATED (PTHR23155:SF1044)	Probable disease resistance protein At5g63020	3	2	1	1	0	0	1	10	0	missing in HSO
OG0001436		Os01g0909600 protein	6	4	2	3	0	0	1	3	2	missing in HSO
OG0001438	G-TYPE LECTIN S-RECEPTOR-LIKE SERINE/THREONINE-PROTEIN KINASE RLK1 (PTHR47976:SF80)	G-type lectin S-receptor-like serine/threonine-protein kinase RLK1	6	2	4	1	0	0	2	3	3	missing in HSO
OG0001440	MDIS1-INTERACTING RECEPTOR LIKE KINASE 2 (PTHR48053:SF22)	MDIS1-interacting receptor like kinase 2	5	2	3	2	0	0	3	3	2	missing in HSO
OG0001441	DUF862 DOMAIN-CONTAINING PROTEIN-RELATED (PTHR31549:SF203)	DUF862 domain-containing protein	4	2	2	3	0	0	2	4	2	missing in HSO
OG0001475	CYTOCHROME P450 MONOOXYGENASE-LIKE PROTEIN (PTHR24298:SF846)	Cytochrome P450 monooxygenase-like protein	3	2	1	2	0	0	2	8	0	missing in HSO
OG0001483	MATH DOMAIN-CONTAINING PROTEIN (PTHR46162:SF2)	TRAF-like family protein	7	5	2	2	0	1	4	0	1	missing in HSO
OG0001506	CULLIN-1-RELATED (PTHR11932:SF138)	Cullin-1	4	2	2	2	0	3	2	2	2	missing in HSO
OG0001519	G-TYPE LECTIN S-RECEPTOR-LIKE SERINE/THREONINE-PROTEIN KINASE LECRK3 (PTHR47976:SF59)	G-type lectin S-receptor-like serine/threonine-protein kinase LECRK4	4	3	1	3	0	0	2	3	3	missing in HSO
OG0001520	UDP-GALACTOSE/UDP-GLUCOSE TRANSPORTER 2 (PTHR10778:SF43)	UDP-galactose/UDP-glucose transporter 2	5	3	2	2	0	4	1	1	2	missing in HSO
OG0001522	PROTEIN KINASE DOMAIN-CONTAINING PROTEIN (PTHR27001:SF796)	Protein kinase domain-containing protein	11	2	9	2	0	0	2	0	0	missing in HSO
OG0001525	DUF4219 DOMAIN-CONTAINING PROTEIN (PTHR34676:SF17)	DUF4219 domain-containing protein	7	4	3	2	0	0	6	0	0	missing in HSO
OG0001541	G-TYPE LECTIN S-RECEPTOR-LIKE SERINE/THREONINE-PROTEIN KINASE RKS1 (PTHR27002:SF747)	G-type lectin S-receptor-like serine/threonine-protein kinase RKS1	5	3	2	3	0	0	2	2	3	missing in HSO
OG0001546	LRR RECEPTOR-LIKE SERINE/THREONINE-PROTEIN KINASE EFR-RELATED (PTHR48053:SF32)	LRR receptor-like serine/threonine-protein kinase EFR	4	3	1	5	0	0	1	3	2	missing in HSO
OG0001558	AAI DOMAIN-CONTAINING PROTEIN-RELATED (PTHR33214:SF69)	AAI domain-containing protein	4	2	2	2	0	3	1	2	3	missing in HSO
OG0001571	DUF241 DOMAIN PROTEIN (PTHR31509:SF100)	Uncharacterized protein	6	2	4	0	0	5	1	2	1	missing in HSO
OG0001577	MUTATOR TRANSPOSASE MUDRA PROTEIN (PTHR31973:SF90)	Os02g0508500 protein	4	1	3	1	0	0	6	4	0	missing in HSO
OG0001578	CYTOCHROME P450 FAMILY PROTEIN, EXPRESSED (PTHR47950:SF11)	Cytochrome P450 family 76 subfamily C polypeptide 7	9	3	6	2	0	0	1	1	2	missing in HSO
OG0001593		Protein kinase domain-containing protein	6	2	4	1	0	0	0	6	2	missing in HSO
OG0001609	PROTEIN SRG1 (PTHR47991:SF140)	Protein SRG1	2	0	2	0	0	12	0	1	0	missing in HSO
OG0001673	F-BOX PROTEIN PP2-B10-RELATED (PTHR32278:SF119)	F-box protein PP2-B10	5	3	2	3	0	1	1	2	2	missing in HSO
OG0001695	OS06G0589800 PROTEIN (PTHR48053:SF76)	Protein kinase domain-containing protein	3	3	0	0	0	0	0	10	1	missing in HSO
OG0001728	RECEPTOR-LIKE SERINE/THREONINE-PROTEIN KINASE (PTHR27002:SF68)	Receptor-like serine/threonine-protein kinase	1	1	0	0	0	0	2	11	0	missing in HSO
OG0001740	OS03G0148300 PROTEIN (PTHR36357:SF1)	At2g46000	5	3	2	2	0	2	1	2	2	missing in HSO
OG0001744	CYTOCHROME C OXIDASE SUBUNIT 1 (PTHR10422:SF18)	Cytochrome c oxidase subunit 1	3	1	2	0	0	3	7	1	0	missing in HSO
OG0001848	DISEASE RESISTANCE PROTEIN RFL1-RELATED (PTHR23155:SF1044)	Putative disease resistance protein At1g63350	2	1	1	1	0	0	0	10	0	missing in HSO
OG0001849	PROTEIN KINASE DOMAIN-CONTAINING PROTEIN (PTHR27008:SF379)	Protein kinase domain-containing protein	8	4	4	2	0	0	0	0	3	missing in HSO
OG0001860	CYTOCHROME P450 83B1 (PTHR47956:SF49)	Cytochrome P450 83B1	4	2	2	4	0	1	0	1	3	missing in HSO
OG0001893	WALL-ASSOCIATED RECEPTOR KINASE-LIKE 2-RELATED (PTHR27005:SF254)	Wall-associated receptor kinase-like 2	4	2	2	3	0	0	2	3	1	missing in HSO
OG0001902	MATH DOMAIN-CONTAINING PROTEIN (PTHR46162:SF2)	TRAF-like family protein	3	1	2	4	0	0	2	1	3	missing in HSO
OG0001929	AMINE OXIDASE (PTHR10638:SF84)	Amine oxidase	8	3	5	1	0	1	1	1	1	missing in HSO
OG0001943	GEM-LIKE PROTEIN 6-RELATED (PTHR31969:SF54)	Putative GEM-like protein 8	4	2	2	1	0	1	5	1	1	missing in HSO
OG0001946	OS03G0724500 PROTEIN (PTHR33622:SF10)	Os03g0724500 protein	3	2	1	2	0	2	2	2	2	missing in HSO
OG0001947	IMMUNE-ASSOCIATED NUCLEOTIDE-BINDING PROTEIN 9 (PTHR10903:SF135)	Immune-associated nucleotide-binding protein 9	4	2	2	2	0	1	2	3	1	missing in HSO
OG0001983	BNAC01G23450D PROTEIN (PTHR33070:SF74)	At3g51400	4	2	2	0	0	2	3	2	2	missing in HSO
OG0002004	OS02G0161500 PROTEIN (PTHR27004:SF103)	Os02g0161500 protein	2	2	0	0	0	0	1	9	1	missing in HSO
OG0002014	OS01G0601675 PROTEIN (PTHR48063:SF30)	Os01g0601675 protein	2	1	1	1	0	0	7	2	1	missing in HSO
OG0002069	DISEASE RESISTANCE PROTEIN RFL1-RELATED (PTHR23155:SF1044)	Probable disease resistance protein At5g63020	4	1	3	1	0	0	2	3	2	missing in HSO
OG0002073	OS02G0262300 PROTEIN (PTHR34835:SF17)	Os02g0262300 protein	7	4	3	0	0	0	1	0	4	missing in HSO
OG0002094	CHROMATIN REMODELING PROTEIN EBS (PTHR46364:SF11)	Chromatin remodeling protein EBS	4	2	2	2	0	1	2	1	2	missing in HSO
OG0002095	DDE TNP4 DOMAIN-CONTAINING PROTEIN (PTHR22930:SF232)	DDE Tnp4 domain-containing protein	4	3	1	1	0	0	7	0	0	missing in HSO
OG0002121		SH3 domain-containing protein	10	2	8	1	0	0	0	0	1	missing in HSO
OG0002132	FBD DOMAIN-CONTAINING PROTEIN (PTHR32212:SF291)	F-box/FBD/LRR-repeat protein At5g22660	7	2	5	2	0	1	1	0	1	missing in HSO
OG0002175	AB HYDROLASE-1 DOMAIN-CONTAINING PROTEIN (PTHR43689:SF8)	AB hydrolase-1 domain-containing protein	8	6	2	0	0	1	1	2	0	missing in HSO
OG0002194		DUF659 domain-containing protein	2	1	1	1	0	0	3	2	4	missing in HSO
OG0002227	STR_SYNTH DOMAIN-CONTAINING PROTEIN (PTHR10426:SF68)	Str_synth domain-containing protein	3	2	1	2	0	2	0	3	2	missing in HSO
OG0002251	UDP-GLYCOSYLTRANSFERASE 73C3-RELATED (PTHR48047:SF66)	UDP-glycosyltransferase 73C3	4	2	2	2	0	1	2	1	2	missing in HSO
OG0002255	CYCLIC NUCLEOTIDE-GATED ION CHANNEL 1 (PTHR45651:SF5)	Cyclic nucleotide-gated ion channel 1	4	2	2	2	0	1	2	1	2	missing in HSO
OG0002259	OS08G0266400 PROTEIN (PTHR27004:SF280)	Os08g0266400 protein	4	2	2	0	0	0	7	1	0	missing in HSO
OG0002280	SUBFAMILY NOT NAMED (PTHR45613:SF340)	Pentatricopeptide repeat-containing protein At1g62720	1	0	1	3	0	2	1	4	1	missing in HSO
OG0002314	F-BOX DOMAIN-CONTAINING PROTEIN (PTHR31945:SF102)	Putative F-box/kelch-repeat protein At1g12870	5	2	3	2	0	0	3	1	0	missing in HSO
OG0002318	40S RIBOSOMAL PROTEIN S30 (PTHR12650:SF28)	40S ribosomal protein S30	4	2	2	1	0	0	2	2	2	missing in HSO
OG0002321	SYNTAXIN-RELATED FAMILY PROTEIN (PTHR32141:SF18)	Putative F-box protein At3g44060	5	2	3	2	0	2	2	0	0	missing in HSO
OG0002333	DISEASE RESISTANCE PROTEIN RFL1-RELATED (PTHR23155:SF1044)	Probable disease resistance protein At5g63020	3	2	1	1	0	0	2	3	2	missing in HSO
OG0002335	GLYCEROL KINASE (PTHR10196:SF69)	Glycerol kinase	2	2	0	2	0	2	0	5	0	missing in HSO
OG0002342	PROTEIN KINASE DOMAIN-CONTAINING PROTEIN (PTHR27008:SF419)	Putative receptor-like protein kinase At3g47110	4	1	3	1	0	0	3	1	2	missing in HSO
OG0002347	DUF862 DOMAIN-CONTAINING PROTEIN-RELATED (PTHR31549:SF203)	DUF862 domain-containing protein	2	1	1	3	0	0	2	2	2	missing in HSO
OG0002359	LRRNT_2 DOMAIN-CONTAINING PROTEIN (PTHR48063:SF24)	LRRNT_2 domain-containing protein	3	2	1	1	0	1	1	2	3	missing in HSO
OG0002360	TRICYCLENE SYNTHASE, CHLOROPLASTIC (PTHR31225:SF183)	Tricyclene synthase, chloroplastic	3	2	1	2	0	3	1	1	1	missing in HSO
OG0002393	SHIKIMATE O-HYDROXYCINNAMOYLTRANSFERASE (PTHR31642:SF11)	Shikimate O-hydroxycinnamoyltransferase	3	1	2	0	0	4	1	1	2	missing in HSO
OG0002427	CALCIUM-TRANSPORTING ATPASE 13, PLASMA MEMBRANE-TYPE-RELATED (PTHR24093:SF434)	Putative calcium-transporting ATPase 13, plasma membrane-type	4	2	2	2	0	2	1	1	1	missing in HSO
OG0002429	MATH DOMAIN-CONTAINING PROTEIN (PTHR46162:SF2)	TRAF-like family protein	4	2	2	2	0	1	1	1	2	missing in HSO
OG0002433	RING-TYPE DOMAIN-CONTAINING PROTEIN (PTHR46279:SF10)	RING-type domain-containing protein	2	1	1	2	0	3	1	2	1	missing in HSO
OG0002441	CYTOCHROME P450, FAMILY 76, SUBFAMILY C, POLYPEPTIDE 5-RELATED (PTHR47950:SF21)	Os03g0248200 protein	4	2	2	2	0	0	2	2	1	missing in HSO
OG0002515	PROTEIN NEDD1 (PTHR45096:SF1)	Protein NEDD1	2	1	1	2	0	0	1	5	1	missing in HSO
OG0002540	WAT1-RELATED PROTEIN (PTHR31218:SF64)	WAT1-related protein At3g28050	4	2	2	1	0	1	2	1	2	missing in HSO
OG0002563	DNA-DIRECTED RNA POLYMERASE V SUBUNIT 5C (PTHR10535:SF12)	DNA-directed RNA polymerase V subunit 5C	5	1	4	1	0	1	2	1	1	missing in HSO
OG0002578	WALL-ASSOCIATED RECEPTOR KINASE-LIKE 11-RELATED (PTHR27005:SF239)	Putative wall-associated receptor kinase-like 11	4	2	2	1	0	0	2	2	2	missing in HSO
OG0002600	OS01G0601675 PROTEIN (PTHR48063:SF30)	Os01g0601675 protein	2	0	2	1	0	0	1	2	5	missing in HSO
OG0002712	DISEASE RESISTANCE PROTEIN RFL1-RELATED (PTHR23155:SF1044)	Disease resistance protein SUMM2	3	2	1	2	0	0	1	1	3	missing in HSO
OG0002723		Os09g0345600 protein	4	3	1	4	0	0	0	2	0	missing in HSO
OG0002756	HXXXD-TYPE ACYL-TRANSFERASE FAMILY PROTEIN (PTHR31623:SF59)	HXXXD-type acyl-transferase family protein	2	1	1	1	0	3	1	1	2	missing in HSO
OG0002780	PROTEIN FAR-RED IMPAIRED RESPONSE 1 (PTHR31669:SF21)	Protein FAR-RED IMPAIRED RESPONSE 1	5	3	2	1	0	0	0	0	4	missing in HSO
OG0002784	PROTEIN KINASE DOMAIN-CONTAINING PROTEIN (PTHR27008:SF419)	Putative receptor-like protein kinase At3g47110	2	1	1	1	0	0	2	4	1	missing in HSO
OG0002848	ANTHOCYANIDIN 3-O-GLUCOSIDE 2'''-O-XYLOSYLTRANSFERASE-RELATED (PTHR48049:SF91)	Anthocyanidin 3-O-glucoside 2'''-O-xylosyltransferase	2	1	1	1	0	4	1	1	1	missing in HSO
OG0002872	MATH DOMAIN-CONTAINING PROTEIN (PTHR46162:SF2)	TRAF-like family protein	3	3	0	2	0	1	0	2	2	missing in HSO
OG0002881	NADH-UBIQUINONE OXIDOREDUCTASE CHAIN 2 (PTHR22773:SF41)	NAD(P)H-quinone oxidoreductase subunit 2 A, chloroplastic	5	2	3	1	0	2	0	0	2	missing in HSO
OG0002882	CYTOCHROME B-C1 COMPLEX SUBUNIT 6-1, MITOCHONDRIAL-RELATED (PTHR15336:SF18)	Cytochrome b-c1 complex subunit 6-1, mitochondrial	3	2	1	1	0	2	1	1	2	missing in HSO
OG0002997	MDIS1-INTERACTING RECEPTOR LIKE KINASE 2 (PTHR48053:SF22)	MDIS1-interacting receptor like kinase 2	3	1	2	1	0	0	3	2	1	missing in HSO
OG0003005	PECTIN LYASE-LIKE SUPERFAMILY PROTEIN (PTHR31375:SF262)	Pectin lyase-like superfamily protein	4	2	2	0	0	0	2	2	2	missing in HSO
OG0003007	FCS-LIKE ZINC FINGER 15 (PTHR33059:SF84)	FCS-Like Zinc finger 15	4	2	2	2	0	0	1	1	2	missing in HSO
OG0003057	DUF862 DOMAIN-CONTAINING PROTEIN-RELATED (PTHR31549:SF203)	DUF862 domain-containing protein	3	2	1	2	0	0	1	3	1	missing in HSO
OG0003059	PHOTOSYSTEM II CP43 REACTION CENTER PROTEIN (PTHR33180:SF7)	Photosystem II CP43 reaction center protein	4	1	3	0	0	2	0	1	3	missing in HSO
OG0003060	PHOTOSYSTEM II PROTEIN D1 (PTHR33149:SF40)	Photosystem II protein D1	3	2	1	1	0	2	0	4	0	missing in HSO
OG0003071	FBD DOMAIN-CONTAINING PROTEIN (PTHR32212:SF291)	F-box/FBD/LRR-repeat protein At5g22660	4	2	2	2	0	1	2	0	1	missing in HSO
OG0003072	MDIS1-INTERACTING RECEPTOR LIKE KINASE 2 (PTHR48053:SF22)	MDIS1-interacting receptor like kinase 2	5	2	3	1	0	0	2	1	1	missing in HSO
OG0003077	OS10G0394400 PROTEIN (PTHR23155:SF1095)	Os06g0707350 protein	2	2	0	0	0	0	5	2	1	missing in HSO
OG0003078	60 KDA HEAT SHOCK PROTEIN, MITOCHONDRIAL (PTHR45633:SF3)	Chaperonin CPN60, mitochondrial	4	1	3	1	0	1	2	1	1	missing in HSO
OG0003121	FLAVONE 3'-O-METHYLTRANSFERASE 1 (PTHR11746:SF199)	Flavone 3'-O-methyltransferase 1	4	2	2	2	0	0	0	2	2	missing in HSO
OG0003222	XYLOGLUCAN ENDOTRANSGLUCOSYLASE/HYDROLASE PROTEIN 24 (PTHR31062:SF164)	Xyloglucan endotransglucosylase/hydrolase protein 24	3	1	2	1	0	1	2	1	2	missing in HSO
OG0003223	LRRNT_2 DOMAIN-CONTAINING PROTEIN (PTHR27008:SF515)	Os11g0568750 protein	1	1	0	1	0	0	1	7	0	missing in HSO
OG0003229	OS06G0506100 PROTEIN (PTHR24015:SF1672)	Pentatricopeptide repeat-containing protein At3g53360, mitochondrial	3	1	2	2	0	1	1	2	1	missing in HSO
OG0003339	PROTEIN STRICTOSIDINE SYNTHASE-LIKE 10 (PTHR10426:SF69)	Protein STRICTOSIDINE SYNTHASE-LIKE 10	6	4	2	1	0	2	0	1	0	missing in HSO
OG0003359	OS03G0857750 PROTEIN (PTHR35106:SF1)	At1g65000	2	1	1	1	0	4	1	0	2	missing in HSO
OG0003373	E3 UBIQUITIN-PROTEIN LIGASE RHA2B (PTHR45969:SF5)	E3 ubiquitin-protein ligase RHA2B	2	1	1	1	0	2	1	1	3	missing in HSO
OG0003428	CYTOCHROME P450 76C1-RELATED (PTHR47950:SF22)	Cytochrome P450 76C4	4	2	2	2	0	0	1	1	2	missing in HSO
OG0003465	LRRNT_2 DOMAIN-CONTAINING PROTEIN (PTHR27008:SF515)	LRRNT_2 domain-containing protein	2	1	1	0	0	0	2	6	0	missing in HSO
OG0003471	PROTEIN STRICTOSIDINE SYNTHASE-LIKE 10 (PTHR10426:SF69)	Protein STRICTOSIDINE SYNTHASE-LIKE 10	2	1	1	2	0	2	2	1	1	missing in HSO
OG0003480	RECEPTOR-LIKE SERINE/THREONINE-PROTEIN KINASE SD1-6-RELATED (PTHR27002:SF595)	Receptor-like serine/threonine-protein kinase SD1-6	3	1	2	1	0	0	2	1	3	missing in HSO
OG0003485	LRRNT_2 DOMAIN-CONTAINING PROTEIN (PTHR48063:SF11)	LRRNT_2 domain-containing protein	2	1	1	0	0	2	1	5	0	missing in HSO
OG0003494	SHIKIMATE O-HYDROXYCINNAMOYLTRANSFERASE (PTHR31642:SF11)	Shikimate O-hydroxycinnamoyltransferase	6	3	3	0	0	1	2	1	0	missing in HSO
OG0003612	ACYL-ACTIVATING ENZYME 1, PEROXISOMAL-RELATED (PTHR43859:SF4)	Probable acyl-activating enzyme 1, peroxisomal	2	1	1	1	0	3	1	1	1	missing in HSO
OG0003818	HXXXD-TYPE ACYL-TRANSFERASE FAMILY PROTEIN (PTHR31623:SF59)	HXXXD-type acyl-transferase family protein	2	1	1	1	0	3	1	1	1	missing in HSO
OG0003973	HXXXD-TYPE ACYL-TRANSFERASE FAMILY PROTEIN (PTHR31623:SF59)	HXXXD-type acyl-transferase family protein	2	1	1	1	0	3	1	1	1	missing in HSO
OG0003985	NON-SPECIFIC SERINE/THREONINE PROTEIN KINASE (PTHR47976:SF7)	Non-specific serine/threonine protein kinase	3	1	2	1	0	0	1	3	1	missing in HSO
OG0004016	LRRNT_2 DOMAIN-CONTAINING PROTEIN (PTHR48063:SF24)	LRRNT_2 domain-containing protein	3	1	2	1	0	0	1	1	3	missing in HSO
OG0004039	ACID PHOSPHATASE/VANADIUM-DEPENDENT HALOPEROXIDASE-RELATED PROTEIN (PTHR31446:SF29)	Acid phosphatase/vanadium-dependent haloperoxidase-related protein	6	2	4	1	0	0	0	0	2	missing in HSO
OG0004070	CYTOCHROME P450 83B1 (PTHR47956:SF49)	Cytochrome P450 83B1	4	2	2	0	0	1	0	4	0	missing in HSO
OG0004081	DUF862 DOMAIN-CONTAINING PROTEIN-RELATED (PTHR31549:SF203)	DUF862 domain-containing protein	2	1	1	2	0	0	3	1	1	missing in HSO
OG0004175	54S RIBOSOMAL PROTEIN RML2, MITOCHONDRIAL (PTHR13691:SF5)	Ribosomal_L2_C domain-containing protein	5	3	2	0	0	2	0	0	2	missing in HSO
OG0004251	RECEPTOR-LIKE SERINE/THREONINE-PROTEIN KINASE SD1-8 (PTHR27002:SF150)	Receptor-like serine/threonine-protein kinase SD1-8	2	1	1	1	0	1	1	2	2	missing in HSO
OG0004308	37S RIBOSOMAL PROTEIN S5, MITOCHONDRIAL (PTHR13718:SF61)	30S ribosomal protein S5, chloroplastic	2	1	1	1	0	3	1	1	1	missing in HSO
OG0004393	F-BOX PROTEIN PP2-B10-RELATED (PTHR32278:SF119)	F-box protein PP2-B10	2	1	1	2	0	0	2	2	1	missing in HSO
OG0004443		Os09g0345600 protein	5	4	1	0	0	0	3	1	0	missing in HSO
OG0004458	OS04G0130433 PROTEIN (PTHR48047:SF25)	UDPGT domain-containing protein	3	2	1	2	0	0	1	1	2	missing in HSO
OG0004662	XYLULOSE KINASE (PTHR10196:SF57)	Xylulose kinase 2	2	1	1	1	0	2	1	2	1	missing in HSO
OG0005030	MDIS1-INTERACTING RECEPTOR LIKE KINASE 2 (PTHR48053:SF22)	MDIS1-interacting receptor like kinase 2	3	1	2	2	0	0	1	2	1	missing in HSO
OG0005176	GLUCOSE-6-PHOSPHATE 1-EPIMERASE (PTHR11122:SF10)	Glucose-6-phosphate 1-epimerase	2	1	1	1	0	3	1	1	1	missing in HSO
OG0005315		Os02g0553000 protein	3	1	2	3	0	0	1	1	1	missing in HSO
OG0005576	F-BOX PROTEIN RMF (PTHR47149:SF1)	Probable F-box protein At3g61730	3	2	1	1	0	2	1	1	1	missing in HSO
OG0005725		Os12g0239900 protein	4	2	2	1	0	2	1	1	0	missing in HSO
OG0005728	INACTIVE GLUCOSE-6-PHOSPHATE 1-DEHYDROGENASE 4, CHLOROPLASTIC (PTHR23429:SF4)	Inactive glucose-6-phosphate 1-dehydrogenase 4, chloroplastic	2	1	1	0	0	1	3	3	0	missing in HSO
OG0005777	FBD DOMAIN-CONTAINING PROTEIN (PTHR32212:SF314)	Putative FBD-associated F-box protein At5g53635	2	1	1	2	0	2	1	0	2	missing in HSO
OG0006068	S-ADENOSYLMETHIONINE DECARBOXYLASE PROENZYME (PTHR35727:SF5)	S-adenosylmethionine decarboxylase proenzyme	2	1	1	2	0	0	2	0	3	missing in HSO
OG0006177	EARLY NODULIN-LIKE PROTEIN 20 (PTHR33021:SF262)	Early nodulin-like protein 20	2	1	1	1	0	2	1	2	1	missing in HSO
OG0006264	ANK_REP_REGION DOMAIN-CONTAINING PROTEIN (PTHR24177:SF117)	ANK_REP_REGION domain-containing protein	2	1	1	2	0	2	1	0	2	missing in HSO
OG0006265	NAC DOMAIN-CONTAINING PROTEIN 41 (PTHR31989:SF386)	NAC domain-containing protein 41	2	1	1	1	0	0	1	1	4	missing in HSO
OG0006401	PROTEIN STRICTOSIDINE SYNTHASE-LIKE 10 (PTHR10426:SF69)	Protein STRICTOSIDINE SYNTHASE-LIKE 10	2	1	1	1	0	3	1	1	1	missing in HSO
OG0006479	WAT1-RELATED PROTEIN (PTHR31218:SF61)	WAT1-related protein At1g70260	3	2	1	2	0	0	1	1	2	missing in HSO
OG0006575	L-ASCORBATE PEROXIDASE 3 (PTHR31356:SF36)	L-ascorbate peroxidase 3	2	1	1	1	0	3	1	1	1	missing in HSO
OG0006627	40S RIBOSOMAL PROTEIN S29 (PTHR12010:SF2)	40S ribosomal protein S29, putative, expressed	3	1	2	0	0	1	2	0	3	missing in HSO
OG0006637	DISEASE RESISTANCE PROTEIN RFL1-RELATED (PTHR23155:SF1044)	Probable disease resistance protein At1g61310	4	2	2	1	0	0	1	1	2	missing in HSO
OG0006668	METACASPASE-1 (PTHR48104:SF30)	zf-LSD1 domain-containing protein	4	2	2	2	0	0	1	2	0	missing in HSO
OG0006879	CDP-DIACYLGLYCEROL--INOSITOL 3-PHOSPHATIDYLTRANSFERASE (PTHR15362:SF4)	Probable CDP-diacylglycerol--inositol 3-phosphatidyltransferase 2	4	3	1	0	0	2	3	0	0	missing in HSO
OG0006896	OS01G0601675 PROTEIN (PTHR48063:SF30)	Os01g0601675 protein	3	2	1	2	0	0	2	0	2	missing in HSO
OG0006902	O-METHYLTRANSFERASE ZRP4 (PTHR11746:SF161)	O-methyltransferase ZRP4	2	1	1	1	0	0	0	6	0	missing in HSO
OG0006911	S-PROTEIN HOMOLOG 24-RELATED (PTHR31232:SF96)	S-protein homolog 24	2	1	1	1	0	1	1	1	3	missing in HSO
OG0006922	RECEPTOR-LIKE SERINE/THREONINE-PROTEIN KINASE (PTHR27002:SF851)	G-type lectin S-receptor-like serine/threonine-protein kinase At4g27290	4	2	2	2	0	0	1	2	0	missing in HSO
OG0006923	RECEPTOR-LIKE SERINE/THREONINE-PROTEIN KINASE (PTHR27002:SF851)	G-type lectin S-receptor-like serine/threonine-protein kinase At4g27290	4	2	2	1	0	0	2	1	1	missing in HSO
OG0006926	ALPHA-HUMULENE/(-)-(E)-BETA-CARYOPHYLLENE SYNTHASE (PTHR31225:SF134)	Alpha-humulene/(-)-(E)-beta-caryophyllene synthase	2	1	1	0	0	1	1	1	4	missing in HSO
OG0006932	LRRNT_2 DOMAIN-CONTAINING PROTEIN (PTHR48063:SF67)	LRRNT_2 domain-containing protein	3	2	1	2	0	0	1	2	1	missing in HSO
OG0006990	6-PHOSPHOGLUCONATE DEHYDROGENASE YQEC-RELATED (PTHR43207:SF4)	Prephenate/arogenate dehydrogenase domain-containing protein	3	0	3	1	0	1	3	1	0	missing in HSO
OG0007093	EXPRESSED PROTEIN (PTHR33070:SF96)	Expressed protein	2	1	1	1	0	2	1	1	1	missing in HSO
OG0007636	GOLGIN CANDIDATE 5 (PTHR47347:SF2)	Golgin candidate 5	2	1	1	1	0	2	1	1	1	missing in HSO
OG0007638	F9L1.21 PROTEIN (PTHR28632:SF9)	F9L1.21 protein	2	1	1	1	0	2	1	1	1	missing in HSO
OG0007650	DISEASE RESISTANCE PROTEIN RFL1-RELATED (PTHR23155:SF1044)	Probable disease resistance protein At5g63020	2	1	1	1	0	0	2	2	1	missing in HSO
OG0007651	ABHYDROLASE_2 DOMAIN-CONTAINING PROTEIN (PTHR46234:SF3)	Abhydrolase_2 domain-containing protein	2	1	1	1	0	2	1	1	1	missing in HSO
OG0007658	OS08G0499800 PROTEIN (PTHR46128:SF6)	Pentatricopeptide repeat-containing protein At1g80150, mitochondrial	2	1	1	1	0	2	1	1	1	missing in HSO
OG0007662	PROTEIN FAR1-RELATED SEQUENCE 6 (PTHR31669:SF10)	Protein FAR1-RELATED SEQUENCE 6	2	1	1	1	0	2	1	1	1	missing in HSO
OG0007690	DNA-DIRECTED RNA POLYMERASE II SUBUNIT RPB7 (PTHR12709:SF4)	Os05g0400700 protein	3	2	1	1	0	1	1	1	1	missing in HSO
OG0007711	PROTEIN KINASE DOMAIN-CONTAINING PROTEIN (PTHR27000:SF594)	Protein kinase domain-containing protein	4	3	1	2	0	0	1	1	0	missing in HSO
OG0007759	NUCLEAR TRANSCRIPTION FACTOR Y SUBUNIT B-7 (PTHR11064:SF122)	Nuclear transcription factor Y subunit B-7	2	1	1	1	0	2	1	1	1	missing in HSO
OG0007760	TYROSINE-SULFATED GLYCOPEPTIDE RECEPTOR 1 (PTHR48004:SF59)	LRRNT_2 domain-containing protein	3	1	2	1	0	0	2	1	1	missing in HSO
OG0007775	HXXXD-TYPE ACYL-TRANSFERASE FAMILY PROTEIN (PTHR31623:SF59)	HXXXD-type acyl-transferase family protein	2	1	1	1	0	2	1	1	1	missing in HSO
OG0007778	INACTIVE ATP-DEPENDENT ZINC METALLOPROTEASE FTSHI 4, CHLOROPLASTIC-RELATED (PTHR23076:SF99)	Probable inactive ATP-dependent zinc metalloprotease FTSHI 4, chloroplastic	2	1	1	1	0	2	1	1	1	missing in HSO
OG0007928	HEAVY METAL TRANSPORT/DETOXIFICATION SUPERFAMILY PROTEIN (PTHR47488:SF7)	Heavy metal transport/detoxification superfamily protein	2	1	1	0	0	1	1	1	3	missing in HSO
OG0007930	DUF862 DOMAIN-CONTAINING PROTEIN-RELATED (PTHR31549:SF203)	Transmembrane protein, putative (DUF247)	2	1	1	1	0	0	2	1	2	missing in HSO
OG0008022	OS07G0165900 PROTEIN (PTHR33021:SF58)	Os07g0165900 protein	3	1	2	1	0	1	1	1	1	missing in HSO
OG0008966	O-METHYLTRANSFERASE ZRP4 (PTHR11746:SF161)	O-methyltransferase ZRP4	2	1	1	1	0	1	0	1	3	missing in HSO
OG0009329	PROTEIN WVD2-LIKE 3 (PTHR46372:SF2)	Protein WVD2-like 3	3	2	1	2	0	0	1	1	1	missing in HSO
OG0009352	U4/U6.U5 TRI-SNRNP-ASSOCIATED PROTEIN 1 (PTHR14152:SF5)	SART-1 family protein DOT2	2	1	1	1	0	2	1	1	1	missing in HSO
OG0009353	HYDROLASE_4 DOMAIN-CONTAINING PROTEIN (PTHR10794:SF82)	Hydrolase_4 domain-containing protein	2	1	1	1	0	2	1	1	1	missing in HSO
OG0009437	PROTEIN FAR1-RELATED SEQUENCE 3 (PTHR31669:SF218)	Protein FAR1-RELATED SEQUENCE 3	2	1	1	1	0	2	1	1	1	missing in HSO
OG0009448	SUBFAMILY NOT NAMED (PTHR45613:SF346)	Pentatricopeptide repeat-containing protein At1g64583, mitochondrial	2	1	1	1	0	2	1	1	1	missing in HSO
OG0009474	SEC-C MOTIF PROTEIN (PTHR36750:SF1)	SEC-C motif protein	2	1	1	1	0	2	1	1	1	missing in HSO
OG0009592	RHAMNOGALACTURONAN ENDOLYASE (PTHR32018:SF25)	Rhamnogalacturonan endolyase	2	1	1	1	0	2	1	1	1	missing in HSO
OG0009606	BETA CARBONIC ANHYDRASE 5, CHLOROPLASTIC (PTHR11002:SF12)	Beta carbonic anhydrase 5, chloroplastic	2	1	1	1	0	2	1	1	1	missing in HSO
OG0009744	ALPHA-HUMULENE/(-)-(E)-BETA-CARYOPHYLLENE SYNTHASE (PTHR31225:SF134)	Alpha-humulene/(-)-(E)-beta-caryophyllene synthase	4	2	2	0	0	0	1	1	2	missing in HSO
OG0009772	CCA TRNA NUCLEOTIDYLTRANSFERASE, MITOCHONDRIAL (PTHR13734:SF5)	PolyA_pol domain-containing protein	2	1	1	1	0	2	1	1	1	missing in HSO
OG0009848	30S RIBOSOMAL PROTEIN S9, CHLOROPLASTIC (PTHR21569:SF1)	30S ribosomal protein S9, chloroplastic	2	1	1	1	0	3	1	0	1	missing in HSO
OG0010125	OLIGOPEPTIDE TRANSPORTER-LIKE PROTEIN (PTHR33172:SF76)	At5g24890	2	1	1	1	0	2	1	1	1	missing in HSO
OG0010633	50S RIBOSOMAL PROTEIN L23, CHLOROPLASTIC (PTHR11620:SF62)	50S ribosomal protein L23, chloroplastic	2	1	1	1	0	3	0	0	2	missing in HSO
OG0011480	PHOSPHATIDYLSERINE DECARBOXYLASE PROENZYME, MITOCHONDRIAL (PTHR10067:SF6)	Phosphatidylserine decarboxylase proenzyme 1, mitochondrial	2	1	1	1	0	2	1	1	1	missing in HSO
OG0011823	CELL DIVISION CYCLE PROTEIN 16 HOMOLOG (PTHR12558:SF9)	Anaphase-promoting complex subunit 6	2	2	0	2	0	0	0	4	0	missing in HSO
OG0011837	PENTATRICOPEPTIDE REPEAT (PPR) SUPERFAMILY PROTEIN (PTHR45613:SF312)	Pentatricopeptide repeat-containing protein At1g62930, chloroplastic	2	1	1	1	0	1	1	2	1	missing in HSO
OG0012153	MDIS1-INTERACTING RECEPTOR LIKE KINASE 2 (PTHR48053:SF22)	MDIS1-interacting receptor like kinase 2	3	2	1	3	0	0	0	0	2	missing in HSO
OG0012180	DUF862 DOMAIN-CONTAINING PROTEIN-RELATED (PTHR31549:SF203)	DUF862 domain-containing protein	2	1	1	1	0	0	1	3	1	missing in HSO
OG0012233	DDE TNP4 DOMAIN-CONTAINING PROTEIN (PTHR22930:SF176)	Os03g0689833 protein	5	3	2	2	0	0	0	0	1	missing in HSO
OG0012389	ZINC-TYPE ALCOHOL DEHYDROGENASE-LIKE PROTEIN C16A3.02C (PTHR44013:SF1)	Chloroplast envelope quinone oxidoreductase homolog	2	1	1	1	0	1	2	1	1	missing in HSO
OG0012569	PROTEIN PHOSPHATASE 1K, MITOCHONDRIAL (PTHR47992:SF26)	Probable protein phosphatase 2C 51	2	1	1	1	0	2	1	1	1	missing in HSO
OG0012651	PECTINESTERASE/PECTINESTERASE INHIBITOR 20-RELATED (PTHR31707:SF313)	Probable pectinesterase/pectinesterase inhibitor 20	2	1	1	1	0	2	1	1	1	missing in HSO
OG0012658	OS07G0246600 PROTEIN (PTHR31343:SF8)	At4g16100	2	1	1	1	0	2	1	1	1	missing in HSO
OG0012688	OS03G0564200 PROTEIN (PTHR34129:SF1)	At4g01897	2	1	1	1	0	2	1	1	1	missing in HSO
OG0012703	MANNAN ENDO-1,4-BETA-MANNOSIDASE 7 (PTHR31451:SF60)	Mannan endo-1,4-beta-mannosidase 7	2	1	1	1	0	2	1	1	1	missing in HSO
OG0012706	CATECHOL O-METHYLTRANSFERASE DOMAIN-CONTAINING PROTEIN 1 (PTHR10509:SF14)	S-adenosyl-L-methionine-dependent methyltransferases superfamily protein	2	1	1	1	0	2	1	1	1	missing in HSO
OG0012729	HISTONE H3-LIKE CENTROMERIC PROTEIN HTR12 (PTHR11426:SF223)	Histone H3-like centromeric protein HTR12	3	2	1	0	0	2	1	1	1	missing in HSO
OG0012737	E3 UBIQUITIN-PROTEIN LIGASE RHB1A-RELATED (PTHR46463:SF30)	Probable E3 ubiquitin-protein ligase RHB1A	3	2	1	1	0	1	1	1	1	missing in HSO
OG0012745	DIGALACTOSYLDIACYLGLYCEROL SYNTHASE 2, CHLOROPLASTIC (PTHR46132:SF1)	Digalactosyldiacylglycerol synthase 2, chloroplastic	3	2	1	1	0	2	1	0	1	missing in HSO
OG0012819	EUKARYOTIC TRANSLATION INITIATION FACTOR ISOFORM 4G-2 (PTHR23253:SF67)	Eukaryotic translation initiation factor isoform 4G-2	2	1	1	1	0	1	2	2	0	missing in HSO
OG0013315	RECEPTOR-LIKE SERINE/THREONINE-PROTEIN KINASE SD1-8 (PTHR27002:SF150)	Receptor-like serine/threonine-protein kinase SD1-8	2	1	1	1	0	0	2	1	2	missing in HSO
OG0013393	E3 UBIQUITIN-PROTEIN LIGASE BAH1-LIKE-RELATED (PTHR46764:SF2)	Probable E3 ubiquitin-protein ligase BAH1-like	2	1	1	1	0	2	1	1	1	missing in HSO
OG0013412	B3 DOMAIN-CONTAINING PROTEIN OS11G0156000 (PTHR31140:SF70)	B3 domain-containing protein At2g36080	2	1	1	1	0	2	1	1	1	missing in HSO
OG0013465	PROTEIN TRICHOME BIREFRINGENCE-LIKE 33 (PTHR32285:SF62)	Protein trichome birefringence-like 33	2	1	1	1	0	2	1	1	1	missing in HSO
OG0013472	HEAVY METAL-ASSOCIATED ISOPRENYLATED PLANT PROTEIN 21 (PTHR22814:SF110)	Heavy metal-associated isoprenylated plant protein 21	2	1	1	1	0	2	1	1	1	missing in HSO
OG0013535	PPR CONTAINING PLANT-LIKE PROTEIN (PTHR47938:SF22)	Pentatricopeptide repeat-containing protein At5g39980, chloroplastic	2	1	1	1	0	2	1	1	1	missing in HSO
OG0013540	ANAPHASE-PROMOTING COMPLEX SUBUNIT 11 (PTHR11210:SF1)	Anaphase-promoting complex subunit 11	4	2	2	1	0	0	1	0	2	missing in HSO
OG0013559	CASPARIAN STRIP MEMBRANE PROTEIN 5 (PTHR11615:SF329)	Casparian strip membrane protein 3	2	1	1	1	0	2	1	1	1	missing in HSO
OG0013627	FE2OG DIOXYGENASE DOMAIN-CONTAINING PROTEIN (PTHR47990:SF31)	Fe2OG dioxygenase domain-containing protein	2	1	1	1	0	1	1	2	1	missing in HSO
OG0013676	F-BOX DOMAIN-CONTAINING PROTEIN (PTHR31639:SF248)	FBD domain-containing protein	3	1	2	3	0	1	0	0	1	missing in HSO
OG0013878	PROTEIN KINASE DOMAIN-CONTAINING PROTEIN (PTHR27008:SF526)	Probable LRR receptor-like serine/threonine-protein kinase At3g47570	2	1	1	1	0	0	1	3	1	missing in HSO
OG0014275	RING-TYPE DOMAIN-CONTAINING PROTEIN (PTHR45969:SF56)	RING-type domain-containing protein	2	1	1	1	0	2	1	1	1	missing in HSO
OG0014277	MEMBRANE PROTEIN (PTHR37185:SF3)	Membrane protein	2	1	1	1	0	2	1	1	1	missing in HSO
OG0014309	SQUAMOSA PROMOTER-BINDING-LIKE PROTEIN 18 (PTHR31251:SF177)	SBP-type domain-containing protein	2	1	1	1	0	2	1	1	1	missing in HSO
OG0014310	MADS-BOX PROTEIN FLOWERING LOCUS C (PTHR11945:SF671)	MADS-box protein FLOWERING LOCUS C	2	1	1	1	0	2	1	1	1	missing in HSO
OG0014655	MEDIATOR OF RNA POLYMERASE II TRANSCRIPTION SUBUNIT 28 (PTHR39117:SF1)	Mediator of RNA polymerase II transcription subunit 28	2	1	1	1	0	1	1	2	1	missing in HSO
OG0014753	AAI DOMAIN-CONTAINING PROTEIN-RELATED (PTHR33044:SF94)	AAI domain-containing protein	2	1	1	1	0	1	1	1	2	missing in HSO
OG0014783	LYSINE HISTIDINE TRANSPORTER-LIKE 7 (PTHR48017:SF47)	Os04g0562100 protein	2	1	1	1	0	2	0	1	2	missing in HSO
OG0014790	PRE-MRNA-SPLICING FACTOR SYF2 (PTHR13264:SF5)	Expressed protein	2	1	1	1	0	2	1	1	1	missing in HSO
OG0014791	PATHOGENESIS-RELATED THAUMATIN SUPERFAMILY PROTEIN (PTHR31048:SF129)	Pathogenesis-related thaumatin superfamily protein	2	1	1	1	0	2	1	1	1	missing in HSO
OG0014903	ABHYDROLASE_3 DOMAIN-CONTAINING PROTEIN (PTHR23024:SF497)	Abhydrolase_3 domain-containing protein	3	2	1	0	0	1	2	1	1	missing in HSO
OG0015171		Kinesin motor domain-containing protein	1	1	0	1	0	1	5	0	0	missing in HSO
OG0015197	RETROTRAN_GAG_3 DOMAIN-CONTAINING PROTEIN (PTHR37610:SF67)	Retrotran_gag_3 domain-containing protein	1	1	0	1	0	0	0	3	3	missing in HSO
OG0015323	PROLYLCARBOXYPEPTIDASE-LIKE PROTEIN-RELATED (PTHR11010:SF96)	Prolylcarboxypeptidase-like protein	2	1	1	1	0	0	1	3	1	missing in HSO
OG0015348	PLECKSTRIN HOMOLOGY (PH) AND LIPID-BINDING START DOMAINS-CONTAINING PROTEIN (PTHR12136:SF41)	Pleckstrin homology (PH) and lipid-binding START domains-containing protein	2	1	1	1	0	2	1	1	1	missing in HSO
OG0015374	SERINE/THREONINE-PROTEIN KINASE PBL5-RELATED (PTHR47985:SF41)	Probable serine/threonine-protein kinase PBL5	2	1	1	1	0	2	1	1	1	missing in HSO
OG0015379	ANK_REP_REGION DOMAIN-CONTAINING PROTEIN (PTHR24186:SF18)	ANK_REP_REGION domain-containing protein	2	1	1	1	0	2	1	1	1	missing in HSO
OG0015772	AT-HOOK MOTIF NUCLEAR-LOCALIZED PROTEIN 3 (PTHR31500:SF18)	AT-hook motif nuclear-localized protein 3	2	1	1	1	0	2	1	1	1	missing in HSO
OG0015844	TRANSMEMBRANE PROTEIN (PTHR34189:SF11)	Transmembrane protein	2	1	1	1	0	1	1	2	1	missing in HSO
OG0015925	GLYCOSYLTRANSFERASE-LIKE KOBITO 1 (PTHR46701:SF7)	Glycosyltransferase-like KOBITO 1	3	1	2	1	0	1	1	2	0	missing in HSO
OG0016014	PURPLE ACID PHOSPHATASE 13 (PTHR22953:SF15)	Purple acid phosphatase	2	1	1	1	0	1	2	1	1	missing in HSO
OG0016052	ALDO_KET_RED DOMAIN-CONTAINING PROTEIN (PTHR43150:SF2)	Probable voltage-gated potassium channel subunit beta	2	1	1	1	0	2	1	1	1	missing in HSO
OG0016115	PROTEIN KINASE DOMAIN-CONTAINING PROTEIN (PTHR48053:SF88)	Probable leucine-rich repeat receptor-like protein kinase At1g35710	3	1	2	2	0	0	1	1	1	missing in HSO
OG0016132	CYSTEINE-RICH RECEPTOR-LIKE PROTEIN KINASE 41 (PTHR27002:SF796)	Putative receptor-like protein kinase At4g00960	1	1	0	1	0	0	3	2	1	missing in HSO
OG0016145	ALPHA-HUMULENE/(-)-(E)-BETA-CARYOPHYLLENE SYNTHASE (PTHR31225:SF134)	Alpha-humulene/(-)-(E)-beta-caryophyllene synthase	3	1	2	0	0	1	1	3	0	missing in HSO
OG0016353	O-METHYLTRANSFERASE ZRP4 (PTHR11746:SF161)	O-methyltransferase ZRP4	2	1	1	1	0	2	0	1	2	missing in HSO
OG0016358	STR_SYNTH DOMAIN-CONTAINING PROTEIN (PTHR10426:SF68)	Str_synth domain-containing protein	2	1	1	1	0	1	1	1	2	missing in HSO
OG0016747	BNACNNG47390D PROTEIN (PTHR42905:SF9)	At1g21440	1	0	1	1	0	2	2	1	1	missing in HSO
OG0016902	3-EPI-6-DEOXOCATHASTERONE 23-MONOOXYGENASE CYP90C1 (PTHR24286:SF254)	3-epi-6-deoxocathasterone 23-monooxygenase CYP90C1	2	1	1	1	0	1	1	1	1	missing in HSO
OG0016903	DEHYDRIN RAB18 (PTHR33346:SF41)	Dehydrin Rab18	2	1	1	1	0	1	1	1	1	missing in HSO
OG0016925	MFS DOMAIN-CONTAINING PROTEIN (PTHR23505:SF79)	MFS domain-containing protein	2	1	1	1	0	1	1	1	1	missing in HSO
OG0016938	LP01149P (PTHR20889:SF12)	Os01g0720400 protein	2	2	0	2	0	0	0	3	0	missing in HSO
OG0016949	TRANSCRIPTION INITIATION FACTOR TFIID SUBUNIT 12B (PTHR12264:SF3)	Transcription initiation factor TFIID subunit 12b	2	1	1	1	0	2	1	0	1	missing in HSO
OG0016952	LEA_2 DOMAIN-CONTAINING PROTEIN (PTHR31234:SF8)	LEA_2 domain-containing protein	2	1	1	1	0	1	1	1	1	missing in HSO
OG0016963	F-BOX DOMAIN-CONTAINING PROTEIN (PTHR32212:SF283)	Putative F-box/FBD/LRR-repeat protein At5g44950	1	1	0	1	0	2	0	1	2	missing in HSO
OG0016967	WALL-ASSOCIATED RECEPTOR KINASE-LIKE 10-RELATED (PTHR27005:SF257)	Wall-associated receptor kinase-like 10	2	1	1	1	0	1	1	1	1	missing in HSO
OG0016968	DISEASE RESISTANCE PROTEIN RFL1-RELATED (PTHR23155:SF1044)	Probable disease resistance protein At5g63020	2	1	1	1	0	0	2	1	1	missing in HSO
OG0016969	WD_REPEATS_REGION DOMAIN-CONTAINING PROTEIN (PTHR44156:SF3)	WD_REPEATS_REGION domain-containing protein	2	1	1	1	0	1	1	1	1	missing in HSO
OG0016970	POLYGALACTURONASE ADPG2 (PTHR31375:SF175)	Os07g0208200 protein	2	1	1	1	0	3	0	0	1	missing in HSO
OG0016976	NB-ARC DOMAIN-CONTAINING PROTEIN (PTHR23155:SF1163)	Probable disease resistance protein At1g52660	2	1	1	1	0	0	1	3	0	missing in HSO
OG0016977	SHIKIMATE O-HYDROXYCINNAMOYLTRANSFERASE (PTHR31642:SF11)	Shikimate O-hydroxycinnamoyltransferase	2	1	1	0	0	2	1	1	1	missing in HSO
OG0016978	RECEPTOR-LIKE SERINE/THREONINE-PROTEIN KINASE (PTHR27002:SF897)	Receptor-like serine/threonine-protein kinase	4	1	3	1	0	0	0	1	1	missing in HSO
OG0016987	CATION/H(+) ANTIPORTER 14 (PTHR32468:SF23)	Cation/H(+) antiporter 14	2	1	1	1	0	2	1	0	1	missing in HSO
OG0016990	PEROXIDASE 52 (PTHR31388:SF24)	Peroxidase 52	2	1	1	0	0	2	1	1	1	missing in HSO
OG0016991	EXPRESSED PROTEIN (PTHR34132:SF4)	At5g58375	2	1	1	1	0	2	1	0	1	missing in HSO
OG0016997		Topoisomerase I damage affected-like protein	2	1	1	1	0	1	1	1	1	missing in HSO
OG0016998	PSBP DOMAIN-CONTAINING PROTEIN 2, CHLOROPLASTIC (PTHR31407:SF3)	PsbP domain-containing protein 2, chloroplastic	2	1	1	1	0	2	0	1	1	missing in HSO
OG0017002	HXXXD-TYPE ACYL-TRANSFERASE FAMILY PROTEIN (PTHR31623:SF59)	HXXXD-type acyl-transferase family protein	2	1	1	1	0	1	1	1	1	missing in HSO
OG0017003	HXXXD-TYPE ACYL-TRANSFERASE FAMILY PROTEIN (PTHR31623:SF59)	HXXXD-type acyl-transferase family protein	1	1	0	1	0	1	2	1	1	missing in HSO
OG0017004	SHIKIMATE O-HYDROXYCINNAMOYLTRANSFERASE (PTHR31642:SF11)	Shikimate O-hydroxycinnamoyltransferase	2	1	1	0	0	2	1	1	1	missing in HSO
OG0017007	LRRNT_2 DOMAIN-CONTAINING PROTEIN (PTHR47988:SF19)	LRRNT_2 domain-containing protein	3	2	1	1	0	0	0	2	1	missing in HSO
OG0017017	BIFUNCTIONAL ASPARTATE AMINOTRANSFERASE AND GLUTAMATE/ASPARTATE-PREPHENATE AMINOTRANSFERASE (PTHR43795:SF2)	Bifunctional aspartate aminotransferase and glutamate/aspartate-prephenate aminotransferase	2	1	1	1	0	1	1	1	1	missing in HSO
OG0017026	SERINE/ARGININE-RICH SC35-LIKE SPLICING FACTOR SCL33 (PTHR23147:SF179)	Serine/arginine-rich SC35-like splicing factor SCL33	2	1	1	1	0	1	1	1	1	missing in HSO
OG0017030	G-TYPE LECTIN S-RECEPTOR-LIKE SERINE/THREONINE-PROTEIN KINASE RLK1 (PTHR47976:SF80)	G-type lectin S-receptor-like serine/threonine-protein kinase RLK1	3	2	1	2	0	0	0	0	2	missing in HSO
OG0017031	G-TYPE LECTIN S-RECEPTOR-LIKE SERINE/THREONINE-PROTEIN KINASE LECRK3 (PTHR47976:SF59)	Non-specific serine/threonine protein kinase	2	1	1	1	0	0	1	1	2	missing in HSO
OG0017034	OS03G0119300 PROTEIN (PTHR10795:SF409)	Os03g0119300 protein	2	1	1	1	0	1	1	1	1	missing in HSO
OG0017037	DUF862 DOMAIN-CONTAINING PROTEIN-RELATED (PTHR31549:SF203)	DUF862 domain-containing protein	2	1	1	3	0	0	1	1	0	missing in HSO
OG0017038	DUF862 DOMAIN-CONTAINING PROTEIN-RELATED (PTHR31549:SF203)	DUF862 domain-containing protein	2	1	1	1	0	0	1	1	2	missing in HSO
OG0017043	NB-ARC DOMAIN-CONTAINING PROTEIN (PTHR23155:SF1184)	NB-ARC domain-containing protein	2	1	1	1	0	1	1	1	1	missing in HSO
OG0017045	RECEPTOR LIKE PROTEIN 28-RELATED (PTHR27004:SF195)	Receptor-like protein 42	4	2	2	2	0	0	0	0	1	missing in HSO
OG0017048	PFKB DOMAIN-CONTAINING PROTEIN (PTHR42909:SF1)	Putative pigment biosynthesis protein	2	1	1	1	0	1	1	1	1	missing in HSO
OG0017050		Os02g0698200 protein	3	1	2	1	0	0	2	1	0	missing in HSO
OG0017054	CYCLIN-B1-4 (PTHR10177:SF253)	Cyclin-B1-4	2	1	1	1	0	1	1	1	1	missing in HSO
OG0017055	DOUBLE-STRANDED RNA-BINDING PROTEIN 1 (PTHR46031:SF16)	Double-stranded RNA-binding protein 1	2	1	1	1	0	1	1	1	1	missing in HSO
OG0017072	NECAP-LIKE PROTEIN CG9132 (PTHR12847:SF9)	DUF1681 domain-containing protein	2	1	1	1	0	1	1	1	1	missing in HSO
OG0017077	OS08G0191900 PROTEIN (PTHR47934:SF4)	Pentatricopeptide repeat-containing protein At3g59040	2	1	1	1	0	1	1	1	1	missing in HSO
OG0017083	DUF4371 DOMAIN-CONTAINING PROTEIN-RELATED (PTHR11697:SF217)	TTF-type domain-containing protein	4	2	2	1	0	0	0	0	2	missing in HSO
OG0017089	TRANSCRIPTION FACTOR TCP16-RELATED (PTHR31072:SF4)	Transcription factor TCP20	2	1	1	1	0	1	1	1	1	missing in HSO
OG0017102	PROTEIN EPIDERMAL PATTERNING FACTOR 1 (PTHR33109:SF41)	Protein EPIDERMAL PATTERNING FACTOR 1	2	1	1	1	0	1	1	1	1	missing in HSO
OG0017111	PROTEIN CNPPD1 (PTHR15615:SF108)	Cyclin-U1-1	2	1	1	1	0	1	2	0	1	missing in HSO
OG0017131	FAR1 DOMAIN-CONTAINING PROTEIN (PTHR46328:SF14)	FAR1 domain-containing protein	2	1	1	1	0	1	1	1	1	missing in HSO
OG0017139	HXXXD-TYPE ACYL-TRANSFERASE FAMILY PROTEIN (PTHR31623:SF59)	HXXXD-type acyl-transferase family protein	2	1	1	1	0	1	1	1	1	missing in HSO
OG0017153	OS01G0138400 PROTEIN (PTHR27009:SF13)	Protein kinase domain-containing protein	2	1	1	1	0	1	1	1	1	missing in HSO
OG0017162	CYSTEINE/HISTIDINE-RICH C1 DOMAIN FAMILY PROTEIN-RELATED (PTHR32410:SF200)	Cysteine/Histidine-rich C1 domain family protein	2	1	1	0	0	0	1	3	1	missing in HSO
OG0017165	MOSC DOMAIN-CONTAINING PROTEIN (PTHR14237:SF19)	MOSC domain-containing protein	2	1	1	1	0	1	1	1	1	missing in HSO
OG0017171	TWINKLE PROTEIN, MITOCHONDRIAL (PTHR12873:SF0)	Twinkle homolog protein, chloroplastic/mitochondrial	2	1	1	1	0	1	1	1	1	missing in HSO
OG0017185	15.4 KDA CLASS V HEAT SHOCK PROTEIN (PTHR11527:SF97)	15.4 kDa class V heat shock protein	2	1	1	1	0	1	1	1	1	missing in HSO
OG0017188	CRIB DOMAIN-CONTAINING PROTEIN RIC10 (PTHR46325:SF20)	CRIB domain-containing protein	2	1	1	1	0	1	1	1	1	missing in HSO
OG0017190	PROTEIN KINASE DOMAIN-CONTAINING PROTEIN (PTHR27002:SF780)	Protein kinase domain-containing protein	2	1	1	1	0	0	0	2	2	missing in HSO
OG0017193	ENDONUCLEASE 4 (PTHR33146:SF26)	Endonuclease 4	2	1	1	2	0	0	1	1	1	missing in HSO
OG0017197	OS01G0237100 PROTEIN (PTHR48100:SF27)	Os01g0237100 protein	2	1	1	1	0	3	0	0	1	missing in HSO
OG0017199	D-AMINOACYL-TRNA DEACYLASE 1 (PTHR10472:SF5)	D-aminoacyl-tRNA deacylase	2	1	1	1	0	1	1	1	1	missing in HSO
OG0017205	MATERNAL EFFECT EMBRYO ARREST 18 (PTHR31240:SF0)	Os01g0613900 protein	2	1	1	1	0	1	1	1	1	missing in HSO
OG0017207	14-3-3-LIKE PROTEIN GF14 IOTA (PTHR18860:SF140)	14_3_3 domain-containing protein	2	1	1	1	0	1	1	1	1	missing in HSO
OG0017212	FE2OG DIOXYGENASE DOMAIN-CONTAINING PROTEIN (PTHR47991:SF36)	Fe2OG dioxygenase domain-containing protein	2	1	1	1	0	1	1	1	1	missing in HSO
OG0017213	PROTEIN SRG1 (PTHR47991:SF140)	Protein SRG1	2	1	1	1	0	1	1	1	1	missing in HSO
OG0017230	START DOMAIN-CONTAINING PROTEIN (PTHR19308:SF14)	START domain-containing protein	1	1	0	1	0	2	1	1	1	missing in HSO
OG0017232	PLASMINOGEN ACTIVATOR INHIBITOR (PTHR34116:SF2)	Plasminogen activator inhibitor	2	1	1	1	0	2	0	1	1	missing in HSO
OG0017234	CYTOCHROME P450 76C1-RELATED (PTHR47950:SF22)	Cytochrome P450 76C4	3	2	1	1	0	0	0	1	2	missing in HSO
OG0017236	F-BOX DOMAIN-CONTAINING PROTEIN (PTHR31639:SF248)	FBD domain-containing protein	1	1	0	1	0	5	0	0	0	missing in HSO
OG0017239	ADP-RIBOSYL CYCLASE/CYCLIC ADP-RIBOSE HYDROLASE-RELATED (PTHR11017:SF389)	TIR domain-containing protein	3	1	2	2	0	0	0	0	2	missing in HSO
OG0017242	RING-TYPE DOMAIN-CONTAINING PROTEIN (PTHR22765:SF281)	RING-type domain-containing protein	2	1	1	1	0	2	1	0	1	missing in HSO
OG0017243	BZIP TRANSCRIPTION FACTOR 12 (PTHR22952:SF392)	BZIP domain-containing protein	2	1	1	1	0	1	1	1	1	missing in HSO
OG0017247	PROTEIN KINASE DOMAIN-CONTAINING PROTEIN (PTHR27008:SF419)	Putative receptor-like protein kinase At3g47110	4	2	2	1	0	0	1	1	0	missing in HSO
OG0017251	RIBOSOMAL PROTEIN L35 (PTHR36400:SF1)	Ribosomal protein L35	2	1	1	1	0	2	0	1	1	missing in HSO
OG0017252	BNAA05G08570D PROTEIN (PTHR35297:SF2)	At2g35470	2	1	1	1	0	2	0	1	1	missing in HSO
OG0017257	F-BOX DOMAIN-CONTAINING PROTEIN (PTHR33127:SF54)	F-box/kelch-repeat protein At1g57790	2	1	1	0	0	3	0	0	2	missing in HSO
OG0017260		Os05g0143200 protein	3	2	1	0	0	1	3	0	0	missing in HSO
OG0017270	PUMILIO HOMOLOG 12 (PTHR12537:SF147)	Pumilio homolog 12	2	1	1	1	0	1	1	1	1	missing in HSO
OG0017274	PROTEIN SOB FIVE-LIKE 6 (PTHR33347:SF34)	Protein SOB FIVE-LIKE 6	2	1	1	1	0	2	1	0	1	missing in HSO
OG0017275	BSD DOMAIN-CONTAINING PROTEIN (PTHR31923:SF27)	BSD domain-containing protein	2	1	1	1	0	2	0	1	1	missing in HSO
OG0017279	RHAMNOGALACTURONAN ENDOLYASE (PTHR32018:SF1)	Rhamnogalacturonan endolyase	2	1	1	1	0	2	1	0	1	missing in HSO
OG0017282	CYTOCHROME C OXIDASE SUBUNIT 12, MITOCHONDRIAL (PTHR46281:SF2)	Cytochrome c oxidase subunit 6b-1	2	1	1	1	0	2	0	1	1	missing in HSO
OG0017284	CYTOCHROME P450 89A2-RELATED (PTHR24298:SF800)	Cytochrome P450 superfamily protein	3	3	0	2	0	0	1	1	0	missing in HSO
OG0017288	AGAMOUS-LIKE MADS-BOX PROTEIN AGL104 (PTHR11945:SF716)	Agamous-like MADS-box protein AGL104	2	1	1	1	0	2	0	1	1	missing in HSO
OG0017293	NAC DOMAIN-CONTAINING PROTEIN 2 (PTHR31719:SF183)	NAC domain-containing protein 2	2	1	1	1	0	2	1	0	1	missing in HSO
OG0017295	NAD+ KINASE FAMILY PROTEIN (PTHR20275:SF6)	NAD kinase 2, chloroplastic	2	1	1	1	0	1	1	1	1	missing in HSO
OG0017300	L-TYPE LECTIN-DOMAIN CONTAINING RECEPTOR KINASE S.6 (PTHR27007:SF195)	L-type lectin-domain containing receptor kinase S.6	2	1	1	1	0	1	1	1	1	missing in HSO
OG0017301	PORR DOMAIN-CONTAINING PROTEIN (PTHR31476:SF5)	PORR domain-containing protein	2	1	1	1	0	1	1	1	1	missing in HSO
OG0017303	F-ACTIN-CAPPING PROTEIN SUBUNIT BETA (PTHR10619:SF0)	Probable F-actin-capping protein subunit beta	2	1	1	1	0	1	1	1	1	missing in HSO
OG0017318	PROTEIN DCL HOMOLOG, CHLOROPLASTIC (PTHR33415:SF15)	Protein DCL homolog, chloroplastic	2	1	1	1	0	1	1	1	1	missing in HSO
OG0017320	PHOTOSYSTEM I CHLOROPHYLL A/B-BINDING PROTEIN 5, CHLOROPLASTIC (PTHR21649:SF67)	Photosystem I chlorophyll a/b-binding protein 5, chloroplastic	2	1	1	1	0	1	1	1	1	missing in HSO
OG0017326	PROTEIN SHI RELATED SEQUENCE 1-RELATED (PTHR31604:SF36)	Protein SHI RELATED SEQUENCE 1	2	1	1	1	0	1	1	1	1	missing in HSO
OG0017331	ZINC FINGER CCCH DOMAIN-CONTAINING PROTEIN 6 (PTHR33400:SF2)	Zinc finger CCCH domain-containing protein 6	2	1	1	1	0	1	1	1	1	missing in HSO
OG0017338	GDSL ESTERASE/LIPASE EXL3 (PTHR45642:SF64)	GDSL esterase/lipase EXL3	2	1	1	1	0	1	1	1	1	missing in HSO
OG0017343	HXXXD-TYPE ACYL-TRANSFERASE FAMILY PROTEIN (PTHR31623:SF59)	HXXXD-type acyl-transferase family protein	2	1	1	1	0	1	1	1	1	missing in HSO
OG0017344	HXXXD-TYPE ACYL-TRANSFERASE FAMILY PROTEIN (PTHR31623:SF59)	HXXXD-type acyl-transferase family protein	2	1	1	1	0	1	1	1	1	missing in HSO
OG0017345	MLO PROTEIN HOMOLOG 1 (PTHR31942:SF82)	MLO-like protein	2	1	1	1	0	1	1	1	1	missing in HSO
OG0017349	POLY POLYMERASE (PTHR33052:SF87)	Poly polymerase	2	1	1	1	0	1	1	1	1	missing in HSO
OG0017351	C2H2-TYPE DOMAIN-CONTAINING PROTEIN (PTHR31197:SF4)	AT4G31410 protein	2	1	1	1	0	2	0	1	1	missing in HSO
OG0017355	TRANSCRIPTION INITIATION FACTOR TFIID SUBUNIT 10 (PTHR21242:SF0)	Transcription initiation factor TFIID subunit 10	2	1	1	1	0	1	1	1	1	missing in HSO
OG0017359	3-HYDROXYISOBUTYRYL-COA HYDROLASE-LIKE PROTEIN 2, MITOCHONDRIAL (PTHR43176:SF14)	3-hydroxyisobutyryl-CoA hydrolase-like protein 2, mitochondrial	2	1	1	1	0	1	1	1	1	missing in HSO
OG0017367	L-ASCORBATE PEROXIDASE 6-RELATED (PTHR31356:SF8)	Putative L-ascorbate peroxidase 6	2	1	1	1	0	1	1	1	1	missing in HSO
OG0017381	OS05G0596200 PROTEIN (PTHR33828:SF1)	At5g11600	2	1	1	1	0	1	1	1	1	missing in HSO
OG0017383	ASLB (DUF239)-RELATED (PTHR31589:SF2)	AslB, putative (DUF239)	2	1	1	1	0	1	1	1	1	missing in HSO
OG0017388	METHYLTRANSF_21 DOMAIN-CONTAINING PROTEIN (PTHR34203:SF13)	Methyltransf_21 domain-containing protein	2	1	1	1	0	1	1	1	1	missing in HSO
OG0017391	ABHYDROLASE_2 DOMAIN-CONTAINING PROTEIN (PTHR46234:SF9)	Abhydrolase_2 domain-containing protein	2	1	1	1	0	1	1	1	1	missing in HSO
OG0017397	THERMOSOME SUBUNIT GAMMA (PTHR35757:SF1)	Thermosome subunit gamma	2	1	1	1	0	1	1	1	1	missing in HSO
OG0017399	EMB|CAB83157.1 (PTHR33172:SF45)	Emb|CAB83157.1	2	1	1	1	0	1	1	1	1	missing in HSO
OG0017406	GROWTH-REGULATING FACTOR 5 (PTHR31602:SF60)	Growth-regulating factor 5	2	1	1	1	0	1	1	1	1	missing in HSO
OG0017418	OS11G0598000 PROTEIN (PTHR44586:SF8)	Os11g0579600 protein	2	1	1	1	0	1	1	1	1	missing in HSO
OG0017422	CULLIN-1-RELATED (PTHR11932:SF138)	Putative cullin-like protein 2	2	1	1	1	0	1	1	1	1	missing in HSO
OG0017423	CULLIN-1-RELATED (PTHR11932:SF138)	Cullin-1	2	1	1	1	0	1	1	1	1	missing in HSO
OG0017427	F21J9.9 (PTHR31623:SF17)	F21J9.9	2	1	1	1	0	1	1	1	1	missing in HSO
OG0017437	AMINE OXIDASE (PTHR10638:SF84)	Amine oxidase	2	1	1	1	0	1	1	1	1	missing in HSO
OG0017438	PRIMARY AMINE OXIDASE 1 (PTHR10638:SF40)	Primary amine oxidase 1	2	1	1	1	0	1	1	1	1	missing in HSO
OG0017442	39S RIBOSOMAL PROTEIN L22, MITOCHONDRIAL-RELATED (PTHR13501:SF10)	50S ribosomal protein L22, chloroplastic	2	1	1	1	0	1	0	1	2	missing in HSO
OG0017452	ISOLEUCINE--TRNA LIGASE, MITOCHONDRIAL (PTHR42765:SF1)	Isoleucine--tRNA ligase, chloroplastic/mitochondrial	2	1	1	1	0	1	1	1	1	missing in HSO
OG0017454	OS02G0681700 PROTEIN (PTHR45927:SF15)	Protein kinase domain-containing protein	2	1	1	1	0	0	1	2	1	missing in HSO
OG0017456	PROTEIN PHOSPHATASE 2C 73-RELATED (PTHR47992:SF46)	Probable protein phosphatase 2C 73	2	1	1	2	0	0	1	0	2	missing in HSO
OG0017461	PEPTIDYL-PROLYL CIS-TRANS ISOMERASE CYP21-4 (PTHR47269:SF1)	Peptidyl-prolyl cis-trans isomerase CYP21-4	2	1	1	1	0	1	1	1	1	missing in HSO
OG0017470	39S RIBOSOMAL PROTEIN L11, MITOCHONDRIAL (PTHR11661:SF1)	50S ribosomal protein L11, chloroplastic	2	1	1	1	0	3	0	0	1	missing in HSO
OG0017481	CYTOCHROME P450 98A3 (PTHR24298:SF1)	Cytochrome P450 98A3	2	1	1	1	0	1	1	1	1	missing in HSO
OG0017482	TRANSCRIPTION FACTOR BHLH47 (PTHR47075:SF3)	Transcription factor bHLH47	2	1	1	1	0	1	1	1	1	missing in HSO
OG0017506	TRYPTAMINE 5-HYDROXYLASE (PTHR47952:SF1)	Tryptamine 5-hydroxylase	2	1	1	1	0	1	1	1	1	missing in HSO
OG0017507	CENTROMERE PROTEIN X (PTHR28680:SF1)	Protein MHF2 homolog	2	1	1	1	0	1	1	1	1	missing in HSO
OG0017508	UFM1-SPECIFIC PROTEASE 2 (PTHR48153:SF2)	Probable Ufm1-specific protease	2	1	1	1	0	1	1	1	1	missing in HSO
OG0017511	COMM DOMAIN-CONTAINING PROTEIN 9 (PTHR15663:SF4)	Os08g0530500 protein	2	1	1	1	0	1	1	1	1	missing in HSO
OG0017515	PECTINESTERASE 68-RELATED (PTHR31321:SF19)	Probable pectinesterase 68	2	1	1	1	0	1	1	1	1	missing in HSO
OG0017525	PROTEIN PHOSPHATASE INHIBITOR 2 (PTHR12398:SF20)	Os05g0301600 protein	2	1	1	1	0	1	1	1	1	missing in HSO
OG0017555	LRRNT_2 DOMAIN-CONTAINING PROTEIN (PTHR27000:SF734)	At1g68780	2	1	1	1	0	1	1	1	1	missing in HSO
OG0017566	PROTEIN TRICHOME BIREFRINGENCE-LIKE 37 (PTHR32285:SF42)	PMR5N domain-containing protein	2	1	1	1	0	1	1	1	1	missing in HSO
OG0017567	FERTILITY RESTORER (PTHR46128:SF210)	Fertility restorer	3	2	1	1	0	1	1	0	1	missing in HSO
OG0017580	HOMEOBOX-LEUCINE ZIPPER PROTEIN ATHB-12 (PTHR24326:SF564)	Homeobox-leucine zipper protein ATHB-12	2	1	1	1	0	1	1	1	1	missing in HSO
OG0017581	HMR-RELATED (PTHR21713:SF4)	Nascent polypeptide-associated complex subunit alpha-like protein 2	2	1	1	1	0	1	1	1	1	missing in HSO
OG0017584	ZINC FINGER PROTEIN SHOOT GRAVITROPISM 5 (PTHR34946:SF8)	Zinc finger protein SHOOT GRAVITROPISM 5	2	1	1	1	0	1	1	1	1	missing in HSO
OG0017590	SUBFAMILY NOT NAMED (PTHR45613:SF415)	Putative pentatricopeptide repeat-containing protein At1g12700, mitochondrial	2	1	1	1	0	1	1	1	1	missing in HSO
OG0017591	ORGANIC CATION/CARNITINE TRANSPORTER 1 (PTHR24064:SF495)	Organic cation/carnitine transporter 1	2	1	1	1	0	1	0	2	1	missing in HSO
OG0017600	EXPRESSED PROTEIN (PTHR31807:SF48)	Uncharacterized protein	1	1	0	0	0	3	1	2	0	missing in HSO
OG0017604	GLYCEROPHOSPHODIESTER PHOSPHODIESTERASE GDPD4 (PTHR47449:SF2)	Glycerophosphodiester phosphodiesterase GDPD4	2	1	1	1	0	1	1	1	1	missing in HSO
OG0017611	PROTEIN KINASE DOMAIN-CONTAINING PROTEIN (PTHR27006:SF175)	Protein kinase domain-containing protein	5	4	1	1	0	0	0	0	1	missing in HSO
OG0017615	DUF862 DOMAIN-CONTAINING PROTEIN-RELATED (PTHR31549:SF203)	DUF862 domain-containing protein	2	1	1	1	0	0	1	2	1	missing in HSO
OG0017616	CYTOCHROME P450 71A21-RELATED (PTHR47956:SF103)	Cytochrome P450 71A22	2	1	1	1	0	1	1	1	1	missing in HSO
OG0017622	1,8-CINEOLE SYNTHASE 1, CHLOROPLASTIC-RELATED (PTHR31225:SF62)	1,8-cineole synthase 1, chloroplastic	3	2	1	0	0	0	1	2	1	missing in HSO
OG0017623	CALCIUM-TRANSPORTING ATPASE 12, PLASMA MEMBRANE-TYPE (PTHR24093:SF455)	Calcium-transporting ATPase 12, plasma membrane-type	2	1	1	1	0	1	1	2	0	missing in HSO
OG0017647	ZINC-TYPE ALCOHOL DEHYDROGENASE-LIKE PROTEIN C16A3.02C (PTHR44013:SF1)	Chloroplast envelope quinone oxidoreductase homolog	2	1	1	1	0	1	1	1	1	missing in HSO
OG0017648	EXOSOME COMPLEX COMPONENT RRP41 (PTHR11953:SF0)	Os09g0252000 protein	2	1	1	1	0	2	1	0	1	missing in HSO
OG0017652	PROTEIN LATE FLOWERING (PTHR45730:SF80)	Protein LATE FLOWERING	2	1	1	1	0	1	1	1	1	missing in HSO
OG0017670	CALCIUM-TRANSPORTING ATPASE 12, PLASMA MEMBRANE-TYPE (PTHR24093:SF455)	Calcium-transporting ATPase 12, plasma membrane-type	2	1	1	1	0	1	1	1	1	missing in HSO
OG0017675	R3H DOMAIN-CONTAINING PROTEIN 4 (PTHR32019:SF2)	R3H-assoc domain-containing protein	2	1	1	2	0	2	0	0	1	missing in HSO
OG0017676	OS05G0393800 PROTEIN (PTHR13018:SF96)	CSC1-like protein At4g02900	2	1	1	1	0	2	1	0	1	missing in HSO
OG0017693	GERMIN-LIKE PROTEIN SUBFAMILY 2 MEMBER 4 (PTHR31238:SF18)	Germin-like protein subfamily 2 member 4	2	1	1	1	0	2	1	0	1	missing in HSO
OG0017695	WAT1-RELATED PROTEIN (PTHR31218:SF353)	WAT1-related protein At3g30340	2	1	1	1	0	2	1	0	1	missing in HSO
OG0017701	RHODANESE-LIKE DOMAIN-CONTAINING PROTEIN 4, CHLOROPLASTIC (PTHR47377:SF1)	Rhodanese-like domain-containing protein 4, chloroplastic	3	2	1	1	0	0	1	1	1	missing in HSO
OG0017712	WRKY TRANSCRIPTION FACTOR 12-RELATED (PTHR31221:SF137)	Probable WRKY transcription factor 12	2	1	1	1	0	1	1	1	1	missing in HSO
OG0017714	TRANSCRIPTION FACTOR JUMONJI (JMJC) DOMAIN-CONTAINING PROTEIN (PTHR12549:SF58)	Transcription factor jumonji (JmjC) domain-containing protein	2	1	1	1	0	1	1	1	1	missing in HSO
OG0017719	PROTEIN TIC 20-II, CHLOROPLASTIC (PTHR33510:SF5)	Protein TIC 20-II, chloroplastic	2	1	1	1	0	1	1	1	1	missing in HSO
OG0017722	PROTEIN SRG1 (PTHR47991:SF140)	Protein SRG1	2	1	1	1	0	1	1	1	1	missing in HSO
OG0017727	RUBREDOXIN FAMILY PROTEIN (PTHR35498:SF5)	Rubredoxin family protein	2	1	1	1	0	1	1	1	1	missing in HSO
OG0017728	ANK_REP_REGION DOMAIN-CONTAINING PROTEIN (PTHR24136:SF15)	ANK_REP_REGION domain-containing protein	2	1	1	1	0	1	1	1	1	missing in HSO
OG0017734	RING-TYPE DOMAIN-CONTAINING PROTEIN (PTHR45798:SF37)	RING-type domain-containing protein	2	1	1	1	0	1	1	1	1	missing in HSO
OG0017746	DIAMINOPIMELATE EPIMERASE (PTHR31689:SF0)	Diaminopimelate epimerase, chloroplastic	2	1	1	1	0	2	0	1	1	missing in HSO
OG0017788	FBD DOMAIN-CONTAINING PROTEIN (PTHR31639:SF250)	Putative F-box/LRR-repeat protein At5g41840	2	1	1	1	0	1	1	0	2	missing in HSO
OG0017793	ZINC_RIBBON_10 DOMAIN-CONTAINING PROTEIN (PTHR22166:SF35)	zinc_ribbon_10 domain-containing protein	2	1	1	1	0	1	1	1	1	missing in HSO
OG0017796	F-BOX DOMAIN-CONTAINING PROTEIN (PTHR31639:SF248)	FBD domain-containing protein	4	3	1	2	0	0	0	0	1	missing in HSO
OG0017810	3-DEOXY-D-MANNO-OCTULOSONIC ACID TRANSFERASE, MITOCHONDRIAL-RELATED (PTHR42755:SF1)	Probable 3-deoxy-D-manno-octulosonic acid transferase, mitochondrial	2	1	1	1	0	2	1	0	1	missing in HSO
OG0017813	50S RIBOSOMAL PROTEIN 5, CHLOROPLASTIC (PTHR34678:SF1)	50S ribosomal protein 5, chloroplastic	2	1	1	1	0	1	1	1	1	missing in HSO
OG0017814	PROTEIN NRT1/ PTR FAMILY 3.1 (PTHR11654:SF421)	Protein NRT1/ PTR FAMILY 3.1	2	1	1	1	0	1	1	1	1	missing in HSO
OG0017817	NUDIX HYDROLASE 17, MITOCHONDRIAL (PTHR12629:SF62)	Nudix hydrolase 17, mitochondrial	2	1	1	1	0	2	1	0	1	missing in HSO
OG0017821	GLYCINE-RICH PROTEIN (PTHR34201:SF6)	Glycine-rich protein	2	1	1	1	0	3	0	0	1	missing in HSO
OG0017822	O-SUCCINYLBENZOATE SYNTHASE (PTHR48073:SF2)	Dipeptide epimerase	2	1	1	1	0	2	1	0	1	missing in HSO
OG0017846	UDP-GLYCOSYLTRANSFERASE 76B1 (PTHR11926:SF1336)	UDP-glycosyltransferase 76B1	2	1	1	1	0	1	1	1	1	missing in HSO
OG0017854	OS02G0615800 PROTEIN (PTHR27008:SF467)	Os02g0615800 protein	2	1	1	1	0	1	1	1	1	missing in HSO
OG0017867	THIOREDOXIN H9 (PTHR10438:SF434)	Thioredoxin H9	2	1	1	1	0	1	1	1	1	missing in HSO
OG0017869	FBD DOMAIN-CONTAINING PROTEIN (PTHR31639:SF235)	F-box protein At2g39490	2	1	1	1	0	1	1	1	1	missing in HSO
OG0017870	OS01G0153900 PROTEIN (PTHR33103:SF19)	Os01g0153500 protein	2	1	1	1	0	1	1	1	1	missing in HSO
OG0017872	OS01G0153900 PROTEIN (PTHR33103:SF19)	Os01g0153500 protein	2	1	1	1	0	1	1	1	1	missing in HSO
OG0017873	OS01G0153900 PROTEIN (PTHR33103:SF19)	Os01g0153500 protein	2	1	1	1	0	1	1	1	1	missing in HSO
OG0017876	TETRASPANIN-6 (PTHR32191:SF1)	Tetraspanin-6	2	1	1	1	0	1	1	1	1	missing in HSO
OG0017879		At4g14145	2	1	1	1	0	1	1	1	1	missing in HSO
OG0017883	OVARIAN TUMOR DOMAIN-CONTAINING DEUBIQUITINATING ENZYME 9 (PTHR12419:SF84)	OVARIAN TUMOR DOMAIN-containing deubiquitinating enzyme 9	2	1	1	1	0	1	1	1	1	missing in HSO
OG0017917	OXYGEN-EVOLVING ENHANCER PROTEIN 2-1, CHLOROPLASTIC (PTHR31407:SF6)	Oxygen-evolving enhancer protein 2-1, chloroplastic	2	1	1	1	0	1	1	1	1	missing in HSO
OG0017923	LYSOPHOSPHOLIPASE BODYGUARD 4-RELATED (PTHR43689:SF14)	Probable lysophospholipase BODYGUARD 4	2	1	1	1	0	0	1	2	1	missing in HSO
OG0017926	PROTEIN DETOXIFICATION 20-RELATED (PTHR11206:SF102)	Protein DETOXIFICATION 22	3	3	0	2	0	2	0	0	0	missing in HSO
OG0017936		Uncharacterized protein At4g24370	2	1	1	1	0	2	1	0	1	missing in HSO
OG0017944	CYTOCHROME B5 HEME-BINDING DOMAIN-CONTAINING PROTEIN (PTHR19359:SF25)	Cytochrome b5 isoform A	2	1	1	1	0	1	1	1	1	missing in HSO
OG0017950	RUBBER ELONGATION FACTOR PROTEIN (PTHR33732:SF2)	REF/SRPP-like protein At1g67360	2	1	1	1	0	2	1	0	1	missing in HSO
OG0017952	LYSINE HISTIDINE TRANSPORTER 2 (PTHR48017:SF82)	Lysine histidine transporter 2	2	1	1	1	0	1	1	1	1	missing in HSO
OG0017954	F21J9.9 (PTHR31623:SF17)	F21J9.9	2	1	1	1	0	1	1	1	1	missing in HSO
OG0017955	CYTOCHROME P450 71B34-RELATED (PTHR24298:SF379)	Cytochrome P450 71B35	2	1	1	1	0	1	1	1	1	missing in HSO
OG0017974	METHYLSTEROL MONOOXYGENASE 1 (PTHR11863:SF3)	Sphinganine C4-monooxygenase 1	2	1	1	1	0	1	1	1	1	missing in HSO
OG0017979	SMALL AUXIN-UP RNA-RELATED (PTHR31374:SF199)	At5g50760	2	1	1	1	0	1	1	1	1	missing in HSO
OG0017985	CYTOKININ DEHYDROGENASE 6 (PTHR13878:SF53)	Cytokinin dehydrogenase 6	2	1	1	1	0	1	1	1	1	missing in HSO
OG0017988	SURP MOTIF DOMAIN-CONTAINING PROTEIN (PTHR23340:SF0)	SURP and G-patch domain-containing protein 1-like protein	2	1	1	1	0	1	1	1	1	missing in HSO
OG0017995	BETA-GLUCOSIDASE 12 (PTHR10353:SF234)	Beta-glucosidase 12	2	1	1	1	0	1	1	1	1	missing in HSO
OG0018002	DEHYDRIN ERD14 (PTHR33346:SF2)	Dehydrin ERD14	2	1	1	1	0	1	1	0	2	missing in HSO
OG0018004	AUXIN-RESPONSIVE PROTEIN SAUR61-RELATED (PTHR31175:SF82)	Auxin-responsive protein SAUR64	2	1	1	1	0	1	1	1	1	missing in HSO
OG0018008	PECTIN METHYLESTERASE CGR3-RELATED (PTHR34208:SF10)	Probable pectin methylesterase CGR3	1	1	0	1	0	1	1	2	1	missing in HSO
OG0018020	RETICULON-LIKE PROTEIN B11 (PTHR10994:SF154)	Reticulon-like protein B11	2	1	1	1	0	1	1	1	1	missing in HSO
OG0018023	SUBFAMILY NOT NAMED (PTHR45613:SF415)	Putative pentatricopeptide repeat-containing protein At1g12700, mitochondrial	2	1	1	1	0	1	1	1	1	missing in HSO
OG0018024	UDP-GLYCOSYLTRANSFERASE 73B4-RELATED (PTHR48049:SF37)	UDP-glycosyltransferase 73B4	2	1	1	1	0	1	1	1	1	missing in HSO
OG0018034	PROTEIN KINASE DOMAIN-CONTAINING PROTEIN-RELATED (PTHR24343:SF509)	Serine/threonine-protein kinase SRK2E	2	1	1	1	0	1	1	0	2	missing in HSO
OG0018053	DUF4219 DOMAIN-CONTAINING PROTEIN (PTHR34676:SF17)	DUF4219 domain-containing protein	4	2	2	0	0	0	1	2	0	missing in HSO
OG0018060	UDP-GLYCOSYLTRANSFERASE 73C1 (PTHR48047:SF88)	UDP-glycosyltransferase 73C1	2	1	1	1	0	1	1	1	1	missing in HSO
OG0018061	CLASSICAL ARABINOGALACTAN PROTEIN 4-RELATED (PTHR36321:SF14)	Classical arabinogalactan protein 4	2	1	1	1	0	1	1	1	1	missing in HSO
OG0018064	1,8-CINEOLE SYNTHASE (PTHR31060:SF4)	1,8-cineole synthase	2	1	1	1	0	1	1	1	1	missing in HSO
OG0018065	AAI DOMAIN-CONTAINING PROTEIN (PTHR33044:SF27)	Non-specific lipid-transfer protein-like protein At5g64080	2	1	1	1	0	1	1	1	1	missing in HSO
OG0018067	12 KDA FK506-BINDING PROTEIN-RELATED (PTHR10516:SF443)	Peptidyl-prolyl cis-trans isomerase FKBP12	2	1	1	1	0	1	1	1	1	missing in HSO
OG0018071	CRAL-TRIO DOMAIN-CONTAINING PROTEIN (PTHR46277:SF12)	CRAL-TRIO domain-containing protein	2	1	1	1	0	1	1	1	1	missing in HSO
OG0018095	O-METHYLTRANSFERASE ZRP4 (PTHR11746:SF161)	O-methyltransferase ZRP4	3	1	2	1	0	1	0	1	1	missing in HSO
OG0018096	OS06G0624100 PROTEIN (PTHR10795:SF382)	Os06g0624100 protein	2	1	1	1	0	1	1	1	1	missing in HSO
OG0018104	1,8-CINEOLE SYNTHASE 1, CHLOROPLASTIC-RELATED (PTHR31225:SF62)	1,8-cineole synthase 1, chloroplastic	3	2	1	0	0	0	2	2	0	missing in HSO
OG0018106	CLASS V CHITINASE-RELATED (PTHR11177:SF351)	Glyco_18 domain-containing protein	3	2	1	0	0	1	0	3	0	missing in HSO
OG0018109	OS11G0428700 PROTEIN (PTHR31065:SF56)	Os08g0560300 protein	2	1	1	1	0	2	0	1	1	missing in HSO
OG0018110	PROTEIN SENSITIVE TO PROTON RHIZOTOXICITY 2 (PTHR46352:SF8)	Protein SENSITIVE TO PROTON RHIZOTOXICITY 2	2	1	1	1	0	1	1	1	1	missing in HSO
OG0018114	HYDROXYACYL-THIOESTER DEHYDRATASE TYPE 2, MITOCHONDRIAL-RELATED (PTHR43437:SF3)	MaoC-like domain-containing protein	1	1	0	0	0	1	0	5	0	missing in HSO
OG0018119	SERINE/THREONINE-PROTEIN KINASE PBL2-RELATED (PTHR45621:SF71)	Probable serine/threonine-protein kinase PBL2	2	1	1	1	0	2	1	0	1	missing in HSO
OG0018120	UDP-GLYCOSYLTRANSFERASE 76B1 (PTHR11926:SF1336)	UDP-glycosyltransferase 76B1	2	1	1	1	0	1	1	1	1	missing in HSO
OG0018125	UDP-GLYCOSYLTRANSFERASE 76E1-RELATED (PTHR11926:SF1034)	UDP-glycosyltransferase 76E1	2	1	1	1	0	1	1	1	1	missing in HSO
OG0018128	UDP-GLYCOSYLTRANSFERASE 76E1-RELATED (PTHR11926:SF1034)	UDP-glycosyltransferase 76E2	2	1	1	1	0	1	1	1	1	missing in HSO
OG0018131	28S RIBOSOMAL S34 PROTEIN (PTHR35316:SF1)	28S ribosomal S34 protein	2	1	1	1	0	1	1	1	1	missing in HSO
OG0018132	TPT DOMAIN-CONTAINING PROTEIN (PTHR11132:SF470)	Probable sugar phosphate/phosphate translocator At3g11320	2	1	1	1	0	1	1	1	1	missing in HSO
OG0018143		Os10g0366901 protein	2	1	1	1	0	1	1	1	1	missing in HSO
OG0018151	RING-TYPE DOMAIN-CONTAINING PROTEIN (PTHR46279:SF10)	RING-type domain-containing protein	2	1	1	1	0	1	1	1	1	missing in HSO
OG0018154	OS01G0601675 PROTEIN (PTHR48063:SF30)	Os01g0601675 protein	3	1	2	1	0	0	1	1	1	missing in HSO
OG0018155	OS01G0601675 PROTEIN (PTHR48063:SF30)	Os01g0601675 protein	2	1	1	1	0	0	1	1	2	missing in HSO
OG0018159	PROTEIN SPIRAL1-LIKE 5 (PTHR33403:SF19)	Protein SPIRAL1-like 5	2	1	1	1	0	1	1	1	1	missing in HSO
OG0018165	CHROMOSOME TRANSMISSION FIDELITY PROTEIN 8 (PTHR47475:SF2)	Chromosome transmission fidelity-like protein	2	1	1	1	0	1	1	1	1	missing in HSO
OG0018172	EMBRYO-SPECIFIC PROTEIN ATS3B (PTHR31718:SF32)	Embryo-specific protein ATS3B	2	1	1	1	0	1	1	0	2	missing in HSO
OG0018177		OSJNBa0010H02.21-like protein	2	1	1	1	0	1	0	2	1	missing in HSO
OG0018195	METALLOPHOS DOMAIN-CONTAINING PROTEIN (PTHR32440:SF11)	Probable inactive purple acid phosphatase 16	2	1	1	1	0	1	1	1	1	missing in HSO
OG0018196	METALLOPHOS DOMAIN-CONTAINING PROTEIN (PTHR32440:SF11)	Probable inactive purple acid phosphatase 16	2	1	1	1	0	1	1	1	1	missing in HSO
OG0018208	TBC1 DOMAIN FAMILY MEMBER 13 (PTHR22957:SF27)	Rab-GAP TBC domain-containing protein	2	1	1	1	0	1	1	1	1	missing in HSO
OG0018215	OS11G0125601 PROTEIN (PTHR11260:SF655)	Glutathione S-transferase, C-terminal domain containing protein, expressed	2	1	1	4	0	0	0	0	1	missing in HSO
OG0018235	ORGANIC SOLUTE TRANSPORTER OSTALPHA PROTEIN (DUF300) (PTHR23423:SF15)	Os07g0506000 protein	2	1	1	1	0	1	1	1	1	missing in HSO
OG0018241	RECEPTOR-LIKE SERINE/THREONINE-PROTEIN KINASE SD1-6-RELATED (PTHR27002:SF595)	Receptor-like serine/threonine-protein kinase SD1-6	2	1	1	1	0	0	2	1	1	missing in HSO
OG0018246	2S SEED STORAGE PROTEIN 1-RELATED (PTHR35496:SF4)	2S seed storage protein 2	2	1	1	1	0	1	1	1	1	missing in HSO
OG0018262	DNA-DIRECTED RNA POLYMERASES I AND III SUBUNIT RPAC1 (PTHR11800:SF13)	DNA-directed RNA polymerases I and III subunit RPAC1	2	1	1	1	0	1	1	1	1	missing in HSO
OG0018263	OS04G0469000 PROTEIN (PTHR46371:SF3)	Os04g0469000 protein	3	1	2	1	0	2	0	0	1	missing in HSO
OG0018265	SUBTILISIN-LIKE PROTEASE SBT5.3 (PTHR10795:SF678)	Subtilisin-like protease SBT5.3	2	1	1	1	0	1	1	1	1	missing in HSO
OG0018266	SUBTILISIN-LIKE PROTEASE SBT5.4-RELATED (PTHR10795:SF754)	Subtilisin-like protease SBT5.4	2	1	1	1	0	1	1	1	1	missing in HSO
OG0018268	PHOTOSYSTEM I REACTION CENTER SUBUNIT V, CHLOROPLASTIC (PTHR34195:SF1)	Photosystem I reaction center subunit V, chloroplastic	2	1	1	1	0	1	1	1	1	missing in HSO
OG0018270	STR_SYNTH DOMAIN-CONTAINING PROTEIN (PTHR10426:SF68)	Str_synth domain-containing protein	2	1	1	1	0	1	1	1	1	missing in HSO
OG0018288	CYTOCHROME P450 716A1-RELATED (PTHR24286:SF349)	Cytochrome P450 716A1	2	1	1	1	0	1	1	1	1	missing in HSO
OG0018289	SHIKIMATE O-HYDROXYCINNAMOYLTRANSFERASE (PTHR31642:SF11)	Shikimate O-hydroxycinnamoyltransferase	2	1	1	1	0	1	1	1	1	missing in HSO
OG0018298	EG45-LIKE DOMAIN CONTAINING PROTEIN 2 (PTHR47295:SF5)	EG45-like domain containing protein 2	2	1	1	1	0	1	1	1	1	missing in HSO
OG0018318	PEROXIDASE (PTHR31388:SF240)	Peroxidase	1	0	1	0	0	0	5	0	1	missing in HSO
OG0018348	PENTATRICOPEPTIDE REPEAT-CONTAINING PROTEIN (PTHR47926:SF203)	Pentatricopeptide repeat-containing protein At3g29230	1	0	1	1	0	2	1	1	1	missing in HSO
OG0018356	LRRNT_2 DOMAIN-CONTAINING PROTEIN (PTHR27000:SF754)	LRRNT_2 domain-containing protein	1	0	1	1	0	1	2	1	1	missing in HSO
OG0018372	OS04G0589200 PROTEIN (PTHR15852:SF54)	Os04g0589200 protein	1	0	1	1	0	2	1	1	1	missing in HSO
OG0018378	CYTOCHROME C OXIDASE SUBUNIT 3 (PTHR11403:SF7)	Cytochrome c oxidase subunit 3	1	0	1	0	0	0	4	1	1	missing in HSO
OG0018387	NB-ARC DOMAIN-CONTAINING PROTEIN (PTHR45613:SF230)	Pentatricopeptide repeat-containing protein At1g62680, mitochondrial	4	0	4	0	0	0	2	1	0	missing in HSO
OG0018388		Os10g0167200 protein	4	0	4	1	0	0	2	0	0	missing in HSO
OG0018389	METACASPASE-3 (PTHR48104:SF17)	zf-LSD1 domain-containing protein	2	0	2	0	0	0	4	1	0	missing in HSO
OG0018641	CALMODULIN-LYSINE N-METHYLTRANSFERASE (PTHR13539:SF3)	Calmodulin-lysine N-methyltransferase	2	1	1	1	0	0	1	1	1	missing in HSO
OG0018643	TRANSMEMBRANE AND COILED-COIL DOMAIN-CONTAINING PROTEIN 4 (PTHR17920:SF3)	Transmembrane/coiled-coil protein (DUF726)	2	1	1	1	0	0	2	0	1	missing in HSO
OG0018644	PHOSDUCIN-LIKE PROTEIN 1 (PTHR21148:SF25)	Thioredoxin domain-containing protein	2	1	1	1	0	1	1	0	1	missing in HSO
OG0018651	CALCIUM ION-BINDING PROTEIN (PTHR37754:SF1)	Calcium ion-binding protein	2	1	1	1	0	1	1	0	1	missing in HSO
OG0018655	LIPASE_GDSL DOMAIN-CONTAINING PROTEIN (PTHR45650:SF32)	GDSL esterase/lipase At5g08460	2	1	1	1	0	0	1	1	1	missing in HSO
OG0018659	AB HYDROLASE-1 DOMAIN-CONTAINING PROTEIN (PTHR43139:SF37)	AB hydrolase-1 domain-containing protein	2	1	1	1	0	1	1	0	1	missing in HSO
OG0018663	2-HYDROXYACID DEHYDROGENASE YGL185C-RELATED (PTHR10996:SF178)	Glyoxylate/hydroxypyruvate reductase A HPR2	2	1	1	1	0	2	0	1	0	missing in HSO
OG0018664	G-TYPE LECTIN S-RECEPTOR-LIKE SERINE/THREONINE-PROTEIN KINASE CES101 (PTHR27002:SF920)	G-type lectin S-receptor-like serine/threonine-protein kinase CES101	2	1	1	1	0	0	1	1	1	missing in HSO
OG0018665	SHIKIMATE O-HYDROXYCINNAMOYLTRANSFERASE (PTHR31642:SF11)	Shikimate O-hydroxycinnamoyltransferase	2	1	1	0	0	1	1	1	1	missing in HSO
OG0018667	PROTEIN KINASE DOMAIN-CONTAINING PROTEIN (PTHR48053:SF111)	Protein kinase domain-containing protein	2	1	1	1	0	0	1	1	1	missing in HSO
OG0018668	DNA REPAIR PROTEIN XRCC1 (PTHR11370:SF5)	DNA-repair protein XRCC1	2	1	1	1	0	1	1	0	1	missing in HSO
OG0018669	DISEASE RESISTANCE PROTEIN RFL1-RELATED (PTHR23155:SF1044)	Probable disease resistance protein At5g63020	2	1	1	1	0	0	1	1	1	missing in HSO
OG0018670	DISEASE RESISTANCE PROTEIN RFL1-RELATED (PTHR23155:SF1044)	Disease resistance protein SUMM2	2	1	1	1	0	0	1	1	1	missing in HSO
OG0018671	DISEASE RESISTANCE PROTEIN RFL1-RELATED (PTHR23155:SF1044)	Disease resistance protein SUMM2	2	1	1	1	0	0	1	1	1	missing in HSO
OG0018672	DISEASE RESISTANCE PROTEIN RFL1-RELATED (PTHR23155:SF1044)	Disease resistance protein SUMM2	2	1	1	1	0	0	1	1	1	missing in HSO
OG0018675	PROTEIN FAR1-RELATED SEQUENCE (PTHR31669:SF226)	Protein FAR1-RELATED SEQUENCE	2	1	1	1	0	1	2	0	0	missing in HSO
OG0018676	DISEASE RESISTANCE PROTEIN RFL1-RELATED (PTHR23155:SF1044)	Disease resistance protein SUMM2	2	1	1	1	0	0	1	1	1	missing in HSO
OG0018679	ANK_REP_REGION DOMAIN-CONTAINING PROTEIN (PTHR24177:SF33)	ANK_REP_REGION domain-containing protein	1	1	0	1	0	2	0	2	0	missing in HSO
OG0018681	SHIKIMATE O-HYDROXYCINNAMOYLTRANSFERASE (PTHR31642:SF11)	Shikimate O-hydroxycinnamoyltransferase	2	1	1	0	0	1	1	1	1	missing in HSO
OG0018683	SAUR-LIKE AUXIN-RESPONSIVE PROTEIN FAMILY (PTHR31374:SF216)	Uncharacterized protein	2	1	1	1	0	2	0	0	1	missing in HSO
OG0018686	TLC DOMAIN-CONTAINING PROTEIN (PTHR13439:SF67)	Os01g0817100 protein	2	1	1	1	0	0	1	1	1	missing in HSO
OG0018689		Vta1 domain-containing protein	1	1	0	1	0	0	0	3	1	missing in HSO
OG0018690	GLYCO_HYDRO_18 DOMAIN-CONTAINING PROTEIN (PTHR46476:SF15)	Glyco_hydro_18 domain-containing protein	2	1	1	1	0	1	1	0	1	missing in HSO
OG0018698	PROTEIN KINASE DOMAIN-CONTAINING PROTEIN (PTHR27008:SF526)	Probable LRR receptor-like serine/threonine-protein kinase At3g47570	2	1	1	1	0	0	1	2	0	missing in HSO
OG0018700	BNAC09G33040D PROTEIN (PTHR35104:SF18)	At5g56520	2	1	1	1	0	1	1	0	1	missing in HSO
OG0018704	G-TYPE LECTIN S-RECEPTOR-LIKE SERINE/THREONINE-PROTEIN KINASE LECRK3 (PTHR47976:SF59)	Receptor-like serine/threonine-protein kinase	2	1	1	1	0	0	1	1	1	missing in HSO
OG0018705	G-TYPE LECTIN S-RECEPTOR-LIKE SERINE/THREONINE-PROTEIN KINASE LECRK3 (PTHR47976:SF59)	Non-specific serine/threonine protein kinase	2	1	1	1	0	0	1	1	1	missing in HSO
OG0018706	RHO GTPASE-ACTIVATING GACO-LIKE PROTEIN (PTHR34055:SF15)	Rho GTPase-activating gacO-like protein	2	1	1	1	0	1	1	0	1	missing in HSO
OG0018708	DUF862 DOMAIN-CONTAINING PROTEIN-RELATED (PTHR31549:SF203)	DUF862 domain-containing protein	2	1	1	1	0	0	1	1	1	missing in HSO
OG0018709	DUF862 DOMAIN-CONTAINING PROTEIN-RELATED (PTHR31549:SF203)	DUF862 domain-containing protein	2	1	1	1	0	0	1	1	1	missing in HSO
OG0018714	TRANSCRIPTION FACTOR WER (PTHR47998:SF16)	Transcription factor WER	2	1	1	1	0	0	1	1	1	missing in HSO
OG0018716	OS04G0482900 PROTEIN (PTHR36397:SF1)	Os04g0482900 protein	2	1	1	1	0	0	1	1	1	missing in HSO
OG0018717	PROTEIN KINASE DOMAIN-CONTAINING PROTEIN (PTHR27008:SF526)	Probable LRR receptor-like serine/threonine-protein kinase At3g47570	2	1	1	1	0	0	1	1	1	missing in HSO
OG0018719	URIDINE KINASE-LIKE PROTEIN 5 (PTHR10285:SF75)	Uridine kinase-like protein 5	2	1	1	1	0	1	0	1	1	missing in HSO
OG0018720	LRRNT_2 DOMAIN-CONTAINING PROTEIN (PTHR48063:SF67)	LRRNT_2 domain-containing protein	2	1	1	1	0	0	1	1	1	missing in HSO
OG0018725	PEROXIDASE (PTHR31388:SF126)	Peroxidase	2	1	1	0	0	1	1	1	1	missing in HSO
OG0018737	SERINE/THREONINE-PROTEIN KINASE WNK11-RELATED (PTHR13902:SF160)	Probable serine/threonine-protein kinase WNK11	2	1	1	1	0	1	1	0	1	missing in HSO
OG0018738	PROTEIN ACTIVITY OF BC1 COMPLEX KINASE 7, CHLOROPLASTIC (PTHR10566:SF113)	Protein ACTIVITY OF BC1 COMPLEX KINASE 7, chloroplastic	2	1	1	1	0	0	1	1	1	missing in HSO
OG0018744	CALMODULIN-LIKE PROTEIN 3 (PTHR10891:SF802)	Calmodulin-like protein 3	2	1	1	1	0	0	1	1	1	missing in HSO
OG0018746	ACTIN-RELATED PROTEIN 2/3 COMPLEX SUBUNIT (PTHR10709:SF2)	Actin-related protein 2/3 complex subunit 1A	2	1	1	1	0	1	1	0	1	missing in HSO
OG0018750	S-ADENOSYL-L-METHIONINE:SALICYLIC ACID CARBOXYL METHYLTRANSFERASE, 41514-39166-RELATED (PTHR31009:SF64)	Putative S-adenosyl-L-methionine:salicylic acid carboxyl methyltransferase	2	1	1	0	0	0	1	2	1	missing in HSO
OG0018753	MITOGEN-ACTIVATED PROTEIN KINASE 9 (PTHR24055:SF429)	Mitogen-activated protein kinase 9	2	1	1	1	0	1	1	0	1	missing in HSO
OG0018758	PROTEIN KINASE DOMAIN-CONTAINING PROTEIN (PTHR48053:SF111)	Protein kinase domain-containing protein	2	1	1	1	0	0	1	1	1	missing in HSO
OG0018759	PROTEIN KINASE DOMAIN-CONTAINING PROTEIN (PTHR48053:SF111)	Protein kinase domain-containing protein	2	1	1	1	0	0	1	1	1	missing in HSO
OG0018760	CASP-LIKE PROTEIN 1B2 (PTHR11615:SF341)	CASP-like protein 1B2	2	1	1	1	0	1	1	0	1	missing in HSO
OG0018761	TRANSCRIPTION FACTOR BHLH52-RELATED (PTHR16223:SF49)	Transcription factor bHLH52	2	1	1	1	0	1	1	0	1	missing in HSO
OG0018763	DECAPRENYL-DIPHOSPHATE SYNTHASE SUBUNIT 1 (PTHR12001:SF69)	Solanesyl diphosphate synthase 3, chloroplastic/mitochondrial	2	1	1	1	0	0	1	1	1	missing in HSO
OG0018769	X8 DOMAIN-CONTAINING PROTEIN (PTHR31044:SF79)	X8 domain-containing protein	2	1	1	1	0	1	1	0	1	missing in HSO
OG0018770	MAGNESIUM TRANSPORTER CORA-LIKE FAMILY PROTEIN (PTHR46950:SF2)	Magnesium transporter CorA-like family protein	2	1	1	1	0	0	1	1	1	missing in HSO
OG0018778	PROTEIN C2-DOMAIN ABA-RELATED 11 (PTHR45933:SF6)	Protein C2-DOMAIN ABA-RELATED 11	2	1	1	1	0	1	1	0	1	missing in HSO
OG0018780	OS05G0112900 PROTEIN (PTHR24015:SF742)	Os05g0112900 protein	2	1	1	1	0	0	1	1	1	missing in HSO
OG0018782	SUBTILISIN-LIKE PROTEASE SBT5.4-RELATED (PTHR10795:SF754)	Subtilisin-like protease SBT5.4	2	1	1	1	0	0	1	1	1	missing in HSO
OG0018783	NUCLEAR INHIBITOR OF PROTEIN PHOSPHATASE 1 (PTHR23308:SF28)	FHA domain-containing protein	2	1	1	1	0	0	1	1	1	missing in HSO
OG0018784	ENDOGLUCANASE 25 (PTHR22298:SF36)	Endoglucanase 25	2	1	1	1	0	1	1	1	0	missing in HSO
OG0018786	RECEPTOR-LIKE PROTEIN 32-RELATED (PTHR27004:SF242)	Receptor-like protein 35	1	1	0	2	0	0	0	0	3	missing in HSO
OG0018788	ANK_REP_REGION DOMAIN-CONTAINING PROTEIN (PTHR24177:SF117)	ANK_REP_REGION domain-containing protein	1	1	0	0	0	3	0	2	0	missing in HSO
OG0018790	NADH DEHYDROGENASE [UBIQUINONE] 1 ALPHA SUBCOMPLEX SUBUNIT 6 (PTHR12964:SF0)	Os07g0640100 protein	2	1	1	1	0	1	1	0	1	missing in HSO
OG0018791	OS07G0644600 PROTEIN (PTHR24286:SF344)	Os07g0644600 protein	2	1	1	1	0	1	0	1	1	missing in HSO
OG0018792	DR1-ASSOCIATED COREPRESSOR (PTHR10252:SF5)	CBFD_NFYB_HMF domain-containing protein	2	1	1	0	0	0	1	2	1	missing in HSO
OG0018794	PROTEIN NCA1 (PTHR15315:SF89)	Protein NCA1	1	1	0	1	0	2	1	0	1	missing in HSO
OG0018798	CYTOCHROME P450 12A4, MITOCHONDRIAL-RELATED (PTHR24305:SF166)	Os06g0641800 protein	2	1	1	1	0	0	2	1	0	missing in HSO
OG0018801	ZINC FINGER PROTEIN 706 (PTHR21213:SF0)	C2H2-type domain-containing protein	2	1	1	1	0	0	0	1	2	missing in HSO
OG0018802	CALCIUM-BINDING EF HAND FAMILY PROTEIN (PTHR34574:SF3)	Calcium-binding EF hand family protein	2	2	0	0	0	3	1	0	0	missing in HSO
OG0018803	TAXI_C DOMAIN-CONTAINING PROTEIN (PTHR47965:SF56)	Os05g0403300 protein	2	1	1	1	0	1	1	0	1	missing in HSO
OG0018804	SHIKIMATE O-HYDROXYCINNAMOYLTRANSFERASE (PTHR31642:SF11)	Shikimate O-hydroxycinnamoyltransferase	2	1	1	0	0	2	1	1	0	missing in HSO
OG0018808	DNA EXCISION REPAIR PROTEIN ERCC-1 (PTHR12749:SF0)	DNA excision repair protein ERCC-1	2	1	1	2	0	1	0	1	0	missing in HSO
OG0018811	CYTOCHROME P450 CYP13A1-RELATED (PTHR24282:SF211)	Cytochrome P450 11	2	1	1	1	0	0	1	1	1	missing in HSO
OG0018812	OS05G0318100 PROTEIN (PTHR27005:SF190)	Os05g0318100 protein	2	1	1	1	0	1	0	1	1	missing in HSO
OG0018814	1-AMINOCYCLOPROPANE-1-CARBOXYLATE SYNTHASE 8 (PTHR43795:SF81)	1-aminocyclopropane-1-carboxylate synthase 8	2	1	1	1	0	1	1	0	1	missing in HSO
OG0018815	EPIDERMAL PATTERNING FACTOR-LIKE PROTEIN 2 (PTHR33109:SF7)	EPIDERMAL PATTERNING FACTOR-like protein 2	2	1	1	1	0	1	0	1	1	missing in HSO
OG0018818	MDIS1-INTERACTING RECEPTOR LIKE KINASE 2 (PTHR48053:SF22)	MDIS1-interacting receptor like kinase 2	2	1	1	1	0	0	1	1	1	missing in HSO
OG0018820	TRANSMEMBRANE PROTEIN (PTHR37192:SF2)	Transmembrane protein	2	1	1	1	0	0	1	1	1	missing in HSO
OG0018823	J DOMAIN-CONTAINING PROTEIN (PTHR44094:SF14)	J domain-containing protein	2	1	1	1	0	1	1	0	1	missing in HSO
OG0018825	F16F4.11 PROTEIN (PTHR46327:SF3)	F16F4.11 protein	3	2	1	1	0	1	0	0	1	missing in HSO
OG0018826	EGG CELL-SECRETED PROTEIN 1.1 (PTHR31181:SF73)	Egg cell-secreted protein 1.1	2	1	1	1	0	0	1	1	1	missing in HSO
OG0018827	MAGNESIUM TRANSPORTER NIPA4-RELATED (PTHR12570:SF84)	Probable magnesium transporter NIPA4	2	1	1	1	0	2	0	0	1	missing in HSO
OG0018828	INACTIVE HEME OXYGENASE 2, CHLOROPLASTIC-RELATED (PTHR35703:SF1)	Probable inactive heme oxygenase 2, chloroplastic	2	1	1	1	0	1	0	1	1	missing in HSO
OG0018829	PHOSPHOINOSITIDE 5-PHOSPHATASE (PTHR11200:SF275)	Type IV inositol polyphosphate 5-phosphatase 11	2	1	1	1	0	2	0	0	1	missing in HSO
OG0018833	CYTOCHROME P450 83B1 (PTHR47956:SF49)	Cytochrome P450 83B1	2	1	1	1	0	0	1	1	1	missing in HSO
OG0018835	PROTEIN KINASE DOMAIN-CONTAINING PROTEIN (PTHR27001:SF820)	Protein kinase domain-containing protein	2	1	1	1	0	0	1	1	1	missing in HSO
OG0018838	FLAVIN-BINDING MONOOXYGENASE-LIKE PROTEIN (AFU_ORTHOLOGUE AFUA_6G01900) (PTHR23023:SF226)	Flavin-containing monooxygenase	2	1	1	1	0	0	1	1	1	missing in HSO
OG0018846	ACT DOMAIN-CONTAINING PROTEIN ACR2 (PTHR31096:SF50)	ACT domain-containing protein ACR2	2	1	1	1	0	1	1	0	1	missing in HSO
OG0018847	ARM REPEAT SUPERFAMILY PROTEIN (PTHR47873:SF1)	ARM repeat superfamily protein	2	1	1	1	0	1	1	0	1	missing in HSO
OG0018849	OS01G0745000 PROTEIN (PTHR33108:SF14)	Uncharacterized protein At2g25780	2	1	1	1	0	0	1	1	1	missing in HSO
OG0018854	OS01G0555600 PROTEIN (PTHR11886:SF37)	At5g20110	2	1	1	1	0	1	1	0	1	missing in HSO
OG0018856	IRON-SULFUR PROTEIN NUBPL (PTHR42961:SF2)	Fe-S cluster assembly factor HCF101, chloroplastic	2	1	1	1	0	1	1	0	1	missing in HSO
OG0018864	PEROXYGENASE 1 (PTHR31495:SF0)	Peroxygenase 1	2	1	1	1	0	1	1	0	1	missing in HSO
OG0018866	TRANSMEMBRANE PROTEIN (PTHR39110:SF1)	Transmembrane protein	2	1	1	0	0	1	1	1	1	missing in HSO
OG0018867	EMBRYO SAC DEVELOPMENT ARREST PROTEIN (PTHR34657:SF9)	Embryo sac development arrest protein	2	1	1	1	0	1	0	1	1	missing in HSO
OG0018871	AGENET DOMAIN-CONTAINING PROTEIN (PTHR31917:SF66)	Agenet domain-containing protein	2	1	1	1	0	0	0	1	2	missing in HSO
OG0018875	AMINE OXIDASE-RELATED (PTHR10638:SF71)	Amine oxidase	2	1	1	1	0	1	1	0	1	missing in HSO
OG0018876	DLH DOMAIN-CONTAINING PROTEIN (PTHR17630:SF97)	DLH domain-containing protein	4	1	3	1	0	0	0	1	0	missing in HSO
OG0018877	TRNA_SAD DOMAIN-CONTAINING PROTEIN (PTHR43462:SF2)	tRNA_SAD domain-containing protein	2	1	1	1	0	1	1	0	1	missing in HSO
OG0018878	EXPRESSED PROTEIN (PTHR33306:SF1)	At3g06890	2	1	1	1	0	0	1	1	1	missing in HSO
OG0018884	E3 UBIQUITIN-PROTEIN LIGASE RHA4A-RELATED (PTHR22765:SF395)	Probable E3 ubiquitin-protein ligase RHA4A	2	1	1	1	0	1	1	0	1	missing in HSO
OG0018885	INACTIVE ATP-DEPENDENT ZINC METALLOPROTEASE FTSHI 1, CHLOROPLASTIC-RELATED (PTHR23076:SF111)	Probable inactive ATP-dependent zinc metalloprotease FTSHI 1, chloroplastic	2	1	1	1	0	1	0	1	1	missing in HSO
OG0018886	SNOAL-LIKE DOMAIN-CONTAINING PROTEIN (PTHR33698:SF1)	SnoaL-like domain-containing protein	2	1	1	0	0	1	1	1	1	missing in HSO
OG0018895	OS02G0658300 PROTEIN (PTHR33156:SF9)	At4g17310	2	1	1	1	0	1	0	1	1	missing in HSO
OG0018896	FLAVIN-CONTAINING MONOOXYGENASE FMO GS-OX-LIKE 2-RELATED (PTHR23023:SF250)	Flavin-containing monooxygenase FMO GS-OX-like 2	2	1	1	1	0	0	1	1	1	missing in HSO
OG0018901	NEP1-INTERACTING PROTEIN-LIKE 2 (PTHR46151:SF18)	NEP1-interacting protein-like 2	2	1	1	1	0	1	0	1	1	missing in HSO
OG0018904	PROTEIN CHAPERONE-LIKE PROTEIN OF POR1, CHLOROPLASTIC (PTHR33372:SF2)	Protein CHAPERONE-LIKE PROTEIN OF POR1, chloroplastic	2	1	1	1	0	1	1	0	1	missing in HSO
OG0018906	USP DOMAIN-CONTAINING PROTEIN (PTHR47848:SF1)	Usp domain-containing protein	2	1	1	1	0	0	1	1	1	missing in HSO
OG0018907	CRS1 / YHBY (CRM) DOMAIN-CONTAINING PROTEIN (PTHR31846:SF4)	CRS1 / YhbY (CRM) domain-containing protein	2	1	1	1	0	1	0	1	1	missing in HSO
OG0018911	RECEPTOR-LIKE PROTEIN 32-RELATED (PTHR27004:SF242)	Receptor-like protein 33	3	2	1	2	0	0	0	0	1	missing in HSO
OG0018912	BED-TYPE DOMAIN-CONTAINING PROTEIN (PTHR23272:SF161)	BED-type domain-containing protein	2	1	1	0	0	1	1	1	1	missing in HSO
OG0018913	PHOTOSYSTEM II 10 KDA POLYPEPTIDE, CHLOROPLASTIC (PTHR34369:SF2)	Photosystem II 10 kDa polypeptide, chloroplastic	2	1	1	1	0	0	1	1	1	missing in HSO
OG0018915	THIAMINE THIAZOLE SYNTHASE (PTHR43422:SF3)	Thiamine thiazole synthase, chloroplastic	1	1	0	1	0	1	1	1	1	missing in HSO
OG0018916	OS04G0371275 PROTEIN (PTHR33491:SF32)	GUB_WAK_bind domain-containing protein	2	1	1	1	0	1	2	0	0	missing in HSO
OG0018922	RECEPTOR-LIKE PROTEIN 13 (PTHR48062:SF41)	Receptor-like protein 13	2	1	1	1	0	0	0	1	2	missing in HSO
OG0018927	F-BOX DOMAIN CONTAINING PROTEIN, EXPRESSED (PTHR44586:SF17)	F-box domain containing protein, expressed	1	1	0	1	0	1	0	2	1	missing in HSO
OG0018928	SAC DOMAIN-CONTAINING PROTEIN (PTHR46817:SF1)	Probable phosphoinositide phosphatase SAC9	1	1	0	0	0	1	0	4	0	missing in HSO
OG0018929	AB HYDROLASE-1 DOMAIN-CONTAINING PROTEIN (PTHR43689:SF8)	AB hydrolase-1 domain-containing protein	4	1	3	0	0	1	0	1	0	missing in HSO
OG0018932	PECTIN LYASE-LIKE SUPERFAMILY PROTEIN (PTHR31375:SF31)	Pectin lyase-like superfamily protein	2	1	1	0	0	1	1	1	1	missing in HSO
OG0018933	MDIS1-INTERACTING RECEPTOR LIKE KINASE 2 (PTHR48053:SF22)	MDIS1-interacting receptor like kinase 2	2	1	1	1	0	0	1	1	1	missing in HSO
OG0018936	MORN REPEAT-CONTAINING PROTEIN 1 (PTHR23084:SF179)	Os10g0565000 protein	1	1	0	3	0	0	1	0	1	missing in HSO
OG0018937	TRAFFICKING PROTEIN PARTICLE COMPLEX SUBUNIT 2 (PTHR12403:SF1)	SNARE-like superfamily protein	2	1	1	1	0	1	0	1	1	missing in HSO
OG0018940	UDP-GLUCOSYL TRANSFERASE 73B2-RELATED (PTHR48049:SF35)	UDP-glucosyl transferase 73B2	2	1	1	1	0	1	0	1	1	missing in HSO
OG0018941	2-(3-AMINO-3-CARBOXYPROPYL)HISTIDINE SYNTHASE SUBUNIT 2 (PTHR10762:SF2)	2-(3-amino-3-carboxypropyl)histidine synthase subunit 2	2	1	1	1	0	0	0	1	2	missing in HSO
OG0018945	PROTEIN PIN-LIKES 1 (PTHR31651:SF33)	Protein PIN-LIKES 1	2	1	1	2	0	1	0	1	0	missing in HSO
OG0018948	COMPLEX 1 LYR-LIKE PROTEIN (PTHR36724:SF1)	COMPLEX 1 LYR-like protein	2	1	1	1	0	0	1	1	1	missing in HSO
OG0018950	CHITINASE-LIKE PROTEIN (PTHR33825:SF14)	Chitinase-like protein	2	1	1	1	0	1	1	0	1	missing in HSO
OG0018952	BTB/POZ AND MATH DOMAIN-CONTAINING PROTEIN 4 (PTHR26379:SF229)	BTB/POZ and MATH domain-containing protein 4	2	1	1	1	0	1	1	0	1	missing in HSO
OG0018953	SERINE/THREONINE-PROTEIN KINASE MHK (PTHR24055:SF72)	Serine/threonine-protein kinase MHK	2	1	1	1	0	1	0	1	1	missing in HSO
OG0018954	CYCLIN-C1-2 (PTHR10026:SF137)	Cyclin-C1-2	2	1	1	1	0	1	1	0	1	missing in HSO
OG0018961	ACID PHOSPHATASE 1 (PTHR31284:SF24)	At1g04040/F21M11_2	2	1	1	1	0	0	1	1	1	missing in HSO
OG0018967	OS03G0701300 PROTEIN (PTHR36046:SF1)	Uncharacterized protein	2	1	1	1	0	1	1	0	1	missing in HSO
OG0018968	DAR GTPASE 3, CHLOROPLASTIC (PTHR45782:SF5)	G domain-containing protein	3	2	1	1	0	0	1	0	1	missing in HSO
OG0018974	DNA-DIRECTED RNA POLYMERASE III SUBUNIT RPC10 (PTHR11239:SF12)	DNA-directed RNA polymerase subunit	3	2	1	1	0	0	1	0	1	missing in HSO
OG0018975	BETA-AMYLASE 2, CHLOROPLASTIC (PTHR31352:SF47)	Beta-amylase 2, chloroplastic	3	2	1	1	0	1	0	0	1	missing in HSO
OG0018976	RIBOSOMAL RNA SMALL SUBUNIT METHYLTRANSFERASE, CHLOROPLASTIC (PTHR11727:SF27)	Ribosomal RNA small subunit methyltransferase, chloroplastic	2	1	1	1	0	1	1	0	1	missing in HSO
OG0018977	TWO-COMPONENT RESPONSE REGULATOR ARR2 (PTHR43874:SF67)	Two-component response regulator ARR2	2	1	1	1	0	1	1	0	1	missing in HSO
OG0018978	AT-HOOK MOTIF NUCLEAR-LOCALIZED PROTEIN 1 (PTHR31500:SF7)	AT-hook motif nuclear-localized protein 1	2	1	1	1	0	1	0	1	1	missing in HSO
OG0018979	OS03G0858400 PROTEIN (PTHR45282:SF2)	AT4g00090/F6N15_8	2	1	1	1	0	2	0	0	1	missing in HSO
OG0018996	ARGININOSUCCINATE LYASE (PTHR31871:SF44)	Argininosuccinate lyase	2	1	1	1	0	0	1	1	1	missing in HSO
OG0019000	RHOMBOID-LIKE PROTEIN 1 (PTHR22936:SF77)	RHOMBOID-like protein 1	2	1	1	1	0	1	0	1	1	missing in HSO
OG0019002	RING-CH-TYPE DOMAIN-CONTAINING PROTEIN (PTHR46214:SF24)	RING-CH-type domain-containing protein	2	1	1	1	0	0	1	1	1	missing in HSO
OG0019003	LACCASE-7 (PTHR11709:SF9)	Laccase-7	2	1	1	1	0	0	1	1	1	missing in HSO
OG0019006	PROTEIN KINASE DOMAIN-CONTAINING PROTEIN (PTHR27008:SF419)	Putative receptor-like protein kinase At3g47110	2	1	1	1	0	0	1	1	1	missing in HSO
OG0019008	DYW_DEAMINASE DOMAIN-CONTAINING PROTEIN (PTHR47928:SF26)	Putative pentatricopeptide repeat-containing protein At3g08820	2	1	1	1	0	1	1	0	1	missing in HSO
OG0019009	PLAC8 FAMILY PROTEIN (PTHR31045:SF30)	PLAC8 family protein	2	1	1	1	0	1	1	0	1	missing in HSO
OG0019013	FBD DOMAIN-CONTAINING PROTEIN (PTHR31639:SF205)	F-box/LRR-repeat protein At3g03030	2	1	1	1	0	1	1	0	1	missing in HSO
OG0019014	F-BOX DOMAIN-CONTAINING PROTEIN (PTHR32212:SF286)	F-box/FBD/LRR-repeat protein At1g16930	2	1	1	1	0	1	1	0	1	missing in HSO
OG0019015	F-BOX DOMAIN-CONTAINING PROTEIN (PTHR32212:SF373)	Putative FBD-associated F-box protein At3g50710	2	1	1	1	0	1	1	0	1	missing in HSO
OG0019016	PROTEIN ZNTA (PTHR11040:SF70)	Putative zinc transporter At3g08650	2	1	1	1	0	1	0	1	1	missing in HSO
OG0019020	CYSTEINE/HISTIDINE-RICH C1 DOMAIN FAMILY PROTEIN (PTHR46288:SF18)	Cysteine/Histidine-rich C1 domain family protein	2	1	1	1	0	1	0	1	1	missing in HSO
OG0019023	TRANSMEMBRANE PROTEIN (PTHR33564:SF8)	Transmembrane protein	2	1	1	1	0	1	1	0	1	missing in HSO
OG0019026	CYTOCHROME B-C1 COMPLEX SUBUNIT 9, MITOCHONDRIAL (PTHR12980:SF5)	Cytochrome b-c1 complex subunit 9, mitochondrial	2	1	1	1	0	1	1	0	1	missing in HSO
OG0019027	E3 UBIQUITIN-PROTEIN LIGASE SINA-LIKE 10 (PTHR46632:SF16)	E3 ubiquitin-protein ligase SINA-like 10	2	1	1	1	0	1	1	0	1	missing in HSO
OG0019029	OS05G0554000 PROTEIN (PTHR11206:SF321)	Protein DETOXIFICATION	3	1	2	1	0	0	1	0	1	missing in HSO
OG0019030	OS01G0604700 PROTEIN (PTHR30603:SF18)	AT3g02420/F16B3_5	2	1	1	1	0	1	1	0	1	missing in HSO
OG0019035	OS09G0412900 PROTEIN (PTHR47926:SF217)	Pentatricopeptide repeat-containing protein At2g36730	2	1	1	1	0	1	0	1	1	missing in HSO
OG0019037	TRANSFERASE, PUTATIVE, EXPRESSED-RELATED (PTHR48043:SF69)	UDP-glycosyltransferase 83A1	2	1	1	1	0	0	1	1	1	missing in HSO
OG0019038	OS10G0332000 PROTEIN (PTHR48043:SF29)	UDP-glycosyltransferase 83A1	2	1	1	1	0	0	1	1	1	missing in HSO
OG0019040	PROTEIN YIPF (PTHR12822:SF5)	Protein YIPF	2	1	1	1	0	1	1	0	1	missing in HSO
OG0019042		Os02g0215900 protein	2	1	1	1	0	0	1	1	1	missing in HSO
OG0019045	TRANSDUCIN/WD40 REPEAT-LIKE SUPERFAMILY PROTEIN (PTHR31789:SF10)	AT3g54190/F24B22_150	2	1	1	1	0	1	0	1	1	missing in HSO
OG0019046	CASP-LIKE PROTEIN 4C1 (PTHR11615:SF236)	CASP-like protein 4C1	2	1	1	1	0	1	1	0	1	missing in HSO
OG0019048	RNA-BINDING PROTEIN ARP1-RELATED (PTHR48024:SF23)	Probable RNA-binding protein ARP1	2	1	1	1	0	0	1	1	1	missing in HSO
OG0019050	CHARGED MULTIVESICULAR BODY PROTEIN 3 (PTHR10476:SF1)	Vacuolar protein sorting-associated protein 24 homolog 1	2	1	1	1	0	1	0	1	1	missing in HSO
OG0019051	ACT DOMAIN-CONTAINING PROTEIN ACR10 (PTHR31096:SF23)	ACT domain-containing protein ACR10	2	1	1	1	0	1	1	0	1	missing in HSO
OG0019054	GERMIN-LIKE PROTEIN SUBFAMILY 3 MEMBER 2 (PTHR31238:SF8)	Germin-like protein subfamily 3 member 2	2	1	1	1	0	1	0	1	1	missing in HSO
OG0019058	MADS-BOX TRANSCRIPTION FACTOR 15 (PTHR11945:SF275)	MADS3	2	1	1	1	0	1	1	0	1	missing in HSO
OG0019059	WRKY TRANSCRIPTION FACTOR 75-RELATED (PTHR31221:SF83)	WRKY domain-containing protein	1	1	0	1	0	1	1	1	1	missing in HSO
OG0019060	DYW_DEAMINASE DOMAIN-CONTAINING PROTEIN (PTHR47928:SF146)	Pentatricopeptide repeat-containing protein At4g33990	2	1	1	1	0	1	1	0	1	missing in HSO
OG0019061	CHAPERONE PROTEIN CLPD, CHLOROPLASTIC (PTHR43572:SF4)	Chaperone protein ClpD, chloroplastic	2	1	1	1	0	1	1	0	1	missing in HSO
OG0019062	TIR DOMAIN-CONTAINING PROTEIN (PTHR32009:SF100)	TIR domain-containing protein	2	1	1	0	0	1	1	1	1	missing in HSO
OG0019067	DIPHTHAMIDE BIOSYNTHESIS PROTEIN 4 (PTHR24074:SF56)	J domain-containing protein	2	1	1	1	0	1	1	0	1	missing in HSO
OG0019069	LARGE RIBOSOMAL RNA SUBUNIT ACCUMULATION PROTEIN YCED HOMOLOG 2, CHLOROPLASTIC (PTHR37734:SF1)	Large ribosomal RNA subunit accumulation protein YCED homolog 2, chloroplastic	2	1	1	1	0	2	0	0	1	missing in HSO
OG0019070	PROTEIN S-ACYLTRANSFERASE 11 (PTHR22883:SF402)	Protein S-acyltransferase 11	2	1	1	1	0	0	1	1	1	missing in HSO
OG0019072	BRO1 DOMAIN-CONTAINING PROTEIN (PTHR23030:SF32)	BRO1 domain-containing protein	2	1	1	1	0	1	1	0	1	missing in HSO
OG0019074	PROTEIN SRG1 (PTHR47991:SF140)	Protein SRG1	2	1	1	0	0	2	1	1	0	missing in HSO
OG0019076	PROTEIN BIG GRAIN 1-LIKE E (PTHR33541:SF11)	Protein BIG GRAIN 1-like E	2	1	1	1	0	0	1	1	1	missing in HSO
OG0019080	SIGNAL PEPTIDASE COMPLEX SUBUNIT 1 (PTHR13202:SF0)	At4g40042	2	1	1	0	0	1	1	1	1	missing in HSO
OG0019084	RH59310P (PTHR43899:SF13)	Very-long-chain 3-oxoacyl-CoA reductase 1	2	1	1	1	0	1	1	1	0	missing in HSO
OG0019086	LIPASE_GDSL DOMAIN-CONTAINING PROTEIN (PTHR22835:SF219)	GDSL esterase/lipase At5g14450	2	1	1	1	0	1	1	0	1	missing in HSO
OG0019088	MDIS1-INTERACTING RECEPTOR LIKE KINASE 2 (PTHR48053:SF22)	MDIS1-interacting receptor like kinase 2	2	1	1	1	0	1	1	0	1	missing in HSO
OG0019090	OS05G0536250 PROTEIN (PTHR32467:SF180)	Putative AP2/EREBP transcription factor superfamily protein	2	1	1	1	0	1	0	1	1	missing in HSO
OG0019091	RING-CH-TYPE DOMAIN-CONTAINING PROTEIN (PTHR23012:SF183)	RING-CH-type domain-containing protein	2	1	1	1	0	1	0	1	1	missing in HSO
OG0019092	F-BOX ONLY PROTEIN 21 (PTHR31350:SF21)	Clp protease adapter protein ClpF, chloroplastic	2	1	1	1	0	1	1	0	1	missing in HSO
OG0019096	GLYCEROL-3-PHOSPHATE DEHYDROGENASE [NAD(+)] GPDHC1, CYTOSOLIC (PTHR11728:SF30)	Glycerol-3-phosphate dehydrogenase [NAD(+)] GPDHC1, cytosolic	2	1	1	1	0	1	1	0	1	missing in HSO
OG0019099	G-TYPE LECTIN S-RECEPTOR-LIKE SERINE/THREONINE-PROTEIN KINASE LECRK3 (PTHR47976:SF59)	Non-specific serine/threonine protein kinase	2	1	1	1	0	0	1	1	1	missing in HSO
OG0019103	LYSM DOMAIN-CONTAINING GPI-ANCHORED PROTEIN 2 (PTHR33734:SF11)	LysM domain-containing GPI-anchored protein 2	2	1	1	1	0	1	1	0	1	missing in HSO
OG0019106		Uncharacterized protein	1	1	0	1	0	1	1	1	1	missing in HSO
OG0019109	MAGNESIUM TRANSPORTER MRS2-3 (PTHR13890:SF35)	Magnesium transporter MRS2-3	2	1	1	1	0	1	0	1	1	missing in HSO
OG0019110	CARBOXYLESTERASE 12-RELATED (PTHR23024:SF467)	Probable carboxylesterase 12	2	1	1	0	0	1	1	1	1	missing in HSO
OG0019111	LRR RECEPTOR-LIKE SERINE/THREONINE-PROTEIN KINASE EFR-RELATED (PTHR48053:SF32)	LRR receptor-like serine/threonine-protein kinase EFR	2	1	1	1	0	0	1	1	1	missing in HSO
OG0019113	THIOREDOXIN M3, CHLOROPLASTIC (PTHR43601:SF29)	Thioredoxin M3, chloroplastic	2	1	1	1	0	1	1	0	1	missing in HSO
OG0019115	FE2OG DIOXYGENASE DOMAIN-CONTAINING PROTEIN (PTHR10209:SF625)	Fe2OG dioxygenase domain-containing protein	2	2	0	1	0	0	1	1	1	missing in HSO
OG0019116	B3 DOMAIN-CONTAINING PROTEIN REM19-RELATED (PTHR31920:SF37)	B3 domain-containing transcription factor VRN1	2	1	1	1	0	0	1	1	1	missing in HSO
OG0019118	GLUCAN ENDO-1,3-BETA-GLUCOSIDASE 7 (PTHR32227:SF227)	Glucan endo-1,3-beta-glucosidase 7	2	1	1	1	0	1	0	1	1	missing in HSO
OG0019119	OS01G0633400 PROTEIN (PTHR13780:SF124)	Os01g0633400 protein	3	1	2	0	0	1	0	1	1	missing in HSO
OG0019120	PROTEIN SHI RELATED SEQUENCE 1-RELATED (PTHR31604:SF36)	Protein SHI RELATED SEQUENCE 1	2	1	1	1	0	1	0	1	1	missing in HSO
OG0019121	PROTEIN DETOXIFICATION 46, CHLOROPLASTIC (PTHR42893:SF9)	Protein DETOXIFICATION 46, chloroplastic	2	1	1	1	0	1	1	0	1	missing in HSO
OG0019123	PROTEIN KINASE DOMAIN-CONTAINING PROTEIN (PTHR27008:SF419)	Putative receptor-like protein kinase At3g47110	2	1	1	1	0	0	1	1	1	missing in HSO
OG0019127	CYTOCHROME P450 76C1-RELATED (PTHR47950:SF22)	Cytochrome P450 76C2	2	1	1	1	0	0	1	1	1	missing in HSO
OG0019128	CHALCONE SYNTHASE (PTHR11877:SF14)	Chalcone synthase 1	2	1	1	1	0	1	1	1	0	missing in HSO
OG0019132	CARBOXYLESTERASE 11-RELATED (PTHR23024:SF211)	Probable carboxylesterase 11	2	1	1	0	0	1	1	2	0	missing in HSO
OG0019133	ETHYLENE-RESPONSIVE TRANSCRIPTION FACTOR ERF113 (PTHR31190:SF385)	Ethylene-responsive transcription factor ERF113	2	1	1	1	0	0	1	1	1	missing in HSO
OG0019134	INACTIVE LEUCINE-RICH REPEAT RECEPTOR-LIKE PROTEIN KINASE CORYNE (PTHR27007:SF130)	Inactive leucine-rich repeat receptor-like protein kinase CORYNE	2	1	1	1	0	0	1	1	1	missing in HSO
OG0019138	PROTEIN WVD2-LIKE 2 (PTHR46372:SF10)	Protein WVD2-like 2	2	1	1	1	0	1	0	1	1	missing in HSO
OG0019140	GAMMA-TUBULIN COMPLEX COMPONENT 5 (PTHR19302:SF33)	Spc97 / Spc98 family of spindle pole body (SBP) component	2	1	1	1	0	1	1	0	1	missing in HSO
OG0019143	LRRNT_2 DOMAIN-CONTAINING PROTEIN (PTHR48065:SF2)	LRRNT_2 domain-containing protein	2	1	1	1	0	0	2	0	1	missing in HSO
OG0019144	OS01G0132100 PROTEIN (PTHR27004:SF304)	Receptor like protein 25	4	1	3	0	0	1	0	1	0	missing in HSO
OG0019145	HYDROLASE_4 DOMAIN-CONTAINING PROTEIN (PTHR45763:SF55)	Hydrolase_4 domain-containing protein	2	1	1	1	0	0	1	1	1	missing in HSO
OG0019146	PROTEIN, PUTATIVE-RELATED (PTHR33355:SF11)	Uncharacterized protein	2	1	1	1	0	1	1	0	1	missing in HSO
OG0019149	MITOCHONDRIAL ATPASE COMPLEX SUBUNIT ATP10 (PTHR28106:SF1)	ATPase complex subunit	2	1	1	1	0	1	1	0	1	missing in HSO
OG0019153	GTP-BINDING PROTEIN 10 (PTHR11702:SF40)	Probable GTP-binding protein OBGM, mitochondrial	2	1	1	0	0	1	1	1	1	missing in HSO
OG0019155	39S RIBOSOMAL PROTEIN S18A, MITOCHONDRIAL (PTHR13479:SF40)	F10K1.8 protein	2	1	1	1	0	1	1	0	1	missing in HSO
OG0019156	OS06G0704200 PROTEIN (PTHR36006:SF2)	At1g78995	2	1	1	1	0	0	1	1	1	missing in HSO
OG0019157	RE18748P-RELATED (PTHR13068:SF112)	Mitochondrial transcription termination factor family protein	2	1	1	1	0	1	1	0	1	missing in HSO
OG0019159	CYCLIC NUCLEOTIDE-GATED ION CHANNEL 1 (PTHR45651:SF5)	Cyclic nucleotide-gated ion channel 1	2	1	1	0	0	1	1	0	2	missing in HSO
OG0019162	CALCIUM LOAD-ACTIVATED CALCIUM CHANNEL (PTHR20917:SF0)	Calcium load-activated calcium channel	4	2	2	0	0	0	1	0	1	missing in HSO
OG0019166	ACHAETE-SCUTE COMPLEX PROTEIN T3-RELATED (PTHR13935:SF106)	Transcription factor bHLH126	2	1	1	1	0	1	1	0	1	missing in HSO
OG0019168	CYTOCHROME P450 (PTHR24296:SF4)	Cytochrome P450 family 704 subfamily A polypeptide 2	2	1	1	1	0	1	1	0	1	missing in HSO
OG0019169	METALLOENDOPEPTIDASE OMA1, MITOCHONDRIAL (PTHR22726:SF1)	Peptidase_M48 domain-containing protein	2	1	1	1	0	1	1	0	1	missing in HSO
OG0019171	LRRNT_2 DOMAIN-CONTAINING PROTEIN (PTHR48065:SF17)	LRRNT_2 domain-containing protein	2	1	1	1	0	0	1	1	1	missing in HSO
OG0019175	BERBERINE BRIDGE ENZYME-LIKE 15 (PTHR32448:SF122)	Berberine bridge enzyme-like 15	2	1	1	1	0	0	1	1	1	missing in HSO
OG0019177		LRRNT_2 domain-containing protein	2	1	1	0	0	0	3	1	0	missing in HSO
OG0019178	OS07G0521800 PROTEIN (PTHR23155:SF970)	Os08g0224000 protein	2	2	0	3	0	1	0	0	0	missing in HSO
OG0019179	HEAT STRESS TRANSCRIPTION FACTOR B-3 (PTHR10015:SF285)	Heat stress transcription factor B-3	2	1	1	1	0	1	1	0	1	missing in HSO
OG0019183	PROTEIN, PUTATIVE (DUF247)-RELATED (PTHR31549:SF147)	Transmembrane protein, putative (DUF247)	4	4	0	0	0	0	1	1	0	missing in HSO
OG0019184	DUF862 DOMAIN-CONTAINING PROTEIN-RELATED (PTHR31549:SF203)	DUF862 domain-containing protein	1	1	0	2	0	1	0	1	1	missing in HSO
OG0019185	FAMILY PROTEIN, PUTATIVE (DUF2921)-RELATED (PTHR33389:SF22)	DUF2921 family protein, putative (DUF2921)	2	1	1	1	0	1	0	1	1	missing in HSO
OG0019189		Bulb-type lectin domain-containing protein	2	1	1	0	0	0	1	3	0	missing in HSO
OG0019191	G-TYPE LECTIN S-RECEPTOR-LIKE SERINE/THREONINE-PROTEIN KINASE SD1-1 (PTHR27002:SF880)	G-type lectin S-receptor-like serine/threonine-protein kinase SD1-1	2	1	1	1	0	0	2	0	1	missing in HSO
OG0019192	DUF538 FAMILY PROTEIN (PTHR31676:SF151)	Uncharacterized protein At5g54530	2	1	1	1	0	1	0	1	1	missing in HSO
OG0019198	OS01G0601675 PROTEIN (PTHR48063:SF30)	Os01g0601675 protein	2	1	1	1	0	0	1	1	1	missing in HSO
OG0019199	2-IMINOBUTANOATE/2-IMINOPROPANOATE DEAMINASE-RELATED (PTHR11803:SF39)	Reactive Intermediate Deaminase A, chloroplastic	2	1	1	1	0	1	1	0	1	missing in HSO
OG0019202	CYTOCHROME P450 SUPERFAMILY PROTEIN-RELATED (PTHR47956:SF82)	Putative cytochrome P450 superfamily protein	2	1	1	1	0	0	1	1	1	missing in HSO
OG0019203	OS02G0184600 PROTEIN (PTHR47956:SF64)	Os02g0184700 protein	2	1	1	1	0	0	1	1	1	missing in HSO
OG0019206	SUBTILISIN-LIKE PROTEASE SBT5.4-RELATED (PTHR10795:SF754)	Subtilisin-like protease SBT5.4	2	1	1	1	0	0	1	1	1	missing in HSO
OG0019208	STR_SYNTH DOMAIN-CONTAINING PROTEIN (PTHR10426:SF68)	Uncharacterized protein	2	1	1	1	0	1	1	1	0	missing in HSO
OG0019211	FYVE-TYPE DOMAIN-CONTAINING PROTEIN (PTHR15629:SF38)	FYVE-type domain-containing protein	2	1	1	1	0	1	1	0	1	missing in HSO
OG0019212	RING-TYPE DOMAIN-CONTAINING PROTEIN (PTHR11685:SF390)	RING-type domain-containing protein	2	1	1	1	0	1	1	0	1	missing in HSO
OG0019213	TRANSMEMBRANE PROTEIN (PTHR35758:SF2)	Transmembrane protein	2	1	1	1	0	1	1	0	1	missing in HSO
OG0019215	FBD DOMAIN-CONTAINING PROTEIN (PTHR31639:SF250)	F-box/LRR-repeat protein At4g14103	2	1	1	1	0	1	1	0	1	missing in HSO
OG0019222		-NA-	2	1	1	1	0	1	0	1	1	missing in HSO
OG0019225	OS06G0661900 PROTEIN (PTHR31042:SF61)	Os06g0661900 protein	2	1	1	1	0	0	1	1	1	missing in HSO
OG0019226	U4/U6.U5 SMALL NUCLEAR RIBONUCLEOPROTEIN 27 KDA PROTEIN (PTHR31077:SF1)	SNRNP27 domain-containing protein	2	1	1	1	0	1	0	1	1	missing in HSO
OG0019228	TRANSFERRING GLYCOSYL GROUP TRANSFERASE (PTHR33880:SF16)	Transferring glycosyl group transferase	2	1	1	1	0	1	1	0	1	missing in HSO
OG0019231	NAD(P)-BD_DOM DOMAIN-CONTAINING PROTEIN (PTHR10366:SF390)	NAD(P)-bd_dom domain-containing protein	2	1	1	1	0	0	0	2	1	missing in HSO
OG0019232	54S RIBOSOMAL PROTEIN BL35M (PTHR33343:SF1)	50S ribosomal protein L35, chloroplastic	2	1	1	1	0	1	1	0	1	missing in HSO
OG0019233	SHIKIMATE O-HYDROXYCINNAMOYLTRANSFERASE (PTHR31642:SF11)	Shikimate O-hydroxycinnamoyltransferase	2	1	1	0	0	1	1	1	1	missing in HSO
OG0019239	THIONIN-LIKE PROTEIN-RELATED (PTHR36312:SF1)	Thionin-like protein 2	1	0	1	2	0	0	1	0	2	missing in HSO
OG0019240	WALL-ASSOCIATED RECEPTOR KINASE-LIKE 8 (PTHR27005:SF387)	Wall-associated receptor kinase-like 8	1	0	1	0	0	4	1	0	0	missing in HSO
OG0019242		Os08g0230100 protein	3	0	3	1	0	0	0	0	2	missing in HSO
OG0019245		SQHop_cyclase_C domain-containing protein	2	0	2	0	0	3	1	0	0	missing in HSO
OG0019249		Uncharacterized protein	1	0	1	1	0	1	1	1	1	missing in HSO
OG0019259	OS04G0600400 PROTEIN (PTHR36779:SF1)	At4g19140	3	0	3	1	0	1	1	0	0	missing in HSO
OG0019273	F-BOX DOMAIN-CONTAINING PROTEIN (PTHR31639:SF248)	F-box domain-containing protein	4	0	4	0	0	1	0	0	1	missing in HSO
OG0019283	CAVEOLIN-1 PROTEIN (PTHR35465:SF1)	At1g20890	1	0	1	1	0	1	1	1	1	missing in HSO
OG0019286	OS06G0497350 PROTEIN (PTHR47956:SF84)	Os06g0497350 protein	1	0	1	1	0	0	2	1	1	missing in HSO
OG0019292		Os02g0215900 protein	2	0	2	0	0	0	1	2	1	missing in HSO
OG0019296	PROTEIN KINASE APK1B, CHLOROPLAST (PTHR33786:SF5)	At5g01015	1	0	1	1	0	1	1	1	1	missing in HSO
OG0019297	ARABINOSYLTRANSFERASE XEG113 (PTHR46936:SF1)	Arabinosyltransferase XEG113	1	0	1	1	0	2	1	0	1	missing in HSO
OG0019299	NON-SYMBIOTIC HEMOGLOBIN 2 (PTHR22924:SF92)	Non-symbiotic hemoglobin 2	1	0	1	0	0	1	1	2	1	missing in HSO
OG0019315	REVERSE TRANSCRIPTASE DOMAIN-CONTAINING PROTEIN (PTHR33642:SF5)	Reverse transcriptase domain-containing protein	1	0	1	0	0	2	2	1	0	missing in HSO
OG0019317	28S RIBOSOMAL PROTEIN S12, MITOCHONDRIAL (PTHR11652:SF1)	Ribosomal protein S12	1	0	1	0	0	4	0	0	1	missing in HSO
OG0019322	PREFOLDIN SUBUNIT 2 (PTHR13303:SF0)	Putative prefoldin subunit 2	1	0	1	1	0	1	1	1	1	missing in HSO
OG0019704	ABC TRANSPORTER G FAMILY MEMBER 40 (PTHR19241:SF625)	ABC transporter G family member 40	2	1	1	1	0	0	0	1	1	missing in HSO
OG0019705	FBA_3 DOMAIN-CONTAINING PROTEIN (PTHR31790:SF163)	FBA_3 domain-containing protein	1	1	0	1	0	0	2	1	0	missing in HSO
OG0019706	MITOGEN-ACTIVATED PROTEIN KINASE 7 (PTHR24055:SF401)	Mitogen-activated protein kinase 7	2	1	1	1	0	0	1	0	1	missing in HSO
OG0019707	EXPRESSED PROTEIN (PTHR37231:SF2)	AT3g50680/T3A5_60	1	1	0	1	0	1	1	0	1	missing in HSO
OG0019709	MRG DOMAIN-CONTAINING PROTEIN (PTHR10880:SF15)	Protein MRG1	2	1	1	1	0	0	1	0	1	missing in HSO
OG0019713	MEDIATOR OF RNA POLYMERASE II TRANSCRIPTION SUBUNIT 18 (PTHR13321:SF2)	Mediator of RNA polymerase II transcription subunit 18	2	1	1	1	0	0	1	0	1	missing in HSO
OG0019714	CALCINEURIN B-LIKE PROTEIN 10 (PTHR23056:SF26)	Calcineurin B-like protein 9	2	1	1	1	0	0	1	0	1	missing in HSO
OG0019717		Protein kinase domain-containing protein	2	2	0	1	0	0	0	0	2	missing in HSO
OG0019719	PROTEIN KINASE DOMAIN-CONTAINING PROTEIN (PTHR48053:SF111)	Protein kinase domain-containing protein	2	1	1	1	0	0	0	1	1	missing in HSO
OG0019720	DISEASE RESISTANCE PROTEIN RFL1-RELATED (PTHR23155:SF1044)	Probable disease resistance protein At1g12290	3	2	1	1	0	0	0	0	1	missing in HSO
OG0019721	DISEASE RESISTANCE PROTEIN RFL1-RELATED (PTHR23155:SF1044)	Disease resistance protein SUMM2	2	1	1	0	0	0	2	0	1	missing in HSO
OG0019722	NB-ARC DOMAIN-CONTAINING PROTEIN (PTHR23155:SF1163)	Probable disease resistance protein At1g52660	2	1	1	1	0	0	1	1	0	missing in HSO
OG0019724	G-TYPE LECTIN S-RECEPTOR-LIKE SERINE/THREONINE-PROTEIN KINASE CES101 (PTHR27002:SF920)	G-type lectin S-receptor-like serine/threonine-protein kinase CES101	2	1	1	1	0	0	1	0	1	missing in HSO
OG0019725	EPHRIN-A3 PROTEIN (PTHR34774:SF1)	Os08g0266200 protein	2	1	1	1	0	0	0	1	1	missing in HSO
OG0019726	NB-ARC DOMAIN-CONTAINING PROTEIN (PTHR23155:SF1150)	Disease resistance protein At4g27190	1	1	0	1	0	1	0	1	1	missing in HSO
OG0019730	PROTEIN KINASE DOMAIN-CONTAINING PROTEIN (PTHR27008:SF498)	Protein kinase domain-containing protein	1	1	0	1	0	0	0	0	3	missing in HSO
OG0019733	TSL-KINASE INTERACTING-LIKE PROTEIN (PTHR21677:SF4)	TSL-kinase interacting-like protein	2	1	1	1	0	0	1	0	1	missing in HSO
OG0019736	WRKY DOMAIN-CONTAINING PROTEIN (PTHR31221:SF171)	WRKY domain-containing protein	2	1	1	1	0	1	0	0	1	missing in HSO
OG0019738	C2H2-TYPE DOMAIN-CONTAINING PROTEIN-RELATED (PTHR32410:SF154)	DC1 domain-containing protein	1	1	0	1	0	0	1	2	0	missing in HSO
OG0019739	PROTEIN FAR1-RELATED SEQUENCE (PTHR31669:SF243)	Protein FAR1-RELATED SEQUENCE	2	1	1	0	0	1	2	0	0	missing in HSO
OG0019746	6,7-DIMETHYL-8-RIBITYLLUMAZINE SYNTHASE (PTHR37229:SF2)	6,7-dimethyl-8-ribityllumazine synthase	2	1	1	1	0	0	1	0	1	missing in HSO
OG0019748	DUF862 DOMAIN-CONTAINING PROTEIN-RELATED (PTHR31549:SF203)	DUF862 domain-containing protein	2	1	1	1	0	0	0	1	1	missing in HSO
OG0019749	PROTEIN SSUH2 HOMOLOG (PTHR15852:SF56)	Protein PHOTOSYSTEM I ASSEMBLY 2, chloroplastic	2	1	1	1	0	0	1	0	1	missing in HSO
OG0019750	CHP-RICH ZINC FINGER PROTEIN-LIKE PROTEIN-RELATED (PTHR32410:SF159)	Phorbol-ester/DAG-type domain-containing protein	2	1	1	1	0	0	0	1	1	missing in HSO
OG0019751	DUF862 DOMAIN-CONTAINING PROTEIN-RELATED (PTHR31549:SF203)	DUF862 domain-containing protein	2	1	1	1	0	0	1	0	1	missing in HSO
OG0019752	F-BOX DOMAIN-CONTAINING PROTEIN (PTHR32212:SF286)	F-box/FBD/LRR-repeat protein At1g16930	2	1	1	1	0	1	0	0	1	missing in HSO
OG0019755	PLSC DOMAIN-CONTAINING PROTEIN (PTHR10983:SF24)	1-acyl-sn-glycerol-3-phosphate acyltransferase 2	2	1	1	1	0	1	1	0	0	missing in HSO
OG0019756	OS03G0269601 PROTEIN (PTHR10811:SF73)	AT5G12460.1	2	1	1	1	0	0	1	0	1	missing in HSO
OG0019757	F-BOX DOMAIN-CONTAINING PROTEIN (PTHR31639:SF248)	F-box domain-containing protein	2	1	1	1	0	1	0	0	1	missing in HSO
OG0019759	GLUTAREDOXIN-C6 (PTHR45694:SF11)	Glutaredoxin-C6	2	1	1	1	0	1	0	0	1	missing in HSO
OG0019763	OS01G0601675 PROTEIN (PTHR48063:SF30)	Os01g0601675 protein	2	1	1	0	0	0	1	1	1	missing in HSO
OG0019765	NICOTIANAMINE AMINOTRANSFERASE 1 (PTHR45744:SF5)	Aminotran_1_2 domain-containing protein	2	1	1	1	0	1	0	0	1	missing in HSO
OG0019768	OS08G0324200 PROTEIN (PTHR31852:SF30)	Os08g0324200 protein	2	1	1	1	0	0	1	0	1	missing in HSO
OG0019769	GPI-ANCHORED PROTEIN LLG2-RELATED (PTHR31533:SF35)	GPI-anchored protein LLG3	2	1	1	1	0	0	1	0	1	missing in HSO
OG0019775	DUF2996 FAMILY PROTEIN (PTHR36341:SF3)	Glyceraldehyde-3-phosphate dehydrogenase A	2	1	1	1	0	0	1	0	1	missing in HSO
OG0019777	B-BOX ZINC FINGER PROTEIN 22 (PTHR31832:SF68)	B-box zinc finger protein 22	2	1	1	1	0	1	0	0	1	missing in HSO
OG0019779	INTEGRASE CATALYTIC DOMAIN-CONTAINING PROTEIN (PTHR45895:SF72)	Uncharacterized protein	2	1	1	1	0	0	0	0	2	missing in HSO
OG0019784	FATTY ACID 2-HYDROXYLASE (PTHR12863:SF1)	Dihydroceramide fatty acyl 2-hydroxylase FAH1	2	1	1	1	0	0	1	0	1	missing in HSO
OG0019788	LEA_2 DOMAIN-CONTAINING PROTEIN (PTHR31852:SF122)	LEA_2 domain-containing protein	2	1	1	1	0	0	1	0	1	missing in HSO
OG0019789	CYSTEINE-RICH PDZ-BINDING PROTEIN (PTHR11805:SF1)	Cysteine-rich PDZ-binding protein	2	1	1	1	0	1	0	0	1	missing in HSO
OG0019790	LEA_2 DOMAIN-CONTAINING PROTEIN (PTHR31415:SF3)	LEA_2 domain-containing protein	2	1	1	1	0	0	1	0	1	missing in HSO
OG0019791	LATE EMBRYOGENESIS ABUNDANT (LEA) HYDROXYPROLINE-RICH GLYCOPROTEIN FAMILY-RELATED (PTHR31415:SF52)	Protein NDR1	2	1	1	1	0	0	1	0	1	missing in HSO
OG0019792	B BOX-TYPE DOMAIN-CONTAINING PROTEIN (PTHR31717:SF61)	B box-type domain-containing protein	2	1	1	1	0	0	1	0	1	missing in HSO
OG0019793	TETRASPANIN-19 (PTHR19282:SF158)	Tetraspanin-19	2	1	1	1	0	0	1	0	1	missing in HSO
OG0019794	DYW_DEAMINASE DOMAIN-CONTAINING PROTEIN (PTHR24015:SF46)	Pentatricopeptide repeat-containing protein At2g33760	2	1	1	1	0	0	0	1	1	missing in HSO
OG0019797	MALATE DEHYDROGENASE (PTHR11540:SF54)	Malate dehydrogenase	2	1	1	1	0	0	0	1	1	missing in HSO
OG0019799	1,8-CINEOLE SYNTHASE 1, CHLOROPLASTIC-RELATED (PTHR31225:SF62)	Beta-myrcene/(E)-beta-ocimene synthase 2, chloroplastic	2	1	1	0	0	0	1	1	1	missing in HSO
OG0019800	LUPUS LA PROTEIN (PTHR22792:SF102)	La-related protein 6A	2	1	1	1	0	0	0	1	1	missing in HSO
OG0019801	TRANSMEMBRANE PROTEIN (PTHR36350:SF3)	Transmembrane protein	2	1	1	1	0	0	1	0	1	missing in HSO
OG0019803	PYRIDOXAL PHOSPHATE PHOSPHATASE (PTHR19288:SF75)	Phosphoglycolate phosphatase 2	2	1	1	1	0	0	1	0	1	missing in HSO
OG0019810	RECEPTOR-LIKE PROTEIN 32-RELATED (PTHR27004:SF242)	Receptor-like protein 53	2	1	1	1	0	1	0	0	1	missing in HSO
OG0019812	DNA (CYTOSINE-5)-METHYLTRANSFERASE 1 (PTHR10629:SF52)	DNA (Cytosine-5)-methyltransferase, putative	1	1	0	0	0	2	0	1	1	missing in HSO
OG0019816	ADP-RIBOSYL CYCLASE/CYCLIC ADP-RIBOSE HYDROLASE (PTHR11017:SF490)	ADP-ribosyl cyclase/cyclic ADP-ribose hydrolase	2	1	1	1	0	0	0	0	2	missing in HSO
OG0019819	ELONGATION OF VERY LONG CHAIN FATTY ACIDS PROTEIN (PTHR11157:SF134)	Very-long-chain 3-oxoacyl-CoA synthase	2	1	1	0	0	0	1	1	1	missing in HSO
OG0019820	PLASTID-LIPID-ASSOCIATED PROTEIN 4, CHLOROPLASTIC-RELATED (PTHR31906:SF14)	PAP_fibrillin domain-containing protein	2	1	1	1	0	0	1	0	1	missing in HSO
OG0019822	ISOASPARTYL PEPTIDASE/L-ASPARAGINASE (PTHR10188:SF37)	Isoaspartyl peptidase/L-asparaginase 1	2	1	1	1	0	0	1	1	0	missing in HSO
OG0019825	DOLICHOL PHOSPHATE-MANNOSE BIOSYNTHESIS REGULATORY PROTEIN (PTHR15039:SF11)	Dolichol-phosphate mannose synthase subunit 2	2	1	1	1	0	1	0	0	1	missing in HSO
OG0019829	TRANSMEMBRANE PROTEIN ADIPOCYTE-ASSOCIATED 1 (PTHR15876:SF8)	Protein CANDIDATE G-PROTEIN COUPLED RECEPTOR 2	2	1	1	1	0	1	0	0	1	missing in HSO
OG0019830	COILED-COIL DOMAIN-CONTAINING PROTEIN 130 (PTHR12111:SF2)	At1g25682	1	1	0	0	0	2	0	1	1	missing in HSO
OG0019833	PROLIFERATING CELL NUCLEAR ANTIGEN (PTHR11352:SF0)	Proliferating cell nuclear antigen	3	3	0	1	0	0	0	1	0	missing in HSO
OG0019836	J DOMAIN-CONTAINING PROTEIN (PTHR45295:SF3)	J domain-containing protein	2	1	1	1	0	0	1	0	1	missing in HSO
OG0019837	OS04G0599000 PROTEIN (PTHR27005:SF283)	Os04g0599000 protein	2	1	1	1	0	0	0	0	2	missing in HSO
OG0019838	GATA TRANSCRIPTION FACTOR 15 (PTHR47172:SF1)	GATA transcription factor 15	2	1	1	1	0	0	0	1	1	missing in HSO
OG0019839	H(+)-EXPORTING DIPHOSPHATASE (PTHR31998:SF34)	H(+)-exporting diphosphatase	1	1	0	1	0	1	0	1	1	missing in HSO
OG0019840	ACTIVATING SIGNAL COINTEGRATOR 1 COMPLEX SUBUNIT 2 (PTHR21494:SF0)	CUE domain-containing protein	2	1	1	0	0	2	0	0	1	missing in HSO
OG0019841	TRANSCRIPTION FACTOR BHLH30 (PTHR45844:SF2)	BHLH domain-containing protein	2	1	1	1	0	0	1	0	1	missing in HSO
OG0019845	MULTIPLE RNA-BINDING DOMAIN-CONTAINING PROTEIN 1 (PTHR48024:SF4)	RRM domain-containing protein	2	1	1	1	0	0	1	0	1	missing in HSO
OG0019846	GLUTAREDOXIN-LIKE PROTEIN C5ORF63 HOMOLOG (PTHR33558:SF1)	Glutaredoxin-like protein	2	1	1	1	0	0	1	0	1	missing in HSO
OG0019848	OS06G0581300 PROTEIN (PTHR36318:SF3)	AT1G22750 protein	2	1	1	1	0	1	0	0	1	missing in HSO
OG0019849	TETRATRICOPEPTIDE REPEAT DOMAIN-CONTAINING PROTEIN PYG7, CHLOROPLASTIC (PTHR26312:SF177)	Tetratricopeptide repeat domain-containing protein PYG7, chloroplastic	2	1	1	1	0	1	0	0	1	missing in HSO
OG0019850	RECEPTOR-TYPE TYROSINE-PROTEIN PHOSPHATASE C (PTHR19134:SF449)	Protein-tyrosine-phosphatase PTP1	2	1	1	1	0	1	0	0	1	missing in HSO
OG0019851	SASA DOMAIN-CONTAINING PROTEIN (PTHR31988:SF19)	Probable carbohydrate esterase At4g34215	2	1	1	0	0	1	1	1	0	missing in HSO
OG0019852	THYMIDYLATE SYNTHASE (PTHR11548:SF2)	Bifunctional dihydrofolate reductase-thymidylate synthase 1	2	1	1	1	0	0	0	1	1	missing in HSO
OG0019855	OS02G0304800 PROTEIN (PTHR47938:SF1)	Putative pentatricopeptide repeat-containing protein At5g43820	2	1	1	1	0	0	1	0	1	missing in HSO
OG0019856	SAUR-LIKE AUXIN-RESPONSIVE PROTEIN FAMILY (PTHR31374:SF154)	SAUR-like auxin-responsive protein family	2	1	1	1	0	1	1	0	0	missing in HSO
OG0019857	COP9 SIGNALOSOME COMPLEX SUBUNIT 5 (PTHR10410:SF6)	COP9 signalosome complex subunit 5b	2	1	1	1	0	1	0	0	1	missing in HSO
OG0019860	OS06G0610800 PROTEIN (PTHR13683:SF750)	Aspartyl protease family protein At5g10770	2	1	1	0	0	1	1	0	1	missing in HSO
OG0019861	ENHANCER OF RUDIMENTARY HOMOLOG (PTHR12373:SF0)	Enhancer of rudimentary homolog	2	1	1	1	0	0	1	0	1	missing in HSO
OG0019863	HOMOGENTISATE GERANYLGERANYLTRANSFERASE, CHLOROPLASTIC (PTHR43009:SF7)	Homogentisate geranylgeranyltransferase, chloroplastic	2	1	1	1	0	1	0	1	0	missing in HSO
OG0019864	HOMOGENTISATE PHYTYLTRANSFERASE 1, CHLOROPLASTIC (PTHR43009:SF6)	Homogentisate phytyltransferase 1, chloroplastic	3	2	1	1	0	0	0	0	1	missing in HSO
OG0019865	ER MEMBRANE PROTEIN COMPLEX SUBUNIT 7 (PTHR13605:SF4)	DUF2012 domain-containing protein	1	1	0	1	0	1	0	1	1	missing in HSO
OG0019868	TETRASPANIN-19 (PTHR19282:SF158)	Tetraspanin-19	2	1	1	1	0	0	1	0	1	missing in HSO
OG0019869	OS05G0539600 PROTEIN (PTHR45635:SF31)	Probable ADP,ATP carrier protein At5g56450	2	1	1	1	0	0	1	0	1	missing in HSO
OG0019870	PROTEIN, PUTATIVE-RELATED (PTHR33564:SF15)	At1g52565	2	1	1	1	0	0	1	0	1	missing in HSO
OG0019871	SON OF SEVENLESS PROTEIN (PTHR33133:SF54)	Son of sevenless protein	2	1	1	1	0	0	1	0	1	missing in HSO
OG0019872	DUF4371 DOMAIN-CONTAINING PROTEIN-RELATED (PTHR11697:SF217)	TTF-type domain-containing protein	2	1	1	1	0	0	0	0	2	missing in HSO
OG0019873	CHLOROPLAST PROCESSING PEPTIDASE (PTHR43390:SF1)	Chloroplast processing peptidase	2	1	1	1	0	0	1	0	1	missing in HSO
OG0019874	PROTEIN ABIL5-RELATED (PTHR10460:SF11)	Probable protein ABIL5	2	1	1	1	0	0	1	0	1	missing in HSO
OG0019877	CYTOCHROME P450 76C1-RELATED (PTHR47950:SF22)	Cytochrome P450 76C4	2	1	1	1	0	0	1	0	1	missing in HSO
OG0019881	TUBULIN BETA-6 CHAIN (PTHR11588:SF361)	Tubulin beta-8 chain	2	1	1	1	0	0	0	1	1	missing in HSO
OG0019882	5'-3' EXONUCLEASE FAMILY PROTEIN (PTHR11081:SF27)	5'-3' exonuclease family protein	2	1	1	1	0	0	0	1	1	missing in HSO
OG0019885	OS11G0534100 PROTEIN (PTHR47830:SF1)	At5g13890	2	1	1	1	0	1	0	0	1	missing in HSO
OG0019889	HEAVY METAL-ASSOCIATED ISOPRENYLATED PLANT PROTEIN 17-RELATED (PTHR46195:SF18)	Heavy metal-associated isoprenylated plant protein 19	2	1	1	1	0	0	1	0	1	missing in HSO
OG0019891	PROTEIN FAF1 (PTHR28096:SF1)	Axoneme-associated protein MST101(2) protein	2	1	1	1	0	0	1	0	1	missing in HSO
OG0019892	F3E22.11 PROTEIN (PTHR35487:SF1)	At5g49280	2	1	1	1	0	1	0	0	1	missing in HSO
OG0019893	1,4-DIHYDROXY-2-NAPHTHOYL-COA THIOESTERASE 1 (PTHR43240:SF5)	1,4-dihydroxy-2-naphthoyl-CoA thioesterase 1	2	1	1	1	0	1	0	0	1	missing in HSO
OG0019894	LIPASE_3 DOMAIN-CONTAINING PROTEIN (PTHR31479:SF28)	Lipase_3 domain-containing protein	2	1	1	1	0	0	1	0	1	missing in HSO
OG0019895	PROTEIN, PUTATIVE (DUF1191)-RELATED (PTHR33512:SF4)	Transmembrane protein, putative (DUF1191)	2	1	1	1	0	1	0	0	1	missing in HSO
OG0019897	SUCCINATE DEHYDROGENASE SUBUNIT 7A, MITOCHONDRIAL-RELATED (PTHR36041:SF2)	Succinate dehydrogenase subunit 7B, mitochondrial	2	1	1	1	0	1	0	0	1	missing in HSO
OG0019898	RING-H2 FINGER PROTEIN ATL46 (PTHR45768:SF67)	RING-H2 finger protein ATL46	2	1	1	0	0	1	1	1	0	missing in HSO
OG0019899	PROTEIN NUCLEAR FUSION DEFECTIVE 2 (PTHR11207:SF31)	Protein NUCLEAR FUSION DEFECTIVE 2	2	1	1	1	0	1	0	0	1	missing in HSO
OG0019900	BIDIRECTIONAL SUGAR TRANSPORTER SWEET5 (PTHR10791:SF159)	Bidirectional sugar transporter SWEET5	2	1	1	1	0	0	0	1	1	missing in HSO
OG0019901	SERINE/THREONINE-PROTEIN PHOSPHATASE 2A 55 KDA REGULATORY SUBUNIT B (PTHR11871:SF30)	Serine/threonine-protein phosphatase 2A 55 kDa regulatory subunit B	2	1	1	1	0	0	0	1	1	missing in HSO
OG0019902	OS01G0938400 PROTEIN (PTHR36795:SF2)	Os01g0938400 protein	1	1	0	1	0	1	0	1	1	missing in HSO
OG0019903	HYDROLASE_4 DOMAIN-CONTAINING PROTEIN (PTHR12277:SF154)	Hydrolase_4 domain-containing protein	2	1	1	1	0	0	1	0	1	missing in HSO
OG0019905	CYTOCHROME P450 76C1-RELATED (PTHR47950:SF22)	Cytochrome P450 76C4	2	1	1	1	0	0	1	1	0	missing in HSO
OG0019906	TETRASPANIN-10 (PTHR32191:SF22)	Os10g0503600 protein	2	1	1	1	0	0	1	0	1	missing in HSO
OG0019910	PROTEIN SOB FIVE-LIKE 2 (PTHR33347:SF17)	Protein SOB FIVE-LIKE 2	1	1	0	1	0	1	0	1	1	missing in HSO
OG0019913	CYTOSOLIC SULFOTRANSFERASE 7 (PTHR11783:SF293)	Cytosolic sulfotransferase 7	2	1	1	2	0	0	0	0	1	missing in HSO
OG0019915	GLUTATHIONE S-TRANSFERASE U19 (PTHR11260:SF703)	Glutathione S-transferase U19	2	1	1	2	0	0	0	0	1	missing in HSO
OG0019916	PROTEIN PLASTID TRANSCRIPTIONALLY ACTIVE 7 (PTHR37257:SF1)	Protein PLASTID TRANSCRIPTIONALLY ACTIVE 7	2	1	1	1	0	0	0	1	1	missing in HSO
OG0019917	PROTEIN YIPPEE-LIKE (PTHR13848:SF88)	Protein yippee-like	2	1	1	1	0	0	1	0	1	missing in HSO
OG0019919	CASP-LIKE PROTEIN 4D2 (PTHR11615:SF148)	CASP-like protein 4D2	2	1	1	1	0	0	1	0	1	missing in HSO
OG0019922	TIR DOMAIN-CONTAINING PROTEIN (PTHR32009:SF100)	TIR domain-containing protein	3	1	2	1	0	0	0	0	1	missing in HSO
OG0019926	MONOOXYGENASE 1 (PTHR45934:SF2)	Monooxygenase 1	1	1	0	0	0	1	1	1	1	missing in HSO
OG0019927	OS03G0842700 PROTEIN (PTHR23101:SF63)	VPS9 domain-containing protein	2	1	1	1	0	0	0	2	0	missing in HSO
OG0019928	PROTEIN PHOSPHATASE 2 (FORMERLY 2A), REGULATORY SUBUNIT A, BETA ISOFORM-RELATED (PTHR10648:SF4)	Serine/threonine-protein phosphatase 2A 65 kDa regulatory subunit A beta isoform	1	1	0	1	0	0	1	2	0	missing in HSO
OG0019930	INACTIVE GLUCOSE-1-PHOSPHATE ADENYLYLTRANSFERASE SMALL SUBUNIT 2, CHLOROPLASTIC (PTHR43523:SF17)	Inactive glucose-1-phosphate adenylyltransferase small subunit 2, chloroplastic	2	1	1	1	0	0	1	0	1	missing in HSO
OG0019931	OS10G0466200 PROTEIN (PTHR11661:SF32)	At4g35490	2	1	1	1	0	0	1	1	0	missing in HSO
OG0019932	THIOL METHYLTRANSFERASE 2-RELATED (PTHR32183:SF11)	Probable thiol methyltransferase 2	2	1	1	1	0	0	1	0	1	missing in HSO
OG0019933	PECTIN LYASE-LIKE SUPERFAMILY PROTEIN (PTHR31375:SF246)	Pectin lyase-like superfamily protein	2	1	1	0	0	0	1	1	1	missing in HSO
OG0019934	MDIS1-INTERACTING RECEPTOR LIKE KINASE 2 (PTHR48053:SF22)	MDIS1-interacting receptor like kinase 2	2	1	1	1	0	0	0	1	1	missing in HSO
OG0019937	IP08861P-RELATED (PTHR11477:SF0)	Os03g0815900 protein	1	1	0	2	0	2	0	0	0	missing in HSO
OG0019938	OS05G0492600 PROTEIN (PTHR23155:SF1060)	Os05g0492600 protein	2	1	1	1	0	0	0	1	1	missing in HSO
OG0019942	MDIS1-INTERACTING RECEPTOR LIKE KINASE 2 (PTHR48053:SF22)	MDIS1-interacting receptor like kinase 2	2	1	1	1	0	0	1	1	0	missing in HSO
OG0019943	CALRETICULIN-3 (PTHR11073:SF6)	Calreticulin-3	2	1	1	1	0	0	1	0	1	missing in HSO
OG0019944	B-BOX ZINC FINGER PROTEIN 25 (PTHR31832:SF47)	B-box zinc finger protein 25	2	1	1	1	0	0	1	0	1	missing in HSO
OG0019945	PHOTOSYNTHETIC NDH SUBUNIT OF SUBCOMPLEX B 2, CHLOROPLASTIC (PTHR11122:SF18)	Photosynthetic NDH subunit of subcomplex B 2, chloroplastic	2	1	1	1	0	0	1	0	1	missing in HSO
OG0019947	CHARGED MULTIVESICULAR BODY PROTEIN 2B (PTHR10476:SF40)	Vacuolar protein sorting-associated protein 2 homolog 3	2	1	1	1	0	0	0	1	1	missing in HSO
OG0019948	H/ACA RIBONUCLEOPROTEIN COMPLEX SUBUNIT 3 (PTHR13305:SF0)	Nucleolar protein 10	2	1	1	1	0	0	1	0	1	missing in HSO
OG0019949	GLUTATHIONE PEROXIDASE 4-RELATED (PTHR11592:SF17)	Glutathione peroxidase	2	1	1	1	0	0	1	0	1	missing in HSO
OG0019953	TYPE III POLYKETIDE SYNTHASE A (PTHR11877:SF46)	Type III polyketide synthase A	1	1	0	1	0	1	1	0	1	missing in HSO
OG0019954	ABC TRANSPORTER G FAMILY MEMBER 40 (PTHR19241:SF625)	ABC_trans_N domain-containing protein	2	1	1	0	0	0	2	1	0	missing in HSO
OG0019960		Gal_mutarotas_2 domain-containing protein	1	1	0	2	0	0	0	2	0	missing in HSO
OG0019963	PHOSPHOGLYCERATE KINASE 1, CHLOROPLASTIC-RELATED (PTHR11406:SF23)	Phosphoglycerate kinase	2	1	1	1	0	1	0	0	1	missing in HSO
OG0019964	UDP-GLYCOSYLTRANSFERASE 73C3-RELATED (PTHR48047:SF66)	UDP-glycosyltransferase 73C3	2	1	1	1	0	0	1	0	1	missing in HSO
OG0019966	ARABIDOPSIS THALIANA GENOMIC DNA, CHROMOSOME 5, P1 CLONE:MOK16 (PTHR33448:SF14)	Arabidopsis thaliana genomic DNA, chromosome 5, P1 clone:MOK16	2	1	1	0	0	1	0	1	1	missing in HSO
OG0019967		Os01g0312700 protein	2	1	1	1	0	0	1	1	0	missing in HSO
OG0019969	CASP-LIKE PROTEIN 5B2 (PTHR32021:SF46)	CASP-like protein 5B2	2	1	1	1	0	1	0	0	1	missing in HSO
OG0019970	BNAA03G54960D PROTEIN (PTHR10826:SF24)	At5g02050	2	1	1	1	0	0	0	1	1	missing in HSO
OG0019971	MITOCHONDRIAL UNCOUPLING PROTEIN 1 (PTHR45618:SF12)	Mitochondrial uncoupling protein 1	2	1	1	1	0	1	0	0	1	missing in HSO
OG0019975	SEL1 REPEAT PROTEIN (PTHR36792:SF11)	Sel1 repeat protein	2	1	1	1	0	0	1	0	1	missing in HSO
OG0019976	J DOMAIN-CONTAINING PROTEIN (PTHR45376:SF1)	J domain-containing protein	2	1	1	1	0	0	1	0	1	missing in HSO
OG0019978	DIRIGENT PROTEIN 1-RELATED (PTHR21495:SF161)	Dirigent protein 11	2	1	1	0	0	1	0	1	1	missing in HSO
OG0019979	OS11G0206101 PROTEIN (PTHR13068:SF46)	At2g36000/F11F19.9	2	1	1	1	0	1	0	0	1	missing in HSO
OG0019980	MOMILACTONE A SYNTHASE (PTHR43180:SF30)	Momilactone A synthase	2	1	1	1	0	0	0	1	1	missing in HSO
OG0019982	OS05G0444300 PROTEIN (PTHR14233:SF18)	Os05g0444300 protein	2	1	1	1	0	1	0	0	1	missing in HSO
OG0019984	3'-5' EXONUCLEASE DOMAIN-CONTAINING PROTEIN (PTHR13620:SF75)	Os01g0737600 protein	1	1	0	1	0	2	0	0	1	missing in HSO
OG0019987	LIPASE_3 DOMAIN-CONTAINING PROTEIN (PTHR46898:SF3)	Senescence-associated carboxylesterase 101	2	1	1	1	0	0	1	0	1	missing in HSO
OG0019988	HMA DOMAIN-CONTAINING PROTEIN (PTHR35756:SF1)	HMA domain-containing protein	2	1	1	1	0	0	1	0	1	missing in HSO
OG0019989	PECTATE LYASE 3-RELATED (PTHR31683:SF181)	Probable pectate lyase 3	2	1	1	2	0	0	1	0	0	missing in HSO
OG0019990	PROTEIN KINASE DOMAIN-CONTAINING PROTEIN (PTHR27008:SF526)	Probable LRR receptor-like serine/threonine-protein kinase At3g47570	2	1	1	1	0	0	0	1	1	missing in HSO
OG0019991	F-BOX DOMAIN-CONTAINING PROTEIN (PTHR31639:SF248)	FBD domain-containing protein	2	1	1	1	0	1	0	0	1	missing in HSO
OG0019995	SHIKIMATE O-HYDROXYCINNAMOYLTRANSFERASE (PTHR31642:SF11)	Shikimate O-hydroxycinnamoyltransferase	2	1	1	0	0	1	1	1	0	missing in HSO
OG0019996	OS04G0594500 PROTEIN (PTHR33103:SF86)	Os04g0594500 protein	2	1	1	2	0	1	0	0	0	missing in HSO
OG0019998		Os02g0215900 protein	2	1	1	1	0	0	1	1	0	missing in HSO
OG0019999	DUF4050 DOMAIN-CONTAINING PROTEIN (PTHR33373:SF28)	DUF4050 domain-containing protein	2	1	1	1	0	0	1	0	1	missing in HSO
OG0020000	TRANSMEMBRANE PROTEIN (PTHR36789:SF1)	Transmembrane protein	2	1	1	1	0	1	0	0	1	missing in HSO
OG0020001	NUCLEAR TRANSPORT FACTOR 2 (NTF2) FAMILY PROTEIN (PTHR34213:SF2)	Nuclear transport factor 2 (NTF2) family protein	2	1	1	1	0	0	1	0	1	missing in HSO
OG0020007	NADH DEHYDROGENASE [UBIQUINONE] IRON-SULFUR PROTEIN 5 (PTHR15224:SF1)	Fb14	2	1	1	1	0	1	0	0	1	missing in HSO
OG0020010	MECHANOSENSITIVE ION CHANNEL-LIKE PROTEIN (PTHR31618:SF7)	Mechanosensitive ion channel protein	2	1	1	0	0	1	0	1	1	missing in HSO
OG0020011	GST C-TERMINAL DOMAIN-CONTAINING PROTEIN (PTHR11260:SF529)	GST C-terminal domain-containing protein	2	1	1	1	0	0	1	0	1	missing in HSO
OG0020013	PLASMODESMATA-LOCATED PROTEIN 3 (PTHR32080:SF24)	Plasmodesmata-located protein 3	2	1	1	1	0	1	0	0	1	missing in HSO
OG0020014	ATP-DEPENDENT CLP PROTEASE ADAPTER PROTEIN CLPS2, CHLOROPLASTIC (PTHR33473:SF13)	ClpS domain-containing protein	2	1	1	1	0	0	1	0	1	missing in HSO
OG0020015	PROTEIN KINASE DOMAIN-CONTAINING PROTEIN (PTHR48053:SF87)	Os02g0216000 protein	3	3	0	0	0	0	1	1	0	missing in HSO
OG0020016	OS08G0266400 PROTEIN (PTHR27004:SF280)	Os11g0173550 protein	1	1	0	0	0	0	0	3	1	missing in HSO
OG0020019		At1g69050	2	1	1	1	0	1	0	0	1	missing in HSO
OG0020022		Os06g0329300 protein	2	1	1	1	0	1	0	0	1	missing in HSO
OG0020023	ALPHA-L-FUCOSIDASE 3 (PTHR22835:SF588)	Alpha-L-fucosidase 3	2	1	1	1	0	1	0	0	1	missing in HSO
OG0020024	WAT1-RELATED PROTEIN (PTHR31218:SF64)	WAT1-related protein At3g28050	2	1	1	0	0	0	1	1	1	missing in HSO
OG0020026	DIRIGENT PROTEIN 17-RELATED (PTHR21495:SF199)	Dirigent protein 21	2	1	1	0	0	1	0	1	1	missing in HSO
OG0020028	GIY-YIG DOMAIN-CONTAINING PROTEIN (PTHR20208:SF13)	GIY-YIG domain-containing protein	2	1	1	1	0	0	1	0	1	missing in HSO
OG0020031	DUF241 DOMAIN PROTEIN (PTHR31509:SF100)	Uncharacterized protein	2	1	1	0	0	0	1	1	1	missing in HSO
OG0020032	SERINE/THREONINE-PROTEIN KINASE BSK1-2 (PTHR45863:SF16)	Protein kinase domain-containing protein	2	1	1	0	0	1	1	1	0	missing in HSO
OG0020033	SHIKIMATE O-HYDROXYCINNAMOYLTRANSFERASE (PTHR31642:SF11)	Shikimate O-hydroxycinnamoyltransferase	2	1	1	0	0	0	1	0	2	missing in HSO
OG0020036	PROLINE IMINOPEPTIDASE (PTHR43722:SF1)	Proline iminopeptidase	2	1	1	1	0	0	1	0	1	missing in HSO
OG0020038	OS11G0460800 PROTEIN (PTHR11802:SF204)	Serine carboxypeptidase1	1	1	0	1	0	0	0	2	1	missing in HSO
OG0020040	CASPASE-6 PROTEIN (PTHR33156:SF42)	Caspase-6 protein	2	1	1	1	0	0	0	1	1	missing in HSO
OG0020041	RIBOSOMAL_L6 DOMAIN-CONTAINING PROTEIN (PTHR11655:SF17)	Ribosomal_L6 domain-containing protein	3	1	2	1	0	0	0	1	0	missing in HSO
OG0020043	RECEPTOR-LIKE PROTEIN 32-RELATED (PTHR27004:SF242)	Receptor-like protein 33	1	1	0	2	0	0	0	0	2	missing in HSO
OG0020048	PEROXIDASE 4-RELATED (PTHR31388:SF115)	Peroxidase 5	2	1	1	0	0	0	2	1	0	missing in HSO
OG0020050	1,8-CINEOLE SYNTHASE 1, CHLOROPLASTIC-RELATED (PTHR31225:SF62)	1,8-cineole synthase 1, chloroplastic	2	1	1	0	0	0	1	1	1	missing in HSO
OG0020052	MYB_DNA-BIND_3 DOMAIN-CONTAINING PROTEIN (PTHR47851:SF2)	Myb_DNA-bind_3 domain-containing protein	2	1	1	1	0	0	1	0	1	missing in HSO
OG0020053	MYB_DNA-BIND_3 DOMAIN-CONTAINING PROTEIN (PTHR47072:SF1)	Myb_DNA-bind_3 domain-containing protein	2	1	1	1	0	0	1	0	1	missing in HSO
OG0020055	PHOTOSYSTEM I SUBUNIT O (PTHR36311:SF1)	Photosystem I subunit O	1	1	0	1	0	1	1	0	1	missing in HSO
OG0020056	LRRNT_2 DOMAIN-CONTAINING PROTEIN (PTHR48065:SF17)	Os06g0140200 protein	2	1	1	1	0	0	0	1	1	missing in HSO
OG0020057	LIPASE_GDSL DOMAIN-CONTAINING PROTEIN (PTHR45642:SF67)	GDSL esterase/lipase At5g22810	2	1	1	0	0	1	0	1	1	missing in HSO
OG0020060	DVL13 (PTHR47596:SF2)	DVL13	2	1	1	1	0	1	0	0	1	missing in HSO
OG0020063	ENOLASE (PTHR11902:SF1)	Cytosolic enolase 3	2	1	1	1	0	0	0	1	1	missing in HSO
OG0020064	CALMODULIN-BINDING RECEPTOR-LIKE CYTOPLASMIC KINASE 1 (PTHR45974:SF26)	Calmodulin-binding receptor-like cytoplasmic kinase 1	2	1	1	1	0	1	0	0	1	missing in HSO
OG0020065	CELL DIVISION CONTROL PROTEIN 6 HOMOLOG (PTHR10763:SF26)	Cell division control protein 6 homolog B	2	1	1	1	0	0	0	1	1	missing in HSO
OG0020066	E3 UBIQUITIN-PROTEIN LIGASE APD2 (PTHR46858:SF8)	E3 ubiquitin-protein ligase APD2	2	1	1	1	0	1	0	0	1	missing in HSO
OG0020067	GAMMA-INTERFERON-INDUCIBLE LYSOSOMAL THIOL REDUCTASE (PTHR13234:SF8)	At1g07080/F10K1_15	2	1	1	1	0	1	0	0	1	missing in HSO
OG0020068	OS01G0654400 PROTEIN (PTHR36012:SF2)	At2g21820	2	1	1	1	0	1	0	0	1	missing in HSO
OG0020073	TRANSMEMBRANE PROTEIN (PTHR33829:SF1)	Transmembrane protein	2	1	1	1	0	1	0	0	1	missing in HSO
OG0020074	OS01G0801500 PROTEIN (PTHR32227:SF250)	Os01g0801500 protein	2	1	1	1	0	0	1	0	1	missing in HSO
OG0020075	OS10G0188400 PROTEIN (PTHR35315:SF1)	At5g51840	2	1	1	1	0	1	0	0	1	missing in HSO
OG0020077	WALL-ASSOCIATED RECEPTOR KINASE-LIKE 22 (PTHR27005:SF385)	Wall-associated receptor kinase-like 22	2	1	1	1	0	0	1	0	1	missing in HSO
OG0020079	PKS_ER DOMAIN-CONTAINING PROTEIN (PTHR48106:SF13)	PKS_ER domain-containing protein	2	1	1	1	0	1	0	0	1	missing in HSO
OG0020080	L-ASPARAGINASE-LIKE PROTEIN CG4372-RELATED (PTHR10188:SF6)	Probable isoaspartyl peptidase/L-asparaginase 3	2	1	1	1	0	0	1	0	1	missing in HSO
OG0020081	F-BOX DOMAIN-CONTAINING PROTEIN (PTHR31639:SF248)	F-box domain-containing protein	2	1	1	1	0	1	0	0	1	missing in HSO
OG0020082	OVARIAN TUMOR DOMAIN-CONTAINING DEUBIQUITINATING ENZYME 4 (PTHR12419:SF8)	OVARIAN TUMOR DOMAIN-containing deubiquitinating enzyme 4	2	1	1	1	0	1	0	0	1	missing in HSO
OG0020085	PROTEIN KINASE DOMAIN-CONTAINING PROTEIN (PTHR48053:SF111)	Protein kinase domain-containing protein	2	1	1	1	0	0	1	1	0	missing in HSO
OG0020086	PROTEIN KINASE DOMAIN-CONTAINING PROTEIN (PTHR48053:SF111)	Protein kinase domain-containing protein	2	1	1	2	0	0	0	0	1	missing in HSO
OG0020095	RNASE H DOMAIN-CONTAINING PROTEIN (PTHR46736:SF31)	Putative ribonuclease H protein At1g65750	3	1	2	0	0	1	0	0	1	missing in HSO
OG0020096	RECEPTOR-LIKE SERINE/THREONINE-PROTEIN KINASE (PTHR27002:SF851)	G-type lectin S-receptor-like serine/threonine-protein kinase At4g27290	3	2	1	1	0	0	1	0	0	missing in HSO
OG0020097	RECEPTOR-LIKE SERINE/THREONINE-PROTEIN KINASE (PTHR27002:SF897)	Receptor-like serine/threonine-protein kinase	2	1	1	1	0	0	0	1	1	missing in HSO
OG0020099	OS02G0317800 PROTEIN (PTHR38400:SF1)	AT1g27100/T7N9_16	2	1	1	1	0	1	0	0	1	missing in HSO
OG0020100	VACUOLAR-SORTING PROTEIN SNF8 (PTHR12806:SF0)	Vacuolar protein sorting-associated protein 22 homolog 1	2	1	1	1	0	1	0	0	1	missing in HSO
OG0020101	U2 SNRNP-ASSOCIATED SURP MOTIF-CONTAINING PROTEIN (PTHR23140:SF0)	RRM domain-containing protein	2	1	1	1	0	1	1	0	0	missing in HSO
OG0020107	SUBTILISIN-LIKE PROTEASE SBT5.3 (PTHR10795:SF678)	Subtilisin-like protease SBT5.3	2	1	1	1	0	0	1	1	0	missing in HSO
OG0020108	LIPASE_GDSL DOMAIN-CONTAINING PROTEIN (PTHR45648:SF22)	Lipase_GDSL domain-containing protein	2	1	1	1	0	1	0	0	1	missing in HSO
OG0020109	NUCLEOREDOXIN 1-RELATED (PTHR13871:SF96)	Probable nucleoredoxin 1	2	1	1	1	0	0	1	0	1	missing in HSO
OG0020111	TRANSMEMBRANE PROTEIN 230 (PTHR15664:SF6)	At4g29850	2	1	1	1	0	0	0	1	1	missing in HSO
OG0020112	MONOTHIOL GLUTAREDOXIN-3 (PTHR45694:SF5)	Glutaredoxin-C4	2	1	1	0	0	1	1	0	1	missing in HSO
OG0020113	WD REPEAT DOMAIN PHOSPHOINOSITIDE-INTERACTING PROTEIN 2 (PTHR11227:SF17)	Autophagy-related protein 18b	2	1	1	1	0	1	0	0	1	missing in HSO
OG0020117	OS07G0521800 PROTEIN (PTHR23155:SF970)	NB-ARC domain-containing protein	1	0	1	0	0	0	2	2	0	missing in HSO
OG0020121	HXXXD-TYPE ACYL-TRANSFERASE FAMILY PROTEIN (PTHR31623:SF59)	HXXXD-type acyl-transferase family protein	1	0	1	0	0	1	1	1	1	missing in HSO
OG0020123	PPR CONTAINING PLANT-LIKE PROTEIN (PTHR24015:SF1917)	Pentatricopeptide repeat-containing protein At3g26630, chloroplastic	1	0	1	1	0	1	1	1	0	missing in HSO
OG0020125	WALL-ASSOCIATED RECEPTOR KINASE CARBOXY-TERMINAL PROTEIN (PTHR33138:SF35)	Wall-associated receptor kinase carboxy-terminal protein	1	0	1	0	0	1	2	1	0	missing in HSO
OG0020132	PROTEIN KINASE DOMAIN-CONTAINING PROTEIN (PTHR27006:SF453)	Protein kinase domain-containing protein	1	0	1	2	0	0	1	1	0	missing in HSO
OG0020133	WALL-ASSOCIATED RECEPTOR KINASE-LIKE 17 (PTHR27005:SF316)	Wall-associated receptor kinase-like 17	1	0	1	1	0	0	0	2	1	missing in HSO
OG0020134	UDP-GLYCOSYLTRANSFERASE 73D1 (PTHR48047:SF71)	UDP-glycosyltransferase 73C5	1	0	1	0	0	1	1	2	0	missing in HSO
OG0020137	CYTOCHROME P450 FAMILY PROTEIN, EXPRESSED (PTHR47950:SF11)	Os08g0226166 protein	1	0	1	2	0	0	0	0	2	missing in HSO
OG0020139	OS04G0599000 PROTEIN (PTHR27005:SF283)	Os04g0598900 protein	1	0	1	1	0	0	0	1	2	missing in HSO
OG0020147	DNA POLYMERASE THETA (PTHR10133:SF41)	DNA polymerase I B, chloroplastic/mitochondrial	2	0	2	1	0	0	1	1	0	missing in HSO
OG0020148	OS09G0479900 PROTEIN (PTHR10795:SF688)	Subtilisin-like protease SBT5.3	1	0	1	1	0	0	1	1	1	missing in HSO
OG0020157	BAG-ASSOCIATED GRAM PROTEIN 1 (PTHR47038:SF1)	BAG-associated GRAM protein 1	1	0	1	1	0	1	0	1	1	missing in HSO
OG0020161	SHORT-CHAIN TYPE DEHYDROGENASE/REDUCTASE (PTHR48107:SF12)	AT4g13180/F17N18_70	1	0	1	1	0	1	1	0	1	missing in HSO
OG0020162	OS02G0318500 PROTEIN (PTHR48040:SF16)	Os02g0318500 protein	1	0	1	0	0	0	2	1	1	missing in HSO
OG0020167	TRANSCRIPTION FACTOR MYB113-RELATED (PTHR47999:SF24)	Transcription factor MYB113	1	0	1	1	0	1	1	0	1	missing in HSO
OG0020171	PNP_UDP_1 DOMAIN-CONTAINING PROTEIN (PTHR21234:SF30)	PNP_UDP_1 domain-containing protein	1	0	1	0	0	1	1	1	1	missing in HSO
OG0020178	PROTEIN KINASE DOMAIN-CONTAINING PROTEIN (PTHR27005:SF76)	Protein kinase domain-containing protein	1	0	1	2	0	0	1	0	1	missing in HSO
OG0020183	LRRNT_2 DOMAIN-CONTAINING PROTEIN (PTHR48065:SF2)	LRRNT_2 domain-containing protein	1	0	1	1	0	0	2	0	1	missing in HSO
OG0020187		Predicted protein	1	0	1	0	0	1	2	1	0	missing in HSO
OG0020188		Uncharacterized protein	1	0	1	0	0	1	2	1	0	missing in HSO
OG0020195	3-KETOACYL-COA SYNTHASE (PTHR31561:SF65)	3-ketoacyl-CoA synthase	1	0	1	1	0	1	1	1	0	missing in HSO
OG0020741	PHOSPHATIDYLINOSITOL N-ACETYLGLUCOSAMINYLTRANSFERASE SUBUNIT H (PTHR15231:SF1)	Phosphatidylinositol N-acetylglucosaminyltransferase	2	1	1	1	0	0	0	0	1	missing in HSO
OG0020743	COLD-REGULATED 413 PLASMA MEMBRANE PROTEIN 4 (PTHR33596:SF13)	Cold-regulated 413 plasma membrane protein 4	1	1	0	1	0	0	1	0	1	missing in HSO
OG0020744	OS01G0517800 PROTEIN (PTHR31065:SF7)	Os01g0518000 protein	2	1	1	1	0	0	0	0	1	missing in HSO
OG0020745	PLATZ TRANSCRIPTION FACTOR FAMILY PROTEIN (PTHR31065:SF35)	Uncharacterized protein	2	1	1	0	0	1	0	0	1	missing in HSO
OG0020747	AT22559P (PTHR23050:SF23)	Probable calcium-binding protein CML20	2	1	1	1	0	0	0	0	1	missing in HSO
OG0020749	CLASSICAL ARABINOGALACTAN PROTEIN 2 (PTHR36321:SF6)	Classical arabinogalactan protein 2	2	1	1	1	0	0	0	0	1	missing in HSO
OG0020751	PKS_ER DOMAIN-CONTAINING PROTEIN (PTHR43350:SF2)	PKS_ER domain-containing protein	2	1	1	1	0	0	0	0	1	missing in HSO
OG0020752	60S RIBOSOMAL PROTEIN L28-2 (PTHR10544:SF7)	60S ribosomal protein L28-2	2	1	1	1	0	0	0	0	1	missing in HSO
OG0020755	GUANINE NUCLEOTIDE-BINDING PROTEIN SUBUNIT GAMMA 3 (PTHR32378:SF10)	Guanine nucleotide-binding protein subunit gamma 3	2	1	1	0	0	0	1	0	1	missing in HSO
OG0020757	RRM DOMAIN-CONTAINING PROTEIN (PTHR13798:SF11)	RRM domain-containing protein	1	1	0	1	0	0	0	0	2	missing in HSO
OG0020759	SHIKIMATE O-HYDROXYCINNAMOYLTRANSFERASE (PTHR31642:SF11)	Shikimate O-hydroxycinnamoyltransferase	2	1	1	0	0	0	1	0	1	missing in HSO
OG0020760	PROTEIN KINASE DOMAIN-CONTAINING PROTEIN (PTHR48053:SF111)	Protein kinase domain-containing protein	1	1	0	1	0	0	0	1	1	missing in HSO
OG0020763	DISEASE RESISTANCE PROTEIN RFL1-RELATED (PTHR23155:SF1044)	Probable disease resistance protein At5g63020	1	1	0	1	0	0	0	1	1	missing in HSO
OG0020765	DISEASE RESISTANCE PROTEIN RFL1-RELATED (PTHR23155:SF1044)	Probable disease resistance protein At5g63020	1	1	0	1	0	0	0	1	1	missing in HSO
OG0020766	DISEASE RESISTANCE PROTEIN RFL1-RELATED (PTHR23155:SF1044)	Probable disease resistance protein At5g63020	2	1	1	1	0	0	0	1	0	missing in HSO
OG0020768	RECEPTOR-LIKE SERINE/THREONINE-PROTEIN KINASE (PTHR27002:SF897)	Receptor-like serine/threonine-protein kinase	2	1	1	1	0	0	0	0	1	missing in HSO
OG0020770	OS01G0672166 PROTEIN (PTHR47933:SF25)	Pentatricopeptide repeat-containing protein At5g46100	1	1	0	1	0	0	0	1	1	missing in HSO
OG0020771	ZINC TRANSPORTER 9 (PTHR13414:SF9)	Metal tolerance protein C4	2	1	1	1	0	0	0	0	1	missing in HSO
OG0020772	AA_TRANS DOMAIN-CONTAINING PROTEIN (PTHR48017:SF186)	Aa_trans domain-containing protein	2	1	1	1	0	0	0	0	1	missing in HSO
OG0020774	OS01G0748500 PROTEIN (PTHR45650:SF3)	Os01g0748500 protein	2	1	1	1	0	0	0	0	1	missing in HSO
OG0020775	OS09G0441600 PROTEIN (PTHR24299:SF41)	Os09g0441600 protein	1	1	0	0	0	2	0	1	0	missing in HSO
OG0020776	CALCIUM-TRANSPORTING ATPASE 13, PLASMA MEMBRANE-TYPE-RELATED (PTHR24093:SF434)	Putative calcium-transporting ATPase 13, plasma membrane-type	1	1	0	1	0	0	0	1	1	missing in HSO
OG0020777	NAC DOMAIN-CONTAINING PROTEIN 77 (PTHR31744:SF62)	NAC domain-containing protein	2	1	1	0	0	0	1	0	1	missing in HSO
OG0020778	PROTEIN KINASE DOMAIN-CONTAINING PROTEIN (PTHR27008:SF419)	Putative receptor-like protein kinase At3g47110	1	1	0	0	0	0	1	2	0	missing in HSO
OG0020779	PROTEIN KINASE DOMAIN-CONTAINING PROTEIN (PTHR27008:SF419)	Putative receptor-like protein kinase At3g47110	2	1	1	1	0	0	0	0	1	missing in HSO
OG0020782	RHAMNOGALACTURONAN ENDOLYASE (PTHR32018:SF6)	Rhamnogalacturonan endolyase	1	1	0	1	0	0	0	1	1	missing in HSO
OG0020786	E3 UBIQUITIN-PROTEIN LIGASE RHA2A (PTHR45969:SF61)	E3 ubiquitin-protein ligase RHA2A	2	1	1	1	0	0	0	0	1	missing in HSO
OG0020787		Os02g0215900 protein	1	1	0	1	0	0	0	2	0	missing in HSO
OG0020791	G-TYPE LECTIN S-RECEPTOR-LIKE SERINE/THREONINE-PROTEIN KINASE LECRK3 (PTHR47976:SF59)	G-type lectin S-receptor-like serine/threonine-protein kinase LECRK3	2	1	1	1	0	0	0	1	0	missing in HSO
OG0020794	ETHYLENE INSENSITIVE 3-LIKE 3 PROTEIN (PTHR33305:SF30)	ETHYLENE INSENSITIVE 3-like 3 protein	1	1	0	1	0	0	1	0	1	missing in HSO
OG0020795	MDIS1-INTERACTING RECEPTOR LIKE KINASE 2 (PTHR48053:SF22)	MDIS1-interacting receptor like kinase 2	2	1	1	0	0	0	0	1	1	missing in HSO
OG0020796	MDIS1-INTERACTING RECEPTOR LIKE KINASE 2 (PTHR48053:SF22)	MDIS1-interacting receptor like kinase 2	2	1	1	1	0	0	0	0	1	missing in HSO
OG0020797	DUF862 DOMAIN-CONTAINING PROTEIN-RELATED (PTHR31549:SF203)	DUF862 domain-containing protein	2	1	1	1	0	0	0	1	0	missing in HSO
OG0020798	CYTOCHROME C OXIDASE ASSEMBLY FACTOR 5 (PTHR28627:SF1)	Cytochrome C oxidase assembly factor	2	1	1	1	0	0	0	0	1	missing in HSO
OG0020799	F-BOX DOMAIN-CONTAINING PROTEIN (PTHR44259:SF1)	F-box domain-containing protein	2	1	1	1	0	1	0	0	0	missing in HSO
OG0020800	OS02G0609900 PROTEIN (PTHR48056:SF3)	Os02g0609900 protein	2	1	1	0	0	0	1	1	0	missing in HSO
OG0020801	OSJNBA0004B13.7 PROTEIN (PTHR33604:SF3)	AT5g12260/MXC9_22	1	1	0	1	0	1	0	1	0	missing in HSO
OG0020802	AAI DOMAIN-CONTAINING PROTEIN (PTHR33044:SF119)	AAI domain-containing protein	2	1	1	1	0	0	0	0	1	missing in HSO
OG0020804	LRRNT_2 DOMAIN-CONTAINING PROTEIN (PTHR27004:SF220)	Leucine Rich Repeat family protein expressed	1	1	0	1	0	0	1	1	0	missing in HSO
OG0020805	RECEPTOR-LIKE PROTEIN 6-RELATED (PTHR27004:SF173)	Receptor-like protein 7	2	1	1	1	0	0	0	0	1	missing in HSO
OG0020806	PEROXIDASE 48-RELATED (PTHR31235:SF292)	Putative Peroxidase 48	2	1	1	1	0	0	0	0	1	missing in HSO
OG0020807	PROTEIN DETOXIFICATION 41 (PTHR11206:SF85)	Protein DETOXIFICATION 41	1	1	0	1	0	1	0	1	0	missing in HSO
OG0020808	PPR CONTAINING PLANT-LIKE PROTEIN (PTHR24015:SF1917)	Pentatricopeptide repeat-containing protein At3g26630, chloroplastic	1	1	0	1	0	2	0	0	0	missing in HSO
OG0020809		At1g12845	2	1	1	0	0	0	1	0	1	missing in HSO
OG0020810	PROTEIN THI031, PUTATIVE-RELATED (PTHR34278:SF1)	At5g40690	2	1	1	1	0	0	0	0	1	missing in HSO
OG0020811	NICOTIANAMINE AMINOTRANSFERASE 1 (PTHR45744:SF5)	Aminotran_1_2 domain-containing protein	2	1	1	1	0	1	0	0	0	missing in HSO
OG0020812	PROTEIN DISULFIDE-ISOMERASE 5-3 (PTHR10984:SF37)	Protein disulfide isomerase-like 5-4	2	1	1	1	0	0	0	1	0	missing in HSO
OG0020813	PEROXISOME BIOGENESIS PROTEIN 22 (PTHR34126:SF1)	Peroxisome biogenesis protein 22	2	1	1	1	0	0	0	0	1	missing in HSO
OG0020814	SAM DOMAIN-CONTAINING PROTEIN (PTHR47626:SF1)	SAM domain-containing protein	2	1	1	1	0	0	0	0	1	missing in HSO
OG0020815	OS08G0266400 PROTEIN (PTHR27004:SF280)	Os11g0173550 protein	2	1	1	1	0	0	0	0	1	missing in HSO
OG0020816	RECEPTOR-LIKE PROTEIN 6-RELATED (PTHR27004:SF173)	Receptor-like protein 7	2	1	1	1	0	0	0	0	1	missing in HSO
OG0020818	DOMON DOMAIN-CONTAINING PROTEIN (PTHR23130:SF171)	Cytochrome b561 and DOMON domain-containing protein At3g07570	2	1	1	1	0	0	0	0	1	missing in HSO
OG0020820	MEDIATOR OF RNA POLYMERASE II TRANSCRIPTION SUBUNIT 19 (PTHR22536:SF1)	Expressed protein	2	1	1	0	0	1	0	0	1	missing in HSO
OG0020822	LEUCINE-RICH REPEAT EXTENSIN-LIKE PROTEIN 2 (PTHR35094:SF1)	At1g23040	2	1	1	0	0	1	0	0	1	missing in HSO
OG0020825	PGG DOMAIN-CONTAINING PROTEIN (PTHR24177:SF365)	PGG domain-containing protein	2	1	1	1	0	0	0	0	1	missing in HSO
OG0020827	HEAT STRESS TRANSCRIPTION FACTOR B-2A (PTHR10015:SF333)	Heat stress transcription factor B-2a	2	1	1	1	0	0	0	0	1	missing in HSO
OG0020828	CASP-LIKE PROTEIN 1C1 (PTHR11615:SF159)	CASP-like protein 1C1	2	1	1	0	0	0	1	0	1	missing in HSO
OG0020829	PROTEIN DELAY OF GERMINATION 1 (PTHR46354:SF14)	Protein DELAY OF GERMINATION 1	2	1	1	1	0	0	0	0	1	missing in HSO
OG0020830	ADENINE PHOSPHORIBOSYLTRANSFERASE (PTHR36806:SF1)	Adenine phosphoribosyltransferase	2	1	1	1	0	0	0	0	1	missing in HSO
OG0020834	OS06G0625800 PROTEIN (PTHR47926:SF51)	Pentatricopeptide repeat-containing protein At4g16470	2	1	1	1	0	0	0	0	1	missing in HSO
OG0020836	DEOXYMUGINEIC ACID SYNTHASE 1 (PTHR11732:SF466)	Deoxymugineic acid synthase 1	1	1	0	1	0	1	0	1	0	missing in HSO
OG0020837	PROTEIN NESSUN DORMA (PTHR14695:SF4)	F-box protein SKIP5	2	1	1	1	0	0	1	0	0	missing in HSO
OG0020843	HXXXD-TYPE ACYL-TRANSFERASE FAMILY PROTEIN (PTHR31623:SF59)	HXXXD-type acyl-transferase family protein	1	1	0	1	0	0	0	2	0	missing in HSO
OG0020846	28S RIBOSOMAL PROTEIN S7, MITOCHONDRIAL (PTHR11205:SF19)	30S ribosomal protein S7, chloroplastic	1	1	0	0	0	1	0	0	2	missing in HSO
OG0020853	FE2OG DIOXYGENASE DOMAIN-CONTAINING PROTEIN (PTHR13069:SF8)	Alkylated DNA repair protein ALKBH8 homolog	2	1	1	0	0	0	0	1	1	missing in HSO
OG0020854	LATE EMBRYOGENESIS ABUNDANT PROTEIN (PTHR31852:SF9)	Late embryogenesis abundant protein	2	1	1	1	0	0	0	0	1	missing in HSO
OG0020856	LIPASE_GDSL DOMAIN-CONTAINING PROTEIN (PTHR22835:SF536)	GDSL esterase/lipase At1g54790	2	1	1	1	0	0	0	0	1	missing in HSO
OG0020857	RETROVIRUS-RELATED POL POLYPROTEIN LINE-1 (PTHR48021:SF60)	Sugar transporter ERD6-like 6	2	2	0	1	0	1	0	0	0	missing in HSO
OG0020860	PECTINESTERASE/PECTINESTERASE INHIBITOR 22-RELATED (PTHR31707:SF205)	Putative pectinesterase/pectinesterase inhibitor 22	2	1	1	1	0	0	0	0	1	missing in HSO
OG0020861	USP DOMAIN-CONTAINING PROTEIN (PTHR31964:SF125)	Usp domain-containing protein	2	1	1	1	0	0	0	0	1	missing in HSO
OG0020863	RHAMNOGALACTURONAN ENDOLYASE (PTHR32018:SF1)	Rhamnogalacturonan endolyase	2	1	1	1	0	0	0	0	1	missing in HSO
OG0020864	HTH MYB-TYPE DOMAIN-CONTAINING PROTEIN (PTHR47206:SF1)	HTH myb-type domain-containing protein	2	1	1	1	0	0	0	0	1	missing in HSO
OG0020865	PROTEIN PHOSPHATE-INDUCED 1 HOMOLOG (PTHR31279:SF67)	Protein PHOSPHATE-INDUCED 1 homolog	1	1	0	1	0	0	0	1	1	missing in HSO
OG0020866	1-ACYL-SN-GLYCEROL-3-PHOSPHATE ACYLTRANSFERASE EPSILON (PTHR10983:SF16)	Probable 1-acyl-sn-glycerol-3-phosphate acyltransferase 5	2	1	1	1	0	0	0	1	0	missing in HSO
OG0020867	GEO04055P1 (PTHR13180:SF0)	Transmembrane 50A-like protein	2	1	1	1	0	0	0	0	1	missing in HSO
OG0020868	GENERAL TRANSCRIPTION FACTOR IIH SUBUNIT 3 (PTHR12831:SF0)	General transcription and DNA repair factor IIH subunit TFB4	2	1	1	1	0	0	0	0	1	missing in HSO
OG0020869	NAD(P)-BINDING ROSSMANN-FOLD SUPERFAMILY PROTEIN (PTHR24320:SF124)	NAD(P)-binding Rossmann-fold superfamily protein	2	1	1	1	0	0	0	0	1	missing in HSO
OG0020870	TRANSCRIPTION FACTOR E2FC (PTHR12081:SF51)	Transcription factor E2FC	2	1	1	1	0	0	0	0	1	missing in HSO
OG0020871	PROTEIN, PUTATIVE-RELATED (PTHR33306:SF26)	At5g42146	2	1	1	1	0	0	0	0	1	missing in HSO
OG0020872	PROTEIN, PUTATIVE-RELATED (PTHR34936:SF7)	At1g76185	2	1	1	1	0	0	0	0	1	missing in HSO
OG0020873	SHIKIMATE O-HYDROXYCINNAMOYLTRANSFERASE (PTHR31642:SF11)	Omega-hydroxypalmitate O-feruloyl transferase	1	1	0	0	0	1	1	1	0	missing in HSO
OG0020874	GALACTAN BETA-1,4-GALACTOSYLTRANSFERASE GALS1 (PTHR21461:SF56)	Galactan beta-1,4-galactosyltransferase GALS1	2	1	1	1	0	0	0	0	1	missing in HSO
OG0020875	FAMILY PROTEIN, PUTATIVE (DUF1997)-RELATED (PTHR34131:SF2)	DUF1997 family protein, putative (DUF1997)	2	1	1	1	0	0	0	0	1	missing in HSO
OG0020876	AT-HOOK MOTIF NUCLEAR-LOCALIZED PROTEIN (PTHR31500:SF57)	AT-hook motif nuclear-localized protein	2	1	1	1	0	0	0	1	0	missing in HSO
OG0020877	HYDROXYPROLINE O-GALACTOSYLTRANSFERASE HPGT3 (PTHR11214:SF124)	Hydroxyproline O-galactosyltransferase HPGT3	2	1	1	1	0	0	0	0	1	missing in HSO
OG0020878	BORON TRANSPORTER 7-RELATED (PTHR11453:SF93)	Probable boron transporter 7	2	1	1	1	0	0	0	0	1	missing in HSO
OG0020884	OS05G0539900 PROTEIN (PTHR34214:SF1)	At5g11840	2	1	1	1	0	0	0	0	1	missing in HSO
OG0020886	OS09G0573000 PROTEIN (PTHR47928:SF186)	Pentatricopeptide repeat-containing protein At2g29760, chloroplastic	2	1	1	1	0	0	0	0	1	missing in HSO
OG0020887	ABC TRANSMEMBRANE TYPE-1 DOMAIN-CONTAINING PROTEIN (PTHR24222:SF57)	ABC transmembrane type-1 domain-containing protein	2	1	1	0	0	1	0	1	0	missing in HSO
OG0020889	OS05G0540200 PROTEIN (PTHR37898:SF1)	Uncharacterized protein At4g29660	2	1	1	1	0	0	0	0	1	missing in HSO
OG0020890	TRANSMEMBRANE PROTEIN 258 (PTHR13636:SF0)	Dolichyl-diphosphooligosaccharide-protein glycosyltransferase subunit OST5	2	1	1	1	0	0	0	0	1	missing in HSO
OG0020894	PPR_LONG DOMAIN-CONTAINING PROTEIN (PTHR47932:SF41)	Pentatricopeptide repeat-containing protein At2g37230	2	1	1	1	0	0	0	0	1	missing in HSO
OG0020895	RECEPTOR-LIKE SERINE/THREONINE-PROTEIN KINASE (PTHR27002:SF851)	G-type lectin S-receptor-like serine/threonine-protein kinase At4g27290	2	1	1	0	0	0	1	1	0	missing in HSO
OG0020896	28 KDA HEAT- AND ACID-STABLE PHOSPHOPROTEIN (PTHR22055:SF0)	PP28 domain-containing protein	2	1	1	1	0	0	0	0	1	missing in HSO
OG0020898	CWF19-LIKE PROTEIN 2 (PTHR12072:SF5)	Predicted protein	2	2	0	0	0	0	0	1	1	missing in HSO
OG0020901	CALCIUM-TRANSPORTING ATPASE 13, PLASMA MEMBRANE-TYPE-RELATED (PTHR24093:SF434)	Putative calcium-transporting ATPase 13, plasma membrane-type	2	1	1	1	0	1	0	0	0	missing in HSO
OG0020902	F5I14.10 (PTHR31375:SF224)	F5I14.10	2	1	1	0	0	0	0	1	1	missing in HSO
OG0020903	PROLYL 4-HYDROXYLASE 4-RELATED (PTHR10869:SF194)	Probable prolyl 4-hydroxylase 4	1	1	0	1	0	1	0	0	1	missing in HSO
OG0020904	F-BOX ONLY PROTEIN 4 (PTHR16008:SF4)	F-box domain-containing protein	2	1	1	0	0	0	1	0	1	missing in HSO
OG0020905	UDP-GLUCURONIC ACID DECARBOXYLASE 1 (PTHR43078:SF6)	UDP-glucuronic acid decarboxylase 2	2	1	1	1	0	0	0	0	1	missing in HSO
OG0020906	MONOACYLGLYCEROL LIPASE ABHD6 (PTHR43798:SF5)	AB hydrolase-1 domain-containing protein	2	1	1	0	0	0	1	0	1	missing in HSO
OG0020908	AUXIN-RESPONSIVE PROTEIN IAA30 (PTHR31734:SF94)	Auxin-responsive protein	2	1	1	1	0	0	0	0	1	missing in HSO
OG0020909	SERINE/THREONINE-PROTEIN KINASE BSK7-RELATED (PTHR45863:SF2)	Serine/threonine-protein kinase BSK7	2	1	1	1	0	0	0	0	1	missing in HSO
OG0020910	WW DOMAIN-BINDING PROTEIN 11 (PTHR13361:SF1)	Proline-rich family protein	2	1	1	1	0	0	0	0	1	missing in HSO
OG0020911	DUF1713 DOMAIN-CONTAINING PROTEIN (PTHR32035:SF9)	DUF1713 domain-containing protein	2	1	1	1	0	0	0	0	1	missing in HSO
OG0020913	CYSTEINE--TRNA LIGASE 1, CYTOPLASMIC-RELATED (PTHR10890:SF26)	tRNA-synt_1e domain-containing protein	1	1	0	0	0	1	0	2	0	missing in HSO
OG0020915	FATTY ACYL-COA REDUCTASE 3 (PTHR11011:SF99)	Fatty acyl-CoA reductase 3	2	1	1	1	0	0	0	0	1	missing in HSO
OG0020917	PROTEIN KINASE DOMAIN-CONTAINING PROTEIN (PTHR27005:SF76)	Protein kinase domain-containing protein	2	1	1	0	0	0	1	1	0	missing in HSO
OG0020919	ABC TRANSPORTER A FAMILY PROTEIN (PTHR34970:SF2)	ABC transporter A family protein	2	1	1	1	0	0	0	0	1	missing in HSO
OG0020920		Malectin_like domain-containing protein	1	1	0	1	0	1	1	0	0	missing in HSO
OG0020922	OS05G0409500 PROTEIN (PTHR31218:SF376)	WAT1-related protein	1	1	0	1	0	0	0	1	1	missing in HSO
OG0020925	OS11G0676100 PROTEIN (PTHR23155:SF909)	NB-ARC domain-containing protein	2	1	1	0	0	0	1	1	0	missing in HSO
OG0020926	REGULATOR OF NONSENSE TRANSCRIPTS 3A (PTHR13112:SF2)	Smg4_UPF3 domain-containing protein	1	1	0	2	0	0	0	0	1	missing in HSO
OG0020927	PENTATRICOPEPTIDE REPEAT-CONTAINING PROTEIN (PTHR47926:SF116)	Pentatricopeptide repeat-containing protein At1g33350	2	1	1	1	0	0	0	0	1	missing in HSO
OG0020929	PECTIN LYASE-LIKE SUPERFAMILY PROTEIN (PTHR31375:SF31)	Pectin lyase-like superfamily protein	2	1	1	0	0	0	0	1	1	missing in HSO
OG0020932	F-BOX DOMAIN-CONTAINING PROTEIN (PTHR32212:SF380)	F-box/FBD/LRR-repeat protein At1g13570	1	1	0	1	0	2	0	0	0	missing in HSO
OG0020933	ETHYLENE-RESPONSIVE TRANSCRIPTION FACTOR 13 (PTHR31190:SF199)	Ethylene-responsive transcription factor 13	2	1	1	1	0	0	0	0	1	missing in HSO
OG0020934	ATP SYNTHASE SUBUNIT A, CHLOROPLASTIC (PTHR42823:SF3)	ATP synthase subunit a, chloroplastic	1	1	0	1	0	0	0	1	1	missing in HSO
OG0020935	FLAVONE 3'-O-METHYLTRANSFERASE 1 (PTHR11746:SF199)	Flavone 3'-O-methyltransferase 1	2	1	1	1	0	0	0	0	1	missing in HSO
OG0020937	RING-TYPE E3 UBIQUITIN TRANSFERASE (PTHR15710:SF22)	RING-type E3 ubiquitin transferase	1	1	0	0	0	1	0	2	0	missing in HSO
OG0020938	RT01008P-RELATED (PTHR10126:SF42)	TATA-box-binding protein 2	2	1	1	1	0	0	0	0	1	missing in HSO
OG0020939	CLAVATA3/ESR (CLE)-RELATED PROTEIN 41-RELATED (PTHR35301:SF1)	CLAVATA3/ESR (CLE)-related protein 41	2	1	1	1	0	0	0	0	1	missing in HSO
OG0020941	DUF4033 DOMAIN-CONTAINING PROTEIN (PTHR33591:SF2)	DUF4033 domain-containing protein	2	1	1	1	0	0	0	0	1	missing in HSO
OG0020942	OS05G0542100 PROTEIN (PTHR36026:SF1)	At2g46540/F11C10.23	1	1	0	1	0	0	1	0	1	missing in HSO
OG0020946	RECEPTOR-LIKE PROTEIN 13 (PTHR48062:SF41)	Receptor-like protein 13	2	1	1	0	0	0	0	1	1	missing in HSO
OG0020948	WRKY TRANSCRIPTION FACTOR 49-RELATED (PTHR31221:SF42)	WRKY domain-containing protein	2	1	1	1	0	0	0	0	1	missing in HSO
OG0020951	SELT-LIKE PROTEIN (PTHR13544:SF12)	SelT-like protein	1	1	0	1	0	0	0	1	1	missing in HSO
OG0020953	EXPRESSED PROTEIN (PTHR33257:SF49)	Expressed protein	2	1	1	1	0	0	0	0	1	missing in HSO
OG0020954		Os05g0323400 protein	2	1	1	1	0	0	0	0	1	missing in HSO
OG0020955	PROTEIN PLANT CADMIUM RESISTANCE 10 (PTHR15907:SF177)	Protein PLANT CADMIUM RESISTANCE 10	2	1	1	1	0	0	0	0	1	missing in HSO
OG0020958	RH04491P (PTHR12050:SF0)	Vacuolar protein sorting 55 (VPS55) family protein	2	1	1	1	0	0	0	0	1	missing in HSO
OG0020959	METHIONYL-TRNA FORMYLTRANSFERASE, MITOCHONDRIAL (PTHR11138:SF5)	Methionyl-tRNA formyltransferase, mitochondrial	2	1	1	1	0	0	0	0	1	missing in HSO
OG0020960	PROTEIN KINASE DOMAIN-CONTAINING PROTEIN (PTHR27009:SF287)	Protein kinase domain-containing protein	2	1	1	1	0	0	1	0	0	missing in HSO
OG0020961	GDSL ESTERASE/LIPASE 7 (PTHR45650:SF10)	GDSL esterase/lipase 7	2	1	1	1	0	0	0	0	1	missing in HSO
OG0020963	POLYRIBONUCLEOTIDE 5'-HYDROXYL-KINASE CLP1 (PTHR12755:SF6)	Protein CLP1 homolog	2	1	1	0	0	0	1	1	0	missing in HSO
OG0020965		Protein kinase domain-containing protein	1	1	0	0	0	0	1	2	0	missing in HSO
OG0020967	TRANSMEMBRANE PROTEIN (PTHR46741:SF7)	Transmembrane protein	2	1	1	1	0	0	0	0	1	missing in HSO
OG0020968	UDP-GLYCOSYLTRANSFERASE 76F1-RELATED (PTHR11926:SF1374)	UDP-glycosyltransferase 76F1	2	1	1	0	0	0	1	0	1	missing in HSO
OG0020969	LACHRYMATORY-FACTOR SYNTHASE (PTHR33789:SF5)	Lachrymatory-factor synthase	2	1	1	1	0	1	0	0	0	missing in HSO
OG0020970	PROTEIN KINASE DOMAIN-CONTAINING PROTEIN (PTHR27008:SF313)	Protein kinase domain-containing protein	2	1	1	1	0	0	0	1	0	missing in HSO
OG0020971		Protein kinase domain-containing protein	2	1	1	0	0	0	1	1	0	missing in HSO
OG0020972	ATP-DEPENDENT RNA HELICASE DDX31-RELATED (PTHR24031:SF89)	DEAD-box ATP-dependent RNA helicase 17	2	1	1	1	0	1	0	0	0	missing in HSO
OG0020973	DIHYDROLIPOYLLYSINE-RESIDUE ACETYLTRANSFERASE COMPONENT OF PYRUVATE DEHYDROGENASE COMPLEX, MITOCHONDRIAL-RELATED (PTHR23151:SF9)	Dihydrolipoyllysine-residue acetyltransferase component 1 of pyruvate dehydrogenase complex, mitochondrial	1	1	0	1	0	1	0	1	0	missing in HSO
OG0020975	S5A_REDUCTASE DOMAIN-CONTAINING PROTEIN (PTHR10556:SF35)	S5A_REDUCTASE domain-containing protein	2	1	1	1	0	0	0	0	1	missing in HSO
OG0020977	UDP-ARABINOPYRANOSE MUTASE 1 (PTHR31682:SF5)	UDP-arabinopyranose mutase	2	1	1	0	0	0	1	1	0	missing in HSO
OG0020978	MEDIATOR OF RNA POLYMERASE II TRANSCRIPTION SUBUNIT 31 (PTHR13186:SF0)	Mediator of RNA polymerase II transcription subunit 31	2	1	1	1	0	0	0	0	1	missing in HSO
OG0020980	OS01G0246500 PROTEIN (PTHR46373:SF9)	Os01g0246500 protein	2	1	1	1	0	0	0	0	1	missing in HSO
OG0020981	60 KDA HEAT SHOCK PROTEIN, MITOCHONDRIAL (PTHR45633:SF3)	Chaperonin CPN60-1, mitochondrial	2	1	1	0	0	0	1	1	0	missing in HSO
OG0020982		Uncharacterized protein	2	1	1	1	0	0	0	0	1	missing in HSO
OG0020984	AAA DOMAIN-CONTAINING PROTEIN (PTHR45644:SF62)	AAA domain-containing protein	2	1	1	1	0	1	0	0	0	missing in HSO
OG0020985	E3 UBIQUITIN LIGASE BIG BROTHER-RELATED (PTHR47530:SF4)	E3 ubiquitin ligase BIG BROTHER-related	2	1	1	1	0	0	0	0	1	missing in HSO
OG0020986	PROTEIN KISH-A (PTHR13229:SF2)	Protein kish	2	1	1	1	0	0	0	0	1	missing in HSO
OG0020987	CAAX AMINO TERMINAL PROTEASE FAMILY PROTEIN (PTHR43592:SF7)	CAAX amino terminal protease family protein	2	1	1	1	0	0	0	0	1	missing in HSO
OG0020988	TRANSMEMBRANE PROTEIN (PTHR31871:SF5)	Transmembrane protein	2	1	1	1	0	0	0	0	1	missing in HSO
OG0020989	GLUTATHIONE S-TRANSFERASE U9 (PTHR11260:SF720)	Glutathione S-transferase U9	2	1	1	1	0	0	0	0	1	missing in HSO
OG0020990	CLAVATA3/ESR (CLE)-RELATED PROTEIN 45 (PTHR36726:SF4)	CLAVATA3/ESR (CLE)-related protein 45	2	1	1	1	0	0	0	0	1	missing in HSO
OG0020991	PROTEIN DMP8-RELATED (PTHR31621:SF11)	Protein DMP9	1	1	0	1	0	1	0	1	0	missing in HSO
OG0020992	OS08G0511800 PROTEIN (PTHR35715:SF2)	At2g17350	2	1	1	1	0	0	0	0	1	missing in HSO
OG0020993	DUF241 DOMAIN PROTEIN (PTHR31509:SF100)	Uncharacterized protein	1	1	0	0	0	1	0	1	1	missing in HSO
OG0020994	OS06G0718400 PROTEIN (PTHR33021:SF179)	Phytocyanin domain-containing protein	2	1	1	1	0	0	0	0	1	missing in HSO
OG0020995	PROTEIN EXORDIUM-LIKE 5 (PTHR31279:SF4)	Protein EXORDIUM-like 5	1	1	0	1	0	0	0	2	0	missing in HSO
OG0020996	FAD-LINKED SULFHYDRYL OXIDASE ALR (PTHR12645:SF0)	FAD-linked sulfhydryl oxidase ERV1	1	1	0	1	0	0	0	1	1	missing in HSO
OG0020998	E3 UBIQUITIN-PROTEIN LIGASE RNF170 (PTHR22894:SF5)	E3 ubiquitin-protein ligase RNF170	2	1	1	1	0	0	0	0	1	missing in HSO
OG0020999		Os01g0290700 protein	2	1	1	0	0	0	1	1	0	missing in HSO
OG0021001	ATP-DEPENDENT CLP PROTEASE PROTEOLYTIC SUBUNIT-RELATED PROTEIN 4, CHLOROPLASTIC (PTHR10381:SF47)	ATP-dependent Clp protease proteolytic subunit	1	1	0	0	0	0	1	2	0	missing in HSO
OG0021002	SAUR-LIKE AUXIN-RESPONSIVE PROTEIN FAMILY (PTHR31929:SF129)	At4g38840	1	1	0	2	0	0	0	0	1	missing in HSO
OG0021004	EXOSTOSIN DOMAIN-CONTAINING PROTEIN (PTHR11062:SF43)	Exostosin domain-containing protein	1	1	0	1	0	1	0	1	0	missing in HSO
OG0021006	DUF1084 DOMAIN-CONTAINING PROTEIN (PTHR31142:SF1)	Tobamovirus multiplication protein 1	1	1	0	1	0	1	0	0	1	missing in HSO
OG0021007	F3F9.4 (PTHR11220:SF25)	At1g17100	2	1	1	1	0	0	1	0	0	missing in HSO
OG0021009	DUF3148 FAMILY PROTEIN (PTHR36799:SF2)	DUF3148 family protein	2	1	1	1	0	0	0	0	1	missing in HSO
OG0021012	PROTEIN KINASE DOMAIN-CONTAINING PROTEIN (PTHR47987:SF13)	Protein kinase domain-containing protein	2	1	1	1	0	0	0	1	0	missing in HSO
OG0021013	OS02G0769900 PROTEIN (PTHR24015:SF1978)	Pentatricopeptide repeat-containing protein At1g05750, chloroplastic	2	1	1	1	0	0	0	0	1	missing in HSO
OG0021016	K-STIMULATED PYROPHOSPHATE-ENERGIZED SODIUM PUMP PROTEIN (PTHR48146:SF2)	K-stimulated pyrophosphate-energized sodium pump protein	2	1	1	1	0	0	0	0	1	missing in HSO
OG0021018	SUBTILISIN-LIKE PROTEASE SBT4.3 (PTHR10795:SF706)	Subtilisin-like protease SBT4.3	2	1	1	1	0	0	0	0	1	missing in HSO
OG0021019	TRANSCRIPTION INITIATION FACTOR TFIID SUBUNIT 15B (PTHR12999:SF7)	Transcription initiation factor TFIID subunit 15b	2	1	1	0	0	1	0	0	1	missing in HSO
OG0021020	UDP-GLYCOSYLTRANSFERASE 87A2 (PTHR48047:SF152)	UDP-glycosyltransferase 87A2	1	1	0	1	0	0	0	1	1	missing in HSO
OG0021021	AUXIN-RESPONSIVE PROTEIN SAUR71-RELATED (PTHR31374:SF349)	Auxin-responsive protein SAUR72	2	1	1	0	0	0	1	1	0	missing in HSO
OG0021022	BED-TYPE DOMAIN-CONTAINING PROTEIN (PTHR32166:SF67)	BED-type domain-containing protein	2	1	1	0	0	0	1	1	0	missing in HSO
OG0021023	PROTEIN, PUTATIVE (DUF819)-RELATED (PTHR34289:SF3)	Keratin-associated protein, putative (DUF819)	2	1	1	1	0	0	0	0	1	missing in HSO
OG0021025	RING-TYPE DOMAIN-CONTAINING PROTEIN (PTHR46400:SF16)	RING-type domain-containing protein	2	1	1	1	0	0	0	0	1	missing in HSO
OG0021027	HTH MYB-TYPE DOMAIN-CONTAINING PROTEIN (PTHR12374:SF57)	HTH myb-type domain-containing protein	1	1	0	0	0	0	1	2	0	missing in HSO
OG0021031	PRA1 FAMILY PROTEIN B4 (PTHR19317:SF34)	PRA1 family protein B4	1	1	0	1	0	0	0	1	1	missing in HSO
OG0021032	OS10G0350800 PROTEIN (PTHR36897:SF2)	Os10g0350800 protein	1	1	0	1	0	1	0	1	0	missing in HSO
OG0021033	PGG DOMAIN-CONTAINING PROTEIN (PTHR24177:SF365)	PGG domain-containing protein	1	1	0	2	0	1	0	0	0	missing in HSO
OG0021034	S-(+)-LINALOOL SYNTHASE, CHLOROPLASTIC (PTHR31225:SF0)	S-(+)-linalool synthase, chloroplastic	1	1	0	0	0	0	0	2	1	missing in HSO
OG0021035	PROTEIN, PUTATIVE (DUF247)-RELATED (PTHR31549:SF147)	Transmembrane protein, putative (DUF247)	2	2	0	1	0	0	0	1	0	missing in HSO
OG0021038	RING-H2 FINGER PROTEIN ATL19-RELATED (PTHR14155:SF512)	Putative RING-H2 finger protein ATL19	2	1	1	1	0	0	0	0	1	missing in HSO
OG0021039	OS01G0545500 PROTEIN (PTHR32099:SF52)	Os01g0545500 protein	2	1	1	1	0	0	0	0	1	missing in HSO
OG0021040	V-TYPE PROTON ATPASE SUBUNIT (PTHR12263:SF0)	V-type proton ATPase subunit e1	2	1	1	1	0	0	0	0	1	missing in HSO
OG0021043	REGULATORY PROTEIN RECX FAMILY PROTEIN (PTHR33602:SF1)	Regulatory protein RecX family protein	2	1	1	1	0	0	0	0	1	missing in HSO
OG0021047	ENDOPLASMIC RETICULUM LECTIN 1 (PTHR15414:SF0)	Protein OS-9 homolog	2	1	1	1	0	0	0	0	1	missing in HSO
OG0021048	CORE-2/I-BRANCHING BETA-1,6-N-ACETYLGLUCOSAMINYLTRANSFERASE FAMILY PROTEIN (PTHR31042:SF134)	Core-2/I-branching beta-1,6-N-acetylglucosaminyltransferase family protein	2	1	1	1	0	0	0	0	1	missing in HSO
OG0021049	CYTOCHROME P450 81D1 (PTHR24298:SF441)	Cytochrome P450 81D1	1	0	1	0	0	1	1	0	1	missing in HSO
OG0021054	DISEASE RESISTANCE PROTEIN RFL1-RELATED (PTHR23155:SF1044)	Probable disease resistance protein At1g15890	1	0	1	1	0	0	0	1	1	missing in HSO
OG0021060	AROMATIC-L-AMINO-ACID DECARBOXYLASE (PTHR11999:SF70)	Uncharacterized protein	1	0	1	0	0	1	2	0	0	missing in HSO
OG0021062	ACETYL-COA:BENZYLALCOHOL ACETYLTRANFERASE-LIKE PROTEIN-RELATED (PTHR31623:SF22)	HSR201-like protein	1	0	1	0	0	0	0	2	1	missing in HSO
OG0021064	EMB|CAB62602.1 (PTHR13068:SF173)	Emb|CAB62602.1	1	0	1	0	0	1	1	0	1	missing in HSO
OG0021069	DUF971 DOMAIN-CONTAINING PROTEIN (PTHR35303:SF5)	DUF971 domain-containing protein	1	0	1	1	0	0	1	0	1	missing in HSO
OG0021071	OS02G0769900 PROTEIN (PTHR24015:SF1978)	Pentatricopeptide repeat-containing protein chloroplastic	1	0	1	0	0	1	1	1	0	missing in HSO
OG0021073	EMBRYO DEFECTIVE 140 (PTHR17204:SF25)	EMBRYO DEFECTIVE 140	1	0	1	0	0	1	1	1	0	missing in HSO
OG0021079	UREASE ACCESSORY PROTEIN F (PTHR33620:SF1)	Urease accessory protein F	1	0	1	1	0	0	1	0	1	missing in HSO
OG0021086	RECEPTOR-LIKE SERINE/THREONINE-PROTEIN KINASE (PTHR27002:SF851)	G-type lectin S-receptor-like serine/threonine-protein kinase At4g27290	2	0	2	1	0	0	1	0	0	missing in HSO
OG0021088	LRRNT_2 DOMAIN-CONTAINING PROTEIN (PTHR27004:SF220)	Leucine Rich Repeat family protein, expressed	2	0	2	1	0	0	1	0	0	missing in HSO
OG0021092	CYTOCHROME P450 71A21-RELATED (PTHR47956:SF103)	Cytochrome P450 71A24	1	0	1	1	0	0	1	0	1	missing in HSO
OG0021094	POLYCOMB PROTEIN SUZ12 (PTHR22597:SF0)	VEFS-Box domain-containing protein	1	0	1	2	0	0	0	0	1	missing in HSO
OG0021099		Uncharacterized protein	1	0	1	1	0	0	1	0	1	missing in HSO
OG0021103	WALL-ASSOCIATED RECEPTOR KINASE-LIKE 8 (PTHR27005:SF387)	Wall-associated receptor kinase-like 8	1	0	1	1	0	1	0	1	0	missing in HSO
OG0021108	MDIS1-INTERACTING RECEPTOR LIKE KINASE 2 (PTHR48053:SF22)	MDIS1-interacting receptor like kinase 2	1	0	1	1	0	0	0	0	2	missing in HSO
OG0021109	CALCIUM-TRANSPORTING ATPASE 12, PLASMA MEMBRANE-TYPE (PTHR24093:SF455)	Calcium-transporting ATPase 12, plasma membrane-type	1	0	1	1	0	1	1	0	0	missing in HSO
OG0021111	CYTOCHROME P450 83B1 (PTHR47956:SF49)	Cytochrome P450 83B1	1	0	1	1	0	0	2	0	0	missing in HSO
OG0021114		Aminotran_5 domain-containing protein	1	0	1	0	0	1	1	1	0	missing in HSO
OG0021117	OS07G0588100 PROTEIN (PTHR24015:SF285)	Os01g0299150 protein	2	0	2	0	0	1	1	0	0	missing in HSO
OG0021121	F-BOX DOMAIN-CONTAINING PROTEIN (PTHR31639:SF248)	F-box domain-containing protein	1	0	1	1	0	1	0	0	1	missing in HSO
OG0021122	EXPRESSED PROTEIN-RELATED (PTHR31170:SF8)	Transmembrane protein, putative (DUF247)	1	0	1	1	0	0	1	1	0	missing in HSO
OG0021123	F-BOX PROTEIN CPR1 (PTHR31790:SF470)	F-box protein CPR1	1	0	1	1	0	0	1	0	1	missing in HSO
OG0021139	POX DOMAIN-CONTAINING PROTEIN (PTHR11850:SF139)	POX domain-containing protein	1	0	1	1	0	0	0	0	2	missing in HSO
OG0021141	F-BOX PROTEIN CPR1 (PTHR31790:SF470)	F-box protein CPR1	1	0	1	1	0	0	1	0	1	missing in HSO
OG0021142	FATTY ACYL-COA REDUCTASE 1 (PTHR11011:SF67)	Fatty acyl-CoA reductase 1	1	0	1	1	0	1	1	0	0	missing in HSO
OG0021143	PECTIN ACETYLESTERASE 8 (PTHR21562:SF93)	Pectin acetylesterase 8	1	0	1	1	0	0	1	0	1	missing in HSO
OG0021145	GLYCOSYLTRANSFERASE (PTHR48048:SF21)	UDP-glycosyltransferase 88A1	1	0	1	0	0	0	1	2	0	missing in HSO
OG0021150		Uncharacterized protein orf110-c	1	0	1	0	0	1	2	0	0	missing in HSO
OG0021156	PEPTIDASE A1 DOMAIN-CONTAINING PROTEIN (PTHR47965:SF22)	Peptidase A1 domain-containing protein	1	0	1	0	0	1	0	1	1	missing in HSO
OG0021158	OS07G0289901 PROTEIN (PTHR34366:SF2)	At5g49350	1	0	1	1	0	0	0	1	1	missing in HSO
OG0021874	EXPRESSED PROTEIN (PTHR34936:SF2)	Expressed protein	1	1	0	1	0	0	0	0	1	missing in HSO
OG0021875	CINNAMYL ALCOHOL DEHYDROGENASE 4 (PTHR42683:SF42)	Cinnamyl alcohol dehydrogenase 4	1	1	0	1	0	0	0	0	1	missing in HSO
OG0021876	OS07G0569550 PROTEIN (PTHR27007:SF277)	Os07g0569550 protein	1	1	0	1	0	0	0	1	0	missing in HSO
OG0021877	RRNA METHYLTRANSFERASE 3, MITOCHONDRIAL (PTHR43191:SF2)	SpoU_methylase domain-containing protein	1	1	0	1	0	0	0	0	1	missing in HSO
OG0021882	PEROXISOMAL (S)-2-HYDROXY-ACID OXIDASE GLO3-RELATED (PTHR10578:SF67)	Peroxisomal (S)-2-hydroxy-acid oxidase GLO4	1	1	0	1	0	0	1	0	0	missing in HSO
OG0021883	F-BOX DOMAIN-CONTAINING PROTEIN (PTHR34223:SF8)	F-box domain-containing protein	1	1	0	1	0	0	0	0	1	missing in HSO
OG0021885	DISEASE RESISTANCE PROTEIN RFL1-RELATED (PTHR23155:SF1044)	Probable disease resistance protein At1g61310	1	1	0	1	0	0	0	1	0	missing in HSO
OG0021886	DISEASE RESISTANCE PROTEIN RFL1-RELATED (PTHR23155:SF1044)	Disease resistance protein SUMM2	1	1	0	1	0	0	0	1	0	missing in HSO
OG0021890	RECEPTOR-LIKE PROTEIN 1 (PTHR48062:SF3)	Receptor-like protein 1	1	1	0	1	0	0	0	1	0	missing in HSO
OG0021891	DISEASE RESISTANCE PROTEIN RFL1-RELATED (PTHR23155:SF1044)	Disease resistance protein SUMM2	1	1	0	1	0	0	0	1	0	missing in HSO
OG0021895		Disease resistance protein RPS5	1	1	0	1	0	0	1	0	0	missing in HSO
OG0021897	LEUCINE-RICH REPEAT RECEPTOR PROTEIN KINASE EMS1 (PTHR48055:SF6)	Leucine-rich repeat receptor protein kinase EMS1	1	1	0	1	0	0	0	1	0	missing in HSO
OG0021902	ADENINE PHOSPHORIBOSYLTRANSFERASE 1, CHLOROPLASTIC (PTHR11776:SF0)	Adenine phosphoribosyltransferase 1, chloroplastic	1	1	0	1	0	0	0	1	0	missing in HSO
OG0021903		Hydroxycinnamoyltransferase5	1	1	0	0	0	0	1	1	0	missing in HSO
OG0021905	PROTEIN KINASE DOMAIN-CONTAINING PROTEIN (PTHR27008:SF419)	Putative receptor-like protein kinase At3g47110	1	1	0	1	0	0	0	0	1	missing in HSO
OG0021917	REGULATOR OF CHROMOSOME CONDENSATION (RCC1) FAMILY WITH FYVE ZINC FINGER DOMAIN-CONTAINING PROTEIN (PTHR22870:SF437)	Regulator of chromosome condensation (RCC1) family with FYVE zinc finger domain-containing protein	1	1	0	1	0	0	0	1	0	missing in HSO
OG0021918	OS12G0256900 PROTEIN (PTHR47924:SF44)	Os12g0256900 protein	1	1	0	1	0	0	0	0	1	missing in HSO
OG0021924		Ribosomal protein S1	1	1	0	1	0	0	0	0	1	missing in HSO
OG0021926	OS01G0601675 PROTEIN (PTHR48063:SF30)	Os01g0601675 protein	1	1	0	1	0	0	0	1	0	missing in HSO
OG0021933	OS07G0518100 PROTEIN (PTHR24286:SF190)	Taxane 13-alpha-hydroxylase	1	1	0	0	0	1	1	0	0	missing in HSO
OG0021935	21.9 KDA HEAT SHOCK PROTEIN (PTHR11527:SF135)	SHSP domain-containing protein	1	1	0	1	0	0	0	1	0	missing in HSO
OG0021937	RAS-RELATED PROTEIN RAB-37 (PTHR47978:SF35)	Ras-related protein11B2	1	1	0	0	0	1	0	1	0	missing in HSO
OG0021940	RECEPTOR-LIKE PROTEIN 2-RELATED (PTHR48062:SF2)	Receptor-like protein 3	1	1	0	1	0	0	0	1	0	missing in HSO
OG0021945	F-BOX PROTEIN CPR1 (PTHR31790:SF470)	F-box protein CPR1	1	1	0	0	0	0	0	1	1	missing in HSO
OG0021948	DUF241 DOMAIN PROTEIN (PTHR31509:SF100)	Uncharacterized protein	1	1	0	0	0	0	0	1	1	missing in HSO
OG0021961	PECTINESTERASE (PTHR31707:SF123)	Pectinesterase	1	1	0	0	0	0	0	1	1	missing in HSO
OG0021982	ATP-DEPENDENT CASEINOLYTIC PROTEASE/CROTONASE FAMILY PROTEIN (PTHR36368:SF1)	ATP-dependent caseinolytic protease/crotonase family protein	1	1	0	1	0	0	0	1	0	missing in HSO
OG0021985	HEAT SHOCK PROTEIN 104 (PTHR11638:SF146)	Chaperone protein ClpB1	1	1	0	1	0	0	0	1	0	missing in HSO
OG0021987	CYTOCHROME P450 71A23 (PTHR47956:SF74)	Cytochrome P450 71A23	1	1	0	1	0	0	0	1	0	missing in HSO
OG0021991	PROTEIN KINASE DOMAIN-CONTAINING PROTEIN (PTHR27008:SF264)	Protein kinase domain-containing protein	1	1	0	1	0	0	0	0	1	missing in HSO
OG0021998	RIBONUCLEASE P/MRP PROTEIN SUBUNIT POP5 (PTHR10993:SF12)	Probable ribonuclease P/MRP protein subunit POP5	1	1	0	1	0	0	0	1	0	missing in HSO
OG0021999	MALECTIN_LIKE DOMAIN-CONTAINING PROTEIN (PTHR45631:SF120)	Malectin_like domain-containing protein	1	1	0	0	0	0	1	1	0	missing in HSO
OG0022000	KUNITZ TRYPSIN INHIBITOR 5 (PTHR33107:SF5)	Kunitz trypsin inhibitor 5	1	1	0	1	0	0	0	1	0	missing in HSO
OG0022005	S-PROTEIN HOMOLOG 3-RELATED (PTHR31232:SF43)	S-protein homolog 3	1	1	0	1	0	0	0	0	1	missing in HSO
OG0022010	DNA-DIRECTED RNA POLYMERASES I, II, AND III SUBUNIT RPABC3 (PTHR10917:SF0)	DNA-directed RNA polymerases I, II, and III 17.1 kDa polypeptide	1	1	0	0	0	1	0	0	1	missing in HSO
OG0022016	EXPANSIN-A9 (PTHR31867:SF127)	Expansin-A9	1	1	0	0	0	1	0	1	0	missing in HSO
OG0022030	3-OXOACYL-[ACYL-CARRIER-PROTEIN] REDUCTASE (PTHR42898:SF48)	Tropinone reductase homolog At2g29150	1	1	0	0	0	1	1	0	0	missing in HSO
OG0022033	OS03G0265800 PROTEIN (PTHR34205:SF2)	At3g09085	1	1	0	1	0	0	0	0	1	missing in HSO
OG0022037	30S RIBOSOMAL PROTEIN S18, CHLOROPLASTIC (PTHR13479:SF61)	30S ribosomal protein S18, chloroplastic	1	1	0	1	0	0	0	0	1	missing in HSO
OG0022038	RNA-BINDING PROTEIN PNO1 (PTHR12826:SF13)	KH domain-containing protein	1	1	0	1	0	0	0	1	0	missing in HSO
OG0022040	CYTOCHROME P450 82C3-RELATED (PTHR47947:SF19)	Xanthotoxin 5-hydroxylase CYP82C4	1	1	0	1	0	0	0	1	0	missing in HSO
OG0022044	OS03G0784500 PROTEIN (PTHR33883:SF6)	Os03g0784500 protein	1	1	0	1	0	0	0	1	0	missing in HSO
OG0022045	PROTEIN KINASE DOMAIN-CONTAINING PROTEIN (PTHR27008:SF526)	Probable LRR receptor-like serine/threonine-protein kinase At3g47570	1	1	0	1	0	0	0	1	0	missing in HSO
OG0022048	F-BOX PROTEIN CPR1 (PTHR31790:SF470)	F-box protein CPR1	1	1	0	1	0	0	0	0	1	missing in HSO
OG0022050	PROTEIN INDETERMINATE-DOMAIN 16 (PTHR10593:SF10)	Protein SHOOT GRAVITROPISM 5	1	1	0	1	0	0	1	0	0	missing in HSO
OG0022057	GLYOXAL OXIDASE-RELATED PROTEIN (PTHR32208:SF71)	Glyoxal oxidase-related protein	1	1	0	1	0	0	0	0	1	missing in HSO
OG0022062	DISEASE RESISTANCE RPP13-LIKE PROTEIN 1-RELATED (PTHR23155:SF1071)	Putative disease resistance RPP13-like protein 1	1	1	0	1	0	0	0	1	0	missing in HSO
OG0022063	DIACYLGLYCEROL O-ACYLTRANSFERASE (PTHR31650:SF47)	Diacylglycerol O-acyltransferase	1	1	0	1	0	0	1	0	0	missing in HSO
OG0022064	FE2OG DIOXYGENASE DOMAIN-CONTAINING PROTEIN (PTHR10209:SF625)	Fe2OG dioxygenase domain-containing protein	1	1	0	1	0	0	0	1	0	missing in HSO
OG0022065	JASMONATE O-METHYLTRANSFERASE (PTHR31009:SF91)	Jasmonate O-methyltransferase	1	1	0	0	0	0	1	0	1	missing in HSO
OG0022066	SUBFAMILY NOT NAMED (PTHR45613:SF415)	Putative pentatricopeptide repeat-containing protein At1g12700, mitochondrial	1	1	0	1	0	0	0	1	0	missing in HSO
OG0022070		-NA-	1	1	0	1	0	0	0	1	0	missing in HSO
OG0022073	ZT_DIMER DOMAIN-CONTAINING PROTEIN (PTHR43840:SF13)	ZT_dimer domain-containing protein	1	1	0	0	0	0	1	1	0	missing in HSO
OG0022083	OS08G0541300 PROTEIN (PTHR27004:SF403)	Os08g0541300 protein	1	1	0	1	0	0	0	1	0	missing in HSO
OG0022086	PROTEIN KINASE DOMAIN-CONTAINING PROTEIN (PTHR27005:SF209)	Os09g0471550 protein	1	1	0	1	0	1	0	0	0	missing in HSO
OG0022087	F-BOX DOMAIN-CONTAINING PROTEIN (PTHR47993:SF64)	F-box protein At5g07610	1	1	0	1	0	0	0	0	1	missing in HSO
OG0022092	PURPLE ACID PHOSPHATASE 13 (PTHR22953:SF15)	Purple acid phosphatase	1	1	0	1	0	0	0	1	0	missing in HSO
OG0022095	CYCLIN-DEPENDENT KINASE 4 INHIBITOR C-RELATED (PTHR24134:SF12)	ANK_REP_REGION domain-containing protein	1	1	0	1	0	0	0	1	0	missing in HSO
OG0022102	RING-TYPE DOMAIN-CONTAINING PROTEIN (PTHR11685:SF390)	RING-type domain-containing protein	1	1	0	1	0	0	0	0	1	missing in HSO
OG0022104	PROTEIN BUD31 HOMOLOG (PTHR19411:SF0)	Protein BUD31 homolog 2	1	1	0	1	0	0	0	0	1	missing in HSO
OG0022106	SHIKIMATE O-HYDROXYCINNAMOYLTRANSFERASE (PTHR31642:SF11)	Shikimate O-hydroxycinnamoyltransferase	1	1	0	0	0	1	0	1	0	missing in HSO
OG0022114	GALACTURONOSYLTRANSFERASE 8 (PTHR32116:SF31)	Galacturonosyltransferase 8	1	0	1	0	0	1	1	0	0	missing in HSO
OG0022122	OS01G0748500 PROTEIN (PTHR45650:SF3)	Os01g0748500 protein	1	0	1	1	0	0	0	0	1	missing in HSO
OG0022124	LRRNT_2 DOMAIN-CONTAINING PROTEIN (PTHR48053:SF28)	Protein kinase domain-containing protein	1	0	1	0	0	0	1	1	0	missing in HSO
OG0022129	LEUCINE-RICH REPEAT RECEPTOR-LIKE PROTEIN KINASE PXC1 (PTHR48007:SF4)	Putative leucine-rich repeat receptor-like protein kinase family protein	1	0	1	0	0	0	1	1	0	missing in HSO
OG0022130	ELRR (EXTRACELLULAR LEUCINE-RICH REPEAT) ONLY (PTHR45617:SF69)	AGAP003994-PA	1	0	1	0	0	0	1	0	1	missing in HSO
OG0022143	FUCOSYLTRANSFERASE 8-RELATED (PTHR31889:SF59)	Probable fucosyltransferase 8	1	0	1	1	0	0	1	0	0	missing in HSO
OG0022149		Uncharacterized protein	1	0	1	1	0	0	0	0	1	missing in HSO
OG0022152	TPR_REGION DOMAIN-CONTAINING PROTEIN (PTHR43811:SF21)	TPR_REGION domain-containing protein	1	0	1	0	0	1	1	0	0	missing in HSO
OG0022157	RECEPTOR-LIKE PROTEIN 6-RELATED (PTHR27004:SF173)	Receptor-like protein 6	1	0	1	1	0	0	0	0	1	missing in HSO
OG0022158	PECTINESTERASE 30-RELATED (PTHR31707:SF183)	Probable pectinesterase 56	1	0	1	1	0	0	1	0	0	missing in HSO
OG0022162	RIBULOSE BISPHOSPHATE CARBOXYLASE SMALL CHAIN 1A, CHLOROPLASTIC-RELATED (PTHR31262:SF10)	Ribulose bisphosphate carboxylase small chain A, chloroplastic	1	0	1	1	0	0	0	0	1	missing in HSO
OG0022166	WALL-ASSOCIATED RECEPTOR KINASE-LIKE 8 (PTHR27005:SF387)	Wall-associated receptor kinase-like 8	1	0	1	0	0	0	1	0	1	missing in HSO
OG0022167	IAA-AMINO ACID HYDROLASE ILR1-LIKE 3 (PTHR11014:SF99)	IAA-amino acid hydrolase ILR1-like 3	1	0	1	1	0	0	0	0	1	missing in HSO
OG0022174	ANK_REP_REGION DOMAIN-CONTAINING PROTEIN (PTHR24177:SF117)	ANK_REP_REGION domain-containing protein	1	0	1	0	0	1	0	1	0	missing in HSO
OG0022179	ORNITHINE DECARBOXYLASE 1-RELATED (PTHR11482:SF6)	Diaminopimelate decarboxylase 2 chloroplastic	1	0	1	0	0	1	1	0	0	missing in HSO
OG0022180	MALE SPECIFIC SPERM PROTEIN (PTHR34458:SF11)	At5g05020	1	0	1	0	0	0	1	0	1	missing in HSO
OG0022181	PROTEIN PIN-LIKES 2 (PTHR31419:SF2)	Protein PIN-LIKES 2	1	0	1	1	0	0	0	0	1	missing in HSO
OG0022182	FAD-BINDING PCMH-TYPE DOMAIN-CONTAINING PROTEIN (PTHR42973:SF27)	FAD-binding PCMH-type domain-containing protein	1	0	1	1	0	0	1	0	0	missing in HSO
OG0022183	F-BOX PROTEIN CPR1 (PTHR31790:SF470)	F-box protein CPR1	1	0	1	1	0	0	1	0	0	missing in HSO
OG0022186	F-BOX/LRR-REPEAT PROTEIN 25 (PTHR32153:SF10)	F-box/LRR-repeat protein 25	1	0	1	1	0	0	0	0	1	missing in HSO
OG0022187	OS10G0495400 PROTEIN (PTHR47941:SF5)	Os10g0495400 protein	1	0	1	0	0	1	1	0	0	missing in HSO
OG0022188	OS10G0559550 PROTEIN (PTHR35546:SF88)	Os10g0559550 protein	1	0	1	0	0	1	1	0	0	missing in HSO
OG0022189	F-BOX PROTEIN CPR1 (PTHR31790:SF470)	F-box protein CPR1	1	0	1	0	0	0	1	0	1	missing in HSO
OG0022190	CACTIN (PTHR21737:SF4)	CactinC_cactus domain-containing protein	1	0	1	0	0	0	1	1	0	missing in HSO
OG0022192	PROTEIN DMP8-RELATED (PTHR31621:SF11)	Protein DMP9	1	0	1	0	0	0	1	0	1	missing in HSO
OG0022193	OS06G0652100 PROTEIN (PTHR31373:SF17)	AT5g13210/T31B5_30	1	0	1	0	0	1	1	0	0	missing in HSO
OG0022194	OS02G0833050 PROTEIN (PTHR24015:SF622)	Pentatricopeptide repeat-containing protein At2g17210	1	0	1	1	0	0	0	0	1	missing in HSO
OG0022196	GH10 DOMAIN-CONTAINING PROTEIN (PTHR31490:SF79)	GH10 domain-containing protein	1	0	1	0	0	1	1	0	0	missing in HSO
OG0022197	OS04G0675600 PROTEIN (PTHR45613:SF217)	Os04g0675600 protein	1	0	1	1	0	0	0	0	1	missing in HSO
OG0022199	DNA REPAIR PROTEIN XRCC4 (PTHR28559:SF1)	DNA repair protein XRCC4	1	0	1	1	0	0	0	0	1	missing in HSO
OG0022204		Terpene_synth_C domain-containing protein	1	0	1	1	0	0	1	0	0	missing in HSO
OG0022206	OS01G0601675 PROTEIN (PTHR48063:SF30)	Os01g0601675 protein	1	0	1	1	0	0	1	0	0	missing in HSO
OG0022211		Os09g0421166 protein	1	0	1	1	0	0	0	0	1	missing in HSO
OG0022212	F-BOX PROTEIN PP2-B11 (PTHR32278:SF105)	F-box protein PP2-B11	1	0	1	1	0	0	0	0	1	missing in HSO
OG0022215		Os02g0553000 protein	1	0	1	0	0	0	1	1	0	missing in HSO
OG0022220	OS12G0542200 PROTEIN (PTHR32093:SF130)	Os12g0542200 protein	1	0	1	0	0	1	0	0	1	missing in HSO
OG0022225	F-BOX DOMAIN-CONTAINING PROTEIN (PTHR47993:SF140)	F-box/kelch-repeat protein At3g23880	1	0	1	1	0	0	0	0	1	missing in HSO
OG0000852		Uncharacterized protein At2g22320	0	0	0	4	3	8	2	2	0	missing in DVS
OG0001150	LEUCINE-RICH REPEAT (LRR) FAMILY PROTEIN (PTHR34630:SF45)	Leucine-rich repeat (LRR) family protein	0	0	0	1	5	0	5	6	0	missing in DVS
OG0001394		Bric-a-brac protein	0	0	0	2	3	1	3	3	4	missing in DVS
OG0001395	SKP1-LIKE PROTEIN 10-RELATED (PTHR11165:SF153)	SKP1-like protein 14	0	0	0	3	3	1	5	2	2	missing in DVS
OG0001399	OS01G0838200 PROTEIN (PTHR38527:SF4)	At5g02550	0	0	0	1	4	1	3	6	1	missing in DVS
OG0001400	TPT DOMAIN-CONTAINING PROTEIN (PTHR11132:SF361)	TPT domain-containing protein	0	0	0	1	6	1	2	3	3	missing in DVS
OG0001816		Uncharacterized protein	0	0	0	2	3	4	2	2	1	missing in DVS
OG0002036	ERI1 EXORIBONUCLEASE 2 (PTHR23044:SF61)	Exonuclease domain-containing protein	0	0	0	4	2	2	1	2	2	missing in DVS
OG0002284	AVR9/CF-9 RAPIDLY ELICITED PROTEIN (PTHR33641:SF16)	Avr9/Cf-9 rapidly elicited protein	0	0	0	2	2	2	1	2	3	missing in DVS
OG0002288	OS03G0780350 PROTEIN (PTHR31374:SF193)	SAUR1-auxin-responsive SAUR family member	0	0	0	2	2	2	2	2	2	missing in DVS
OG0002298	AP2/ERF AND B3 DOMAIN-CONTAINING PROTEIN OS01G0141000 (PTHR31140:SF56)	B3 domain-containing protein Os02g0764100	0	0	0	0	2	1	2	2	5	missing in DVS
OG0002301	ABC TRANSPORTER G FAMILY MEMBER 37 (PTHR19241:SF634)	ABC transporter G family member 37	0	0	0	0	2	3	6	1	0	missing in DVS
OG0002606	VOC DOMAIN-CONTAINING PROTEIN (PTHR34109:SF1)	Uncharacterized protein At5g48480	0	0	0	2	2	2	1	3	1	missing in DVS
OG0003505	60S RIBOSOMAL PROTEIN L39-1 (PTHR19970:SF27)	60S ribosomal protein L39-1	0	0	0	2	2	1	2	1	2	missing in DVS
OG0003506	CARBOHYDRATE-BINDING X8 DOMAIN SUPERFAMILY PROTEIN (PTHR31044:SF57)	X8 domain-containing protein	0	0	0	2	1	2	1	2	2	missing in DVS
OG0003510	MUTATOR TRANSPOSASE MUDRA PROTEIN (PTHR31973:SF90)	Os02g0508500 protein	0	0	0	1	1	3	2	2	1	missing in DVS
OG0003515	ATP SYNTHASE E CHAIN (PTHR36028:SF6)	ATP synthase E chain	0	0	0	2	1	1	2	2	2	missing in DVS
OG0003519	40S RIBOSOMAL PROTEIN S15A-5 (PTHR11758:SF11)	40S ribosomal protein S15a-5	0	0	0	1	4	1	3	1	0	missing in DVS
OG0003563	OS04G0623066 PROTEIN (PTHR34630:SF56)	Os04g0623066 protein	0	0	0	0	3	2	3	2	0	missing in DVS
OG0003567	GMC_OXRDTASE_N DOMAIN-CONTAINING PROTEIN (PTHR45968:SF3)	GMC_OxRdtase_N domain-containing protein	0	0	0	0	3	3	3	1	0	missing in DVS
OG0007009	F-BOX DOMAIN-CONTAINING PROTEIN (PTHR10706:SF145)	F-box domain-containing protein	0	0	0	1	1	2	1	2	2	missing in DVS
OG0007012		Proline-rich family protein	0	0	0	2	1	1	2	1	2	missing in DVS
OG0007014	BNAA02G21920D PROTEIN (PTHR34061:SF11)	Uncharacterized protein At4g10810	0	0	0	2	1	2	2	1	1	missing in DVS
OG0007015	CYTOCHROME OXIDASE ASSEMBLY PROTEIN (PTHR36744:SF2)	Cytochrome oxidase assembly protein	0	0	0	1	2	1	2	2	1	missing in DVS
OG0007018	GERMIN-LIKE PROTEIN 8-7 (PTHR31238:SF252)	Germin-like protein	0	0	0	1	5	0	2	1	0	missing in DVS
OG0007019		-NA-	0	0	0	1	3	2	1	1	1	missing in DVS
OG0007022	NADH DEHYDROGENASE [UBIQUINONE] 1 BETA SUBCOMPLEX SUBUNIT 3 (PTHR15082:SF2)	Os02g0564200 protein	0	0	0	2	1	2	2	1	1	missing in DVS
OG0007024	OS02G0826000 PROTEIN (PTHR32153:SF2)	Putative F-box/LRR-repeat protein At5g02700	0	0	0	1	1	1	2	2	2	missing in DVS
OG0007025	MFS DOMAIN-CONTAINING PROTEIN (PTHR23504:SF15)	Protein ZINC INDUCED FACILITATOR-LIKE 1	0	0	0	1	2	2	2	1	1	missing in DVS
OG0007027	IQ DOMAIN-CONTAINING PROTEIN IQM5 (PTHR31250:SF27)	IQ domain-containing protein IQM5	0	0	0	2	2	1	2	2	0	missing in DVS
OG0007030	17.6 KDA CLASS I HEAT SHOCK PROTEIN 1-RELATED (PTHR11527:SF350)	17.8 kDa class I heat shock protein	0	0	0	3	1	2	1	1	1	missing in DVS
OG0007043	OS07G0629000 PROTEIN (PTHR10641:SF1121)	Os08g0437300 protein	0	0	0	0	4	1	2	2	0	missing in DVS
OG0007059		Os10g0507150 protein	0	0	0	0	3	2	3	1	0	missing in DVS
OG0007073	60S RIBOSOMAL PROTEIN L5, MITOCHONDRIAL (PTHR11994:SF11)	60S ribosomal protein L5, mitochondrial	0	0	0	0	1	0	6	1	1	missing in DVS
OG0016771	BNAC09G36670D PROTEIN (PTHR33172:SF48)	At5g21940	0	0	0	2	1	1	1	2	1	missing in DVS
OG0016774	SERINE/THREONINE-PROTEIN KINASE PBL3-RELATED (PTHR45621:SF35)	Protein kinase domain-containing protein	0	0	0	1	4	0	1	1	1	missing in DVS
OG0016775	CYSTEINE-RICH REPEAT SECRETORY PROTEIN 38 (PTHR32411:SF43)	Cysteine-rich repeat secretory protein 38	0	0	0	1	1	2	1	1	2	missing in DVS
OG0016781	AUXIN-REGULATED PROTEIN-RELATED (PTHR31374:SF363)	Putative auxin-regulated protein	0	0	0	1	1	1	2	1	2	missing in DVS
OG0016785		Os09g0458800 protein	0	0	0	1	1	3	1	1	1	missing in DVS
OG0016791	PRECURSOR OF CEP3-RELATED (PTHR33348:SF3)	Os03g0394200 protein	0	0	0	2	1	1	1	2	1	missing in DVS
OG0016794	CALVIN CYCLE PROTEIN CP12-3, CHLOROPLASTIC (PTHR33921:SF16)	Calvin cycle protein CP12-3, chloroplastic	0	0	0	1	1	1	2	1	2	missing in DVS
OG0016796	CXXC MOTIF CONTAINING ZINC BINDING PROTEIN (PTHR12857:SF0)	UPF0587 protein CG4646	0	0	0	1	1	2	1	2	1	missing in DVS
OG0016798		Transmembrane protein	0	0	0	1	1	3	1	1	1	missing in DVS
OG0016800	OS03G0268900 PROTEIN (PTHR42898:SF74)	Os03g0269000 protein	0	0	0	1	2	2	1	1	1	missing in DVS
OG0016802		Ditrans,polycis-polyprenyl diphosphate synthase ((2E,6E)-farnesyldiphosphate specific)	0	0	0	1	1	3	1	1	1	missing in DVS
OG0016807	SHSP DOMAIN-CONTAINING PROTEIN (PTHR11527:SF322)	SHSP domain-containing protein	0	0	0	1	2	0	2	1	2	missing in DVS
OG0016822	OS07G0538400 PROTEIN (PTHR27002:SF16)	Os07g0538400 protein	0	0	0	0	1	3	1	2	1	missing in DVS
OG0016828		Myb-like domain-containing protein	0	0	0	0	2	2	2	2	0	missing in DVS
OG0016845		gag_pre-integrs domain-containing protein	0	0	0	0	4	0	1	3	0	missing in DVS
OG0016846	PHENYLALANINE--TRNA LIGASE ALPHA SUBUNIT (PTHR11538:SF40)	DUF2431 domain-containing protein	0	0	0	0	3	0	3	2	0	missing in DVS
OG0016863	60S RIBOSOMAL PROTEIN L37A (PTHR48129:SF1)	Putative 60S ribosomal protein L37a-1	0	0	0	0	1	2	1	3	1	missing in DVS
OG0016866	RNASE H DOMAIN-CONTAINING PROTEIN (PTHR47723:SF3)	RNase H domain-containing protein	0	0	0	0	1	3	3	1	0	missing in DVS
OG0018412	C2H2-TYPE DOMAIN-CONTAINING PROTEIN (PTHR31681:SF99)	C2H2-type domain-containing protein	0	0	0	1	1	1	2	1	1	missing in DVS
OG0018413	CHROMO DOMAIN-CONTAINING PROTEIN (PTHR33132:SF84)	Uncharacterized protein	0	0	0	1	1	1	1	1	2	missing in DVS
OG0018415	TRANSMEMBRANE PROTEIN (PTHR36753:SF2)	Transmembrane protein	0	0	0	1	1	1	1	1	2	missing in DVS
OG0018418		Myosin motor domain-containing protein	0	0	0	2	1	1	1	1	1	missing in DVS
OG0018421	ATP SYNTHASE SUBUNIT GAMMA, MITOCHONDRIAL (PTHR11693:SF22)	ATP synthase gamma chain 1, chloroplastic	0	0	0	1	1	2	1	1	1	missing in DVS
OG0018423	BNAC03G63110D PROTEIN (PTHR31248:SF10)	At4g19200	0	0	0	1	1	1	1	1	2	missing in DVS
OG0018426	BNAA07G38580D PROTEIN (PTHR34780:SF2)	At1g67920	0	0	0	1	1	1	1	2	1	missing in DVS
OG0018435	FLZ-TYPE DOMAIN-CONTAINING PROTEIN (PTHR46057:SF42)	FLZ-type domain-containing protein	0	0	0	1	1	2	1	1	1	missing in DVS
OG0018436	F5D14.24 PROTEIN (PTHR35282:SF2)	Os02g0690200 protein	0	0	0	1	1	2	1	1	1	missing in DVS
OG0018437	OS06G0530200 PROTEIN (PTHR35751:SF3)	At4g23885	0	0	0	1	1	2	1	1	1	missing in DVS
OG0018438	J DOMAIN-CONTAINING PROTEIN (PTHR43948:SF14)	J domain-containing protein	0	0	0	1	1	2	1	1	1	missing in DVS
OG0018439	E3 UBIQUITIN-PROTEIN LIGASE RNF181 (PTHR15710:SF170)	E3 ubiquitin-protein ligase RNF181	0	0	0	1	1	2	1	1	1	missing in DVS
OG0018445	OS01G0642200 PROTEIN (PTHR35831:SF2)	Os01g0642200 protein	0	0	0	1	1	2	1	1	1	missing in DVS
OG0018446	OS01G0642200 PROTEIN (PTHR35831:SF2)	Uncharacterized protein	0	0	0	1	1	2	1	1	1	missing in DVS
OG0018448	BNAA09G04050D PROTEIN (PTHR21726:SF69)	At5g26910	0	0	0	1	1	2	1	1	1	missing in DVS
OG0018449	KETOGLUTARATE REDUCTASE TRANS-SPLICING-LIKE PROTEIN, PUTATIVE (DUF707)-RELATED (PTHR31210:SF11)	Lysine ketoglutarate reductase trans-splicing-like protein, putative (DUF707)	0	0	0	1	1	2	1	1	1	missing in DVS
OG0018450	RING-TYPE DOMAIN-CONTAINING PROTEIN (PTHR22765:SF281)	RING-type domain-containing protein	0	0	0	1	1	2	1	1	1	missing in DVS
OG0018454		Transmembrane protein	0	0	0	1	1	2	1	1	1	missing in DVS
OG0018455	AT16150P-RELATED (PTHR23050:SF330)	EF hand family protein	0	0	0	1	1	2	1	1	1	missing in DVS
OG0018461	PROTEIN KINASE DOMAIN-CONTAINING PROTEIN (PTHR48011:SF76)	Protein kinase domain-containing protein	0	0	0	1	1	2	1	1	1	missing in DVS
OG0018463	3'-5' EXONUCLEASE DOMAIN-CONTAINING PROTEIN (PTHR13620:SF53)	3'-5' exonuclease domain-containing protein	0	0	0	1	1	2	1	1	1	missing in DVS
OG0018465		Os09g0458800 protein	0	0	0	1	1	2	1	1	1	missing in DVS
OG0018469		Transmembrane protein	0	0	0	1	1	2	1	1	1	missing in DVS
OG0018471	B3 DOMAIN-CONTAINING PROTEIN OS11G0156000 (PTHR31140:SF70)	B3 domain-containing protein At2g36080	0	0	0	1	1	0	1	3	1	missing in DVS
OG0018475	ML DOMAIN-CONTAINING PROTEIN (PTHR11306:SF48)	ML domain-containing protein	0	0	0	1	1	2	1	1	1	missing in DVS
OG0018478	TRANSMEMBRANE PROTEIN (PTHR37908:SF3)	Transmembrane protein	0	0	0	1	1	2	1	1	1	missing in DVS
OG0018480	BNAC03G34390D PROTEIN (PTHR33511:SF25)	Uncharacterized protein	0	0	0	1	1	1	1	1	2	missing in DVS
OG0018481	VQ DOMAIN-CONTAINING PROTEIN (PTHR33143:SF52)	VQ domain-containing protein	0	0	0	1	1	2	1	1	1	missing in DVS
OG0018482	PYRIDOXAL 5'-PHOSPHATE SYNTHASE-LIKE SUBUNIT PDX1.2 (PTHR31829:SF2)	Pyridoxal 5'-phosphate synthase-like subunit PDX1.2	0	0	0	1	1	2	1	1	1	missing in DVS
OG0018483	OS04G0687200 PROTEIN (PTHR36363:SF1)	At3g18800	0	0	0	1	1	2	1	1	1	missing in DVS
OG0018486	OS08G0451300 PROTEIN (PTHR33509:SF18)	Os08g0451300 protein	0	0	0	1	1	2	1	1	1	missing in DVS
OG0018487	TRANSMEMBRANE PROTEIN (PTHR36328:SF2)	Transmembrane protein	0	0	0	1	1	2	1	1	1	missing in DVS
OG0018488	TRANSMEMBRANE PROTEIN (PTHR36328:SF2)	Transmembrane protein	0	0	0	1	1	2	1	1	1	missing in DVS
OG0018489	OS02G0143300 PROTEIN (PTHR31374:SF139)	Os02g0143300 protein	0	0	0	1	1	1	1	1	2	missing in DVS
OG0018490	COTTON FIBER PROTEIN (PTHR33098:SF46)	Cotton fiber protein	0	0	0	1	1	2	1	1	1	missing in DVS
OG0018491		Uncharacterized protein	0	0	0	1	1	1	1	2	1	missing in DVS
OG0018493	INTEGRAL MEMBRANE HEMOLYSIN-III-LIKE PROTEIN (PTHR34555:SF1)	At4g38290	0	0	0	1	1	2	1	1	1	missing in DVS
OG0018494	OS03G0837400 PROTEIN (PTHR44137:SF48)	J domain-containing protein	0	0	0	1	1	2	1	1	1	missing in DVS
OG0018495	TRANSCRIPTIONAL COREPRESSOR LEUNIG_HOMOLOG (PTHR44376:SF9)	Os04g0510200 protein	0	0	0	1	1	1	1	1	2	missing in DVS
OG0018497	DEFENSIN-LIKE PROTEIN 19 (PTHR33147:SF46)	Defensin-like protein 19	0	0	0	1	1	2	1	1	1	missing in DVS
OG0018500		Transmembrane protein	0	0	0	1	1	2	1	1	1	missing in DVS
OG0018508	OS07G0185900 PROTEIN (PTHR33983:SF1)	At3g57450	0	0	0	1	1	1	1	2	1	missing in DVS
OG0018509	NAC TRANSCRIPTION FACTOR 29 (PTHR31719:SF127)	NAC transcription factor 29	0	0	0	1	1	1	1	2	1	missing in DVS
OG0018511	THERMOSOME SUBUNIT GAMMA (PTHR35757:SF1)	Thermosome subunit gamma	0	0	0	0	1	4	1	1	0	missing in DVS
OG0018513		Os04g0273100 protein	0	0	0	0	2	1	1	3	0	missing in DVS
OG0018540	OS06G0205337 PROTEIN (PTHR33710:SF44)	Os06g0205337 protein	0	0	0	0	4	0	1	2	0	missing in DVS
OG0018542		Neprosin_AP domain-containing protein	0	0	0	0	1	4	1	1	0	missing in DVS
OG0018545	DEFENSIN-LIKE PROTEIN 181-RELATED (PTHR36788:SF4)	Defensin-like protein 182	0	0	0	0	1	3	1	1	1	missing in DVS
OG0018549		Piwi domain-containing protein	0	0	0	0	1	2	2	2	0	missing in DVS
OG0018553		DDE Tnp4 domain-containing protein	0	0	0	0	2	1	1	2	1	missing in DVS
OG0018578	OS07G0239500 PROTEIN (PTHR33528:SF14)	Uncharacterized protein At2g35736	0	0	0	0	1	2	1	1	2	missing in DVS
OG0018579	OS06G0239100 PROTEIN (PTHR10201:SF277)	Os06g0239100 protein	0	0	0	0	2	3	1	1	0	missing in DVS
OG0018594	RING-TYPE DOMAIN-CONTAINING PROTEIN (PTHR22765:SF350)	RING-type domain-containing protein	0	0	0	0	1	1	3	1	1	missing in DVS
OG0018596		-NA-	0	0	0	0	1	2	1	1	2	missing in DVS
OG0018603	SERINE PROTEASE INHIBITOR, POTATO INHIBITOR I-TYPE FAMILY PROTEIN-RELATED (PTHR33091:SF83)	Putative protease inhibitor	0	0	0	0	2	1	2	2	0	missing in DVS
OG0018608	NAC DOMAIN-CONTAINING PROTEIN (PTHR31744:SF113)	NAC domain-containing protein	0	0	0	0	1	2	2	2	0	missing in DVS
OG0018614		-NA-	0	0	0	0	3	2	1	1	0	missing in DVS
OG0019326	OXYSTEROL-BINDING 4B-LIKE PROTEIN (PTHR33257:SF6)	Oxysterol-binding 4B-like protein	0	0	0	1	1	1	1	1	1	missing in DVS
OG0019329	SQUAMOSA PROMOTER-BINDING-LIKE PROTEIN 4 (PTHR31251:SF151)	Squamosa promoter-binding-like protein 13	0	0	0	1	1	1	1	1	1	missing in DVS
OG0019330	E3 UBIQUITIN-PROTEIN LIGASE RNF181 HOMOLOG (PTHR15710:SF149)	RING-type domain-containing protein	0	0	0	1	1	1	1	1	1	missing in DVS
OG0019332		RING-type domain-containing protein	0	0	0	1	1	1	1	1	1	missing in DVS
OG0019333	BNAC04G52100D PROTEIN (PTHR35121:SF2)	Uncharacterized protein At2g46490	0	0	0	1	1	1	1	1	1	missing in DVS
OG0019334	EXPRESSED PROTEIN (PTHR35755:SF3)	At5g10745	0	0	0	1	1	1	1	1	1	missing in DVS
OG0019335		AT3G15395 protein	0	0	0	1	1	1	1	1	1	missing in DVS
OG0019337	AA_TRANS DOMAIN-CONTAINING PROTEIN (PTHR48017:SF143)	Aa_trans domain-containing protein	0	0	0	1	1	1	1	1	1	missing in DVS
OG0019338	OS08G0444440 PROTEIN (PTHR36811:SF2)	Uncharacterized protein	0	0	0	1	1	1	1	1	1	missing in DVS
OG0019339	PROLAMIN_LIKE DOMAIN-CONTAINING PROTEIN-RELATED (PTHR31207:SF23)	Prolamin_like domain-containing protein	0	0	0	1	1	1	1	1	1	missing in DVS
OG0019340	HEAVY METAL-ASSOCIATED ISOPRENYLATED PLANT PROTEIN 47 (PTHR46932:SF12)	HMA domain-containing protein	0	0	0	1	1	1	1	1	1	missing in DVS
OG0019341	OS01G0174100 PROTEIN (PTHR33730:SF16)	Os01g0174100 protein	0	0	0	1	1	1	1	1	1	missing in DVS
OG0019342	TETRASPANIN-7 (PTHR32191:SF2)	Tetraspanin-7	0	0	0	1	1	1	1	1	1	missing in DVS
OG0019343	PII, URIDYLYLTRANSFERASE (DUF2921) (PTHR33389:SF4)	PII, uridylyltransferase (DUF2921)	0	0	0	1	1	1	1	1	1	missing in DVS
OG0019344		AT3g15280/K7L4_8	0	0	0	1	1	1	1	1	1	missing in DVS
OG0019345	ASPARTIC PROTEINASE CDR1-RELATED (PTHR47967:SF66)	Peptidase A1 domain-containing protein	0	0	0	1	1	1	1	1	1	missing in DVS
OG0019347	STRESS INDUCED PROTEIN (PTHR33168:SF79)	Stress induced protein	0	0	0	1	1	1	1	1	1	missing in DVS
OG0019348	METAL ION-BINDING PROTEIN (PTHR45868:SF22)	Metal ion-binding protein	0	0	0	1	1	1	1	1	1	missing in DVS
OG0019349	RING-TYPE DOMAIN-CONTAINING PROTEIN (PTHR22765:SF257)	RING-type domain-containing protein	0	0	0	1	1	1	1	1	1	missing in DVS
OG0019350	GB|AAD20160.1 (PTHR35121:SF5)	Gb|AAD20160.1	0	0	0	1	1	1	1	1	1	missing in DVS
OG0019351	OS03G0453550 PROTEIN (PTHR33287:SF3)	Predicted protein	0	0	0	1	1	1	1	1	1	missing in DVS
OG0019354	RNASE III DOMAIN-CONTAINING PROTEIN (PTHR14950:SF54)	RNase III domain-containing protein	0	0	0	1	1	1	1	1	1	missing in DVS
OG0019355	YCF3-INTERACTING PROTEIN 1, CHLOROPLASTIC (PTHR33672:SF3)	Ycf3-interacting protein 1, chloroplastic	0	0	0	1	1	1	1	1	1	missing in DVS
OG0019356	MOLYBDOPTERIN SYNTHASE CATALYTIC SUBUNIT (PTHR23404:SF2)	Molybdopterin synthase catalytic subunit	0	0	0	1	1	1	1	1	1	missing in DVS
OG0019361	CELL WALL PROTEIN-RELATED (PTHR36733:SF1)	Putative cell wall protein	0	0	0	1	1	1	1	1	1	missing in DVS
OG0019362	DUF4228 DOMAIN PROTEIN (PTHR33148:SF55)	Uncharacterized protein	0	0	0	1	1	1	1	1	1	missing in DVS
OG0019365	CLAVATA3/ESR (CLE)-RELATED PROTEIN 27 (PTHR37184:SF8)	CLAVATA3/ESR (CLE)-related protein 27	0	0	0	1	1	1	1	1	1	missing in DVS
OG0019366	PRECURSOR OF CEP4 (PTHR33348:SF20)	Precursor of CEP4	0	0	0	1	1	1	1	1	1	missing in DVS
OG0019368	PROTEIN RALF-LIKE 16-RELATED (PTHR34270:SF1)	Protein RALF-like 20	0	0	0	1	1	1	1	1	1	missing in DVS
OG0019369	OS09G0279200 PROTEIN (PTHR33450:SF4)	Os09g0279200 protein	0	0	0	1	1	1	1	1	1	missing in DVS
OG0019370	BNAA06G17220D PROTEIN (PTHR33090:SF70)	At4g10270	0	0	0	1	1	1	1	1	1	missing in DVS
OG0019371	ABC TRANSPORTER A FAMILY PROTEIN (PTHR34970:SF2)	Uncharacterized protein	0	0	0	1	1	1	1	1	1	missing in DVS
OG0019373	TRNA-BINDING DOMAIN-CONTAINING PROTEIN (PTHR11586:SF39)	tRNA-binding domain-containing protein	0	0	0	1	1	1	1	1	1	missing in DVS
OG0019379	SOSS COMPLEX SUBUNIT B HOMOLOG (PTHR13356:SF0)	Nucleic acid-binding, OB-fold-like protein	0	0	0	1	1	1	1	1	1	missing in DVS
OG0019380	TRANSMEMBRANE PROTEIN (PTHR33474:SF2)	Transmembrane protein	0	0	0	1	1	1	1	1	1	missing in DVS
OG0019381	OS04G0665000 PROTEIN (PTHR48150:SF1)	Os04g0665000 protein	0	0	0	1	1	1	1	1	1	missing in DVS
OG0019382	CLAVATA3/ESR (CLE)-RELATED PROTEIN 14 (PTHR35472:SF4)	CLAVATA3/ESR (CLE)-related protein 14	0	0	0	1	1	1	1	1	1	missing in DVS
OG0019385		Nucleotide binding protein	0	0	0	1	1	2	1	1	0	missing in DVS
OG0019386	COX19-LIKE CHCH FAMILY PROTEIN (PTHR37750:SF1)	Cox19-like CHCH family protein	0	0	0	1	1	1	1	1	1	missing in DVS
OG0019387	OS03G0824500 PROTEIN (PTHR38525:SF1)	Uncharacterized protein	0	0	0	1	1	1	1	1	1	missing in DVS
OG0019390	PMEI DOMAIN-CONTAINING PROTEIN (PTHR31080:SF157)	PMEI domain-containing protein	0	0	0	1	1	1	1	1	1	missing in DVS
OG0019391	ETHYLENE-RESPONSIVE TRANSCRIPTION FACTOR ERF098 (PTHR31190:SF321)	Ethylene-responsive transcription factor ERF098	0	0	0	1	1	1	1	1	1	missing in DVS
OG0019396	AMIDOHYDRO-REL DOMAIN-CONTAINING PROTEIN (PTHR43794:SF11)	Amidohydro-rel domain-containing protein	0	0	0	1	1	1	1	1	1	missing in DVS
OG0019397	CYTOCHROME C OXIDASE SUBUNIT (PTHR35482:SF1)	Cytochrome C oxidase subunit	0	0	0	1	1	1	1	1	1	missing in DVS
OG0019398	AT-HOOK MOTIF NUCLEAR-LOCALIZED PROTEIN 16 (PTHR31100:SF48)	AT-hook motif nuclear-localized protein 16	0	0	0	1	1	1	1	1	1	missing in DVS
OG0019399	BNAA08G20450D PROTEIN (PTHR33429:SF26)	At1g23530	0	0	0	1	1	1	1	1	1	missing in DVS
OG0019401	CYCLIN-DEPENDENT PROTEIN KINASE INHIBITOR SIM (PTHR33142:SF78)	Cyclin-dependent protein kinase inhibitor SIM	0	0	0	1	1	1	1	1	1	missing in DVS
OG0019404		Gb|AAF01528.1	0	0	0	1	1	1	1	1	1	missing in DVS
OG0019405		Uncharacterized protein	0	0	0	1	1	1	1	1	1	missing in DVS
OG0019406	F5D14.24 PROTEIN (PTHR35282:SF2)	Os02g0690200 protein	0	0	0	1	1	1	1	1	1	missing in DVS
OG0019408	OS02G0740600 PROTEIN (PTHR33386:SF5)	At3g48180	0	0	0	1	1	1	1	1	1	missing in DVS
OG0019414	PROTEIN BRAWNIN (PTHR28492:SF1)	Transmembrane protein	0	0	0	1	1	1	1	1	1	missing in DVS
OG0019415	OS01G0663051 PROTEIN (PTHR43952:SF34)	SANT domain-containing protein	0	0	0	1	1	1	1	1	1	missing in DVS
OG0019417	C2 DOMAIN-CONTAINING PROTEIN (PTHR38365:SF1)	Uncharacterized protein	0	0	0	1	1	1	1	1	1	missing in DVS
OG0019419	PROTEIN, PUTATIVE-RELATED (PTHR48183:SF1)	At2g39500/F12L6.16	0	0	0	1	1	1	1	1	1	missing in DVS
OG0019421	OS04G0665900 PROTEIN (PTHR33143:SF58)	VQ domain-containing protein	0	0	0	1	1	1	1	1	1	missing in DVS
OG0019422	B3 DOMAIN-CONTAINING PROTEIN OS04G0386900 (PTHR31391:SF134)	TF-B3 domain-containing protein	0	0	0	1	1	1	1	1	1	missing in DVS
OG0019423	CCHC-TYPE DOMAIN-CONTAINING PROTEIN (PTHR35317:SF10)	CCHC-type domain-containing protein	0	0	0	1	1	1	2	1	0	missing in DVS
OG0019426	PROTEIN BRASSINAZOLE-RESISTANT 1 (PTHR31506:SF27)	Protein BRASSINAZOLE-RESISTANT 1	0	0	0	1	1	1	1	1	1	missing in DVS
OG0019429	OS04G0558700 PROTEIN (PTHR33168:SF75)	Uncharacterized protein	0	0	0	1	1	1	1	1	1	missing in DVS
OG0019430	TRANSMEMBRANE PROTEIN (PTHR38396:SF1)	Transmembrane protein	0	0	0	1	1	1	1	1	1	missing in DVS
OG0019432	EXPRESSED PROTEIN (PTHR35324:SF7)	Uncharacterized protein	0	0	0	1	1	1	1	1	1	missing in DVS
OG0019433		Expressed protein	0	0	0	1	1	1	1	1	1	missing in DVS
OG0019436	E3 UBIQUITIN-PROTEIN LIGASE IRUKA (PTHR15710:SF160)	RING-type domain-containing protein	0	0	0	1	1	1	1	1	1	missing in DVS
OG0019441	RING-TYPE DOMAIN-CONTAINING PROTEIN (PTHR22763:SF162)	Uncharacterized RING finger protein ZK637.14	0	0	0	1	1	1	1	1	1	missing in DVS
OG0019443	DUF688 FAMILY PROTEIN (PTHR33671:SF1)	Uncharacterized protein	0	0	0	1	1	1	1	1	1	missing in DVS
OG0019447	SWIB DOMAIN-CONTAINING PROTEIN (PTHR13844:SF60)	SWIB domain-containing protein	0	0	0	1	1	1	1	1	1	missing in DVS
OG0019451	F8A24.8 PROTEIN (PTHR31374:SF19)	F8A24.8 protein	0	0	0	1	1	0	1	2	1	missing in DVS
OG0019452	OS04G0188500 PROTEIN (PTHR36040:SF3)	Uncharacterized protein	0	0	0	1	1	1	1	1	1	missing in DVS
OG0019453		Transmembrane protein	0	0	0	1	1	1	1	1	1	missing in DVS
OG0019457	OS08G0528601 PROTEIN (PTHR37223:SF1)	At3g14430	0	0	0	1	1	1	1	1	1	missing in DVS
OG0019459	AAI DOMAIN-CONTAINING PROTEIN (PTHR31731:SF126)	AAI domain-containing protein	0	0	0	1	1	1	1	1	1	missing in DVS
OG0019466	EXPRESSED PROTEIN (PTHR35324:SF7)	Expressed protein	0	0	0	1	1	1	1	1	1	missing in DVS
OG0019468	PHYTOSULFOKINES 3 (PTHR33285:SF1)	Phytosulfokines 3	0	0	0	1	1	1	1	1	1	missing in DVS
OG0019469	OS03G0675700 PROTEIN (PTHR36815:SF1)	At5g65880	0	0	0	1	1	1	1	1	1	missing in DVS
OG0019471	OS12G0566100 PROTEIN (PTHR47579:SF3)	Uncharacterized protein	0	0	0	1	1	1	1	1	1	missing in DVS
OG0019476		Uncharacterized protein	0	0	0	1	1	2	1	1	0	missing in DVS
OG0019482	PROTEIN DISULFIDE-ISOMERASE SCO2 (PTHR36035:SF1)	Protein disulfide-isomerase SCO2	0	0	0	1	1	1	1	1	1	missing in DVS
OG0019483	17.6 KDA CLASS I HEAT SHOCK PROTEIN 1-RELATED (PTHR11527:SF350)	17.6 kDa class I heat shock protein 1	0	0	0	1	1	1	1	1	1	missing in DVS
OG0019484	JOSEPHIN PROTEIN-LIKE PROTEIN (PTHR34355:SF7)	Josephin protein-like protein	0	0	0	1	1	1	1	1	1	missing in DVS
OG0019486	PROTEIN, PUTATIVE-RELATED (PTHR33731:SF13)	At1g49310	0	0	0	1	1	1	1	1	1	missing in DVS
OG0019488	BNAC01G24170D PROTEIN (PTHR36040:SF5)	At3g45160	0	0	0	1	1	1	1	1	1	missing in DVS
OG0019489	CYCLIN-DEPENDENT PROTEIN KINASE INHIBITOR SMR5 (PTHR33142:SF90)	Cyclin-dependent protein kinase inhibitor SMR5	0	0	0	1	1	1	1	1	1	missing in DVS
OG0019491	MITOCHONDRIAL IMPORT RECEPTOR SUBUNIT TOM6 HOMOLOG (PTHR35999:SF1)	Mitochondrial import receptor subunit TOM6 homolog	0	0	0	1	1	1	1	1	1	missing in DVS
OG0019493	OS06G0548200 PROTEIN (PTHR32448:SF146)	Os07g0662300 protein	0	0	0	1	1	0	2	1	1	missing in DVS
OG0019494	PRECURSOR OF CEP16 (PTHR34663:SF13)	Precursor of CEP16	0	0	0	1	1	1	1	1	1	missing in DVS
OG0019496	RING-TYPE DOMAIN-CONTAINING PROTEIN (PTHR45676:SF49)	RING-type domain-containing protein	0	0	0	1	1	1	1	1	1	missing in DVS
OG0019497	PROTEIN RALF-LIKE 4 (PTHR33136:SF79)	Protein RALF-like 4	0	0	0	1	1	1	1	1	1	missing in DVS
OG0019498	E3 UBIQUITIN-PROTEIN LIGASE SDIR1 (PTHR45977:SF4)	E3 ubiquitin-protein ligase SDIR1	0	0	0	1	1	1	1	1	1	missing in DVS
OG0019500	EXOSOME COMPLEX COMPONENT RRP43 (PTHR11097:SF9)	Ribosomal RNA-processing protein 43	0	0	0	1	1	1	1	1	1	missing in DVS
OG0019503	DEFENSIN-LIKE PROTEIN 6 (PTHR33147:SF106)	Defensin-like protein 6	0	0	0	1	1	1	1	1	1	missing in DVS
OG0019508	FCS-LIKE ZINC FINGER 16 (PTHR46057:SF45)	FCS-Like Zinc finger 16	0	0	0	1	1	1	1	1	1	missing in DVS
OG0019510	TRANSMEMBRANE PROTEIN (PTHR33592:SF14)	Transmembrane protein	0	0	0	1	1	1	1	1	1	missing in DVS
OG0019511	SMALL UBIQUITIN-RELATED MODIFIER 2 (PTHR10562:SF115)	Small ubiquitin-related modifier 2	0	0	0	1	1	1	1	1	1	missing in DVS
OG0019512	OS07G0175200 PROTEIN (PTHR36856:SF1)	Os07g0175200 protein	0	0	0	1	1	1	1	1	1	missing in DVS
OG0019513	CYSTM DOMAIN-CONTAINING PROTEIN (PTHR31568:SF66)	CYSTM domain-containing protein	0	0	0	1	1	1	1	1	1	missing in DVS
OG0019515	ADENINE NUCLEOTIDE ALPHA HYDROLASES-LIKE SUPERFAMILY PROTEIN (PTHR47867:SF1)	Adenine nucleotide alpha hydrolases-like superfamily protein	0	0	0	1	1	1	1	1	1	missing in DVS
OG0019517	DNA MISMATCH REPAIR PROTEIN (PTHR36377:SF1)	DNA mismatch repair protein	0	0	0	1	1	1	1	1	1	missing in DVS
OG0019519	POLYUBIQUITIN 11 (PTHR10666:SF346)	Polyubiquitin 11	0	0	0	1	1	1	1	1	1	missing in DVS
OG0019520	SERINE PROTEASE INHIBITOR, POTATO INHIBITOR I-TYPE FAMILY PROTEIN-RELATED (PTHR33091:SF83)	Putative protease inhibitor	0	0	0	1	1	1	1	1	1	missing in DVS
OG0019521	BZIP TRANSCRIPTION FACTOR 53 (PTHR45764:SF34)	bZIP transcription factor 53	0	0	0	1	1	1	1	1	1	missing in DVS
OG0019526	PROLAMIN_LIKE DOMAIN-CONTAINING PROTEIN-RELATED (PTHR31951:SF22)	Prolamin_like domain-containing protein	0	0	0	0	1	2	1	1	1	missing in DVS
OG0019562	AT16150P-RELATED (PTHR23050:SF330)	EF hand family protein	0	0	0	0	1	2	1	1	1	missing in DVS
OG0019564	17.4 KDA CLASS I HEAT SHOCK PROTEIN-RELATED (PTHR11527:SF279)	17.4 kDa class I heat shock protein	0	0	0	0	1	2	1	1	1	missing in DVS
OG0019576	PLANT THIONIN FAMILY PROTEIN (PTHR37183:SF1)	AT1G25275 protein	0	0	0	0	1	2	1	1	1	missing in DVS
OG0019583		-NA-	0	0	0	0	2	2	1	1	0	missing in DVS
OG0019588	CYCLIN-D6-1-RELATED (PTHR10177:SF188)	Putative cyclin-D6-1	0	0	0	0	2	1	1	1	1	missing in DVS
OG0019593		-NA-	0	0	0	0	1	2	1	1	1	missing in DVS
OG0019599	HAT FAMILY DIMERISATION DOMAIN CONTAINING PROTEIN, EXPRESSED (PTHR23272:SF104)	Dimer_Tnp_hAT domain-containing protein	0	0	0	0	1	1	3	1	0	missing in DVS
OG0019616	LATE EMBRYOGENESIS ABUNDANT PROTEIN (LEA) FAMILY PROTEIN (PTHR34191:SF15)	At5g38760	0	0	0	0	1	2	1	1	1	missing in DVS
OG0019638	TRANSCRIPTION FACTOR GTE10 (PTHR46136:SF1)	Transcription factor GTE3 chloroplastic	0	0	0	0	2	1	2	1	0	missing in DVS
OG0019640	OS07G0517500 PROTEIN (PTHR23070:SF37)	Os07g0517500 protein	0	0	0	0	2	0	2	1	1	missing in DVS
OG0019645	NAC DOMAIN-CONTAINING PROTEIN (PTHR31744:SF124)	NAC domain-containing protein	0	0	0	0	2	0	3	1	0	missing in DVS
OG0020215	BNAA05G17890D PROTEIN (PTHR33090:SF84)	At4g10262	0	0	0	1	1	1	1	1	0	missing in DVS
OG0020228	NON-SPECIFIC LIPID-TRANSFER PROTEIN (PTHR33076:SF111)	Non-specific lipid-transfer protein	0	0	0	1	1	0	1	1	1	missing in DVS
OG0020229	LEUCINE-RICH REPEAT (LRR) FAMILY PROTEIN (PTHR34630:SF45)	Leucine-rich repeat (LRR) family protein	0	0	0	1	1	0	2	1	0	missing in DVS
OG0020242	PROTEIN GOLIATH-RELATED (PTHR22765:SF374)	RING-type domain-containing protein	0	0	0	1	1	0	1	1	1	missing in DVS
OG0020260	EXPRESSED PROTEIN (PTHR34801:SF2)	At3g60810	0	0	0	1	1	0	1	1	1	missing in DVS
OG0020261	TRANSMEMBRANE PROTEIN (PTHR33264:SF26)	Transmembrane protein	0	0	0	1	1	0	1	1	1	missing in DVS
OG0020263	GAG_PRE-INTEGRS DOMAIN-CONTAINING PROTEIN (PTHR34222:SF67)	CCHC-type domain-containing protein	0	0	0	1	1	1	1	1	0	missing in DVS
OG0020269	PROTEIN KINASE DOMAIN-CONTAINING PROTEIN (PTHR48016:SF41)	Protein kinase domain-containing protein	0	0	0	1	1	0	1	1	1	missing in DVS
OG0020289	ENOYL-[ACYL-CARRIER-PROTEIN] REDUCTASE [NADH], CHLOROPLASTIC (PTHR43159:SF2)	Enoyl-[acyl-carrier-protein] reductase [NADH] chloroplastic	0	0	0	1	2	0	1	1	0	missing in DVS
OG0020293	OS06G0686600 PROTEIN (PTHR33193:SF7)	At4g09890	0	0	0	1	1	0	1	1	1	missing in DVS
OG0020316	BIFUNCTIONAL 3-DEHYDROQUINATE DEHYDRATASE/SHIKIMATE DEHYDROGENASE, CHLOROPLASTIC (PTHR21089:SF1)	Bifunctional 3-dehydroquinate dehydratase/shikimate dehydrogenase, chloroplastic	0	0	0	1	1	0	1	1	1	missing in DVS
OG0020320	SERINE PROTEASE INHIBITOR, POTATO INHIBITOR I-TYPE FAMILY PROTEIN-RELATED (PTHR33091:SF83)	Putative protease inhibitor	0	0	0	1	1	1	1	1	0	missing in DVS
OG0020328	DYW_DEAMINASE DOMAIN-CONTAINING PROTEIN (PTHR47928:SF126)	DYW_deaminase domain-containing protein	0	0	0	1	1	0	1	1	1	missing in DVS
OG0020335	INOSITOL-3-PHOSPHATE SYNTHASE 1 (PTHR11510:SF5)	Myo-inositol 1-phosphate synthase	0	0	0	0	1	2	1	1	0	missing in DVS
OG0020365	TRANSMEMBRANE PROTEIN (PTHR37706:SF2)	Os01g0392100 protein	0	0	0	0	1	1	1	1	1	missing in DVS
OG0020371	EXPRESSED PROTEIN (PTHR31376:SF82)	Purine permease 3	0	0	0	0	1	1	2	1	0	missing in DVS
OG0020372		Transmembrane protein	0	0	0	0	1	1	1	1	1	missing in DVS
OG0020375	PROTEIN RALF-LIKE 19 (PTHR33136:SF89)	Protein RALF-like 19	0	0	0	0	1	2	1	1	0	missing in DVS
OG0020376	SIMILAR TO DNA SEGMENT, CHR 10, WAYNE STATE UNIVERSITY 102,-EXPRESSED (PTHR28674:SF1)	At1g71430	0	0	0	0	1	0	1	3	0	missing in DVS
OG0020391	NODULIN-24 (PTHR37389:SF9)	At2g05540/T20G20.11	0	0	0	0	1	1	1	1	1	missing in DVS
OG0020410	AAI DOMAIN-CONTAINING PROTEIN (PTHR33286:SF30)	AAI domain-containing protein	0	0	0	0	1	1	1	1	1	missing in DVS
OG0020412	GLYCOSYLTRANSFERASE (PTHR48047:SF79)	Glycosyltransferase	0	0	0	0	1	2	1	1	0	missing in DVS
OG0020422	EXPRESSED PROTEIN (PTHR34808:SF2)	Uncharacterized protein	0	0	0	0	1	2	1	1	0	missing in DVS
OG0020430	PRE-MRNA-PROCESSING FACTOR 6 (PTHR11246:SF1)	PRP6 homolog	0	0	0	0	1	2	1	1	0	missing in DVS
OG0020431	F-BOX DOMAIN-CONTAINING PROTEIN (PTHR33127:SF62)	F-box protein At3g56470	0	0	0	0	1	2	1	1	0	missing in DVS
OG0020468	VOC DOMAIN-CONTAINING PROTEIN (PTHR46142:SF3)	VOC domain-containing protein	0	0	0	0	1	1	1	1	1	missing in DVS
OG0020480	METALLOTHIONEIN-LIKE PROTEIN 3 (PTHR33357:SF3)	Metallothionein-like protein 3	0	0	0	0	1	1	1	1	1	missing in DVS
OG0020486		BED-type domain-containing protein	0	0	0	0	1	1	1	1	1	missing in DVS
OG0020488	PROTEIN KINASE DOMAIN-CONTAINING PROTEIN (PTHR48011:SF68)	Protein kinase domain-containing protein	0	0	0	0	1	1	1	1	1	missing in DVS
OG0020490	CHROMOGRANIN (DUF1639) (PTHR33130:SF40)	DUF1639 family protein	0	0	0	0	2	1	1	1	0	missing in DVS
OG0020491	OS07G0175200 PROTEIN (PTHR36856:SF1)	Os07g0175200 protein	0	0	0	0	1	2	1	1	0	missing in DVS
OG0020495	CYCLIN-DEPENDENT PROTEIN KINASE INHIBITOR SMR3 (PTHR33142:SF66)	Cyclin-dependent protein kinase inhibitor SMR3	0	0	0	0	1	1	1	1	1	missing in DVS
OG0020499	OS08G0398500 PROTEIN (PTHR36812:SF2)	Os08g0398500 protein	0	0	0	0	1	1	1	1	1	missing in DVS
OG0020507	PROTEIN KINASE DOMAIN-CONTAINING PROTEIN (PTHR34630:SF34)	Uncharacterized protein	0	0	0	0	1	1	1	2	0	missing in DVS
OG0020508		Os10g0507150 protein	0	0	0	0	1	1	1	2	0	missing in DVS
OG0020517	ARYL-ALCOHOL DEHYDROGENASE AAD16-RELATED (PTHR43364:SF4)	Uncharacterized protein	0	0	0	0	2	0	1	2	0	missing in DVS
OG0020518		T-complex protein 1 subunit epsilon	0	0	0	0	1	2	1	1	0	missing in DVS
OG0020538	FBA_1 DOMAIN-CONTAINING PROTEIN (PTHR47993:SF133)	Putative F-box protein At3g17400	0	0	0	0	1	1	1	1	1	missing in DVS
OG0020551	PLASMODESMATA CALLOSE-BINDING PROTEIN 5 (PTHR31044:SF33)	PLASMODESMATA CALLOSE-BINDING PROTEIN 5	0	0	0	0	1	1	1	1	1	missing in DVS
OG0020575	TRANSCRIPTION FACTOR (PTHR33124:SF9)	Transcription factor	0	0	0	0	1	1	1	1	1	missing in DVS
OG0020579	ALTERNATIVE NAD(P)H DEHYDROGENASE (PTHR37177:SF5)	Alternative NAD(P)H dehydrogenase	0	0	0	0	1	1	1	1	1	missing in DVS
OG0020581	CAP10 DOMAIN-CONTAINING PROTEIN (PTHR12203:SF35)	CAP10 domain-containing protein	0	0	0	0	1	1	1	1	1	missing in DVS
OG0020582	XH DOMAIN-CONTAINING PROTEIN (PTHR21596:SF49)	XH domain-containing protein	0	0	0	0	1	2	1	1	0	missing in DVS
OG0020595	RNA POLYMERASE II SUBUNIT A C-TERMINAL DOMAIN PHOSPHATASE (PTHR23081:SF0)	RNA polymerase II subunit A C-terminal domain phosphatase	0	0	0	0	2	0	2	1	0	missing in DVS
OG0020605	AUXIN-RESPONSIVE PROTEIN SAUR61-RELATED (PTHR31175:SF82)	Auxin-responsive protein SAUR64	0	0	0	0	1	1	1	1	1	missing in DVS
OG0020608	FAMILY ABC TRANSPORTER, PUTATIVE (DUF3511)-RELATED (PTHR33193:SF62)	ABC family ABC transporter, putative (DUF3511)	0	0	0	0	1	1	1	1	1	missing in DVS
OG0020610	PROTEIN LIFEGUARD 4 (PTHR23291:SF50)	Vacuole protein, putative	0	0	0	0	1	1	1	1	1	missing in DVS
OG0020621		-NA-	0	0	0	0	1	1	1	1	1	missing in DVS
OG0020631	ARABINOGALACTAN PROTEIN 23 (PTHR34672:SF2)	Arabinogalactan protein 23	0	0	0	0	1	1	1	1	1	missing in DVS
OG0020632	ESSS SUBUNIT OF NADH:UBIQUINONE OXIDOREDUCTASE (COMPLEX I) PROTEIN (PTHR40637:SF1)	ESSS subunit of NADH:ubiquinone oxidoreductase (Complex I) protein	0	0	0	0	1	1	1	1	1	missing in DVS
OG0020636	AGAMOUS-LIKE MADS-BOX PROTEIN AGL6 (PTHR11945:SF522)	MADS-box transcription factor 6	0	0	0	0	1	1	1	1	1	missing in DVS
OG0020643	SUBFAMILY NOT NAMED (PTHR37773:SF1)	Uncharacterized mitochondrial protein AtMg00030	0	0	0	0	3	0	1	1	0	missing in DVS
OG0021193	ETHYLENE-RESPONSIVE TRANSCRIPTION FACTOR 2 (PTHR31190:SF378)	Ethylene-responsive transcription factor 2	0	0	0	1	1	0	1	1	0	missing in DVS
OG0021256		Uncharacterized protein At2g22320	0	0	0	1	1	0	1	1	0	missing in DVS
OG0021267	STYLE CELL-CYCLE INHIBITOR 1 (PTHR34117:SF1)	Os02g0170200 protein	0	0	0	1	1	0	1	1	0	missing in DVS
OG0021280	E3 UBIQUITIN-PROTEIN LIGASE RNF181 (PTHR15710:SF170)	RING-type domain-containing protein	0	0	0	0	1	1	1	1	0	missing in DVS
OG0021297		Os01g0360100 protein	0	0	0	0	1	1	1	1	0	missing in DVS
OG0021304	AA_TRANS DOMAIN-CONTAINING PROTEIN (PTHR22950:SF458)	Aa_trans domain-containing protein	0	0	0	0	1	1	1	1	0	missing in DVS
OG0021322	THYMIDINE KINASE, CYTOSOLIC (PTHR11441:SF0)	Thymidine kinase	0	0	0	0	1	1	1	1	0	missing in DVS
OG0021330	OS08G0158300 PROTEIN (PTHR32448:SF114)	Os08g0158300 protein	0	0	0	0	2	0	1	1	0	missing in DVS
OG0021336	HEAVY METAL-ASSOCIATED ISOPRENYLATED PLANT PROTEIN 16 (PTHR46371:SF14)	Heavy metal-associated isoprenylated plant protein 16	0	0	0	0	1	1	1	1	0	missing in DVS
OG0021376	60S RIBOSOMAL PROTEIN L3-1 (PTHR11363:SF16)	60S ribosomal protein L3-1	0	0	0	0	1	1	1	1	0	missing in DVS
OG0021408		Os05g0268400 protein	0	0	0	0	1	1	1	1	0	missing in DVS
OG0021437	YAE1_N DOMAIN-CONTAINING PROTEIN (PTHR28532:SF1)	Yae1_N domain-containing protein	0	0	0	0	1	1	1	1	0	missing in DVS
OG0021445	AGAMOUS-LIKE MADS-BOX PROTEIN AGL53-RELATED (PTHR11945:SF561)	MADS-box domain-containing protein	0	0	0	0	1	1	1	1	0	missing in DVS
OG0021453	J DOMAIN-CONTAINING PROTEIN (PTHR44240:SF30)	J domain-containing protein	0	0	0	0	1	1	1	1	0	missing in DVS
OG0021466	ALPHA-HUMULENE/(-)-(E)-BETA-CARYOPHYLLENE SYNTHASE (PTHR31225:SF134)	Alpha-humulene/(-)-(E)-beta-caryophyllene synthase	0	0	0	0	1	1	1	1	0	missing in DVS
OG0021490	WD REPEAT-CONTAINING PROTEIN 82 (PTHR19861:SF0)	WD_REPEATS_REGION domain-containing protein	0	0	0	0	1	1	1	1	0	missing in DVS
OG0021502	LEUCINE-RICH REPEAT (LRR) FAMILY PROTEIN (PTHR34630:SF45)	Leucine-rich repeat (LRR) family protein	0	0	0	0	1	0	2	1	0	missing in DVS
OG0021503	PROTEIN PHOSPHATASE PHLPP-LIKE PROTEIN (PTHR45752:SF165)	Uncharacterized protein	0	0	0	0	1	0	1	2	0	missing in DVS
OG0021506	LEUCINE ZIPPER-EF-HAND-CONTAINING TRANSMEMBRANE PROTEIN 1 (PTHR14009:SF31)	Leucine zipper-EF-hand-containing transmembrane protein 1	0	0	0	0	1	1	1	1	0	missing in DVS
OG0021520	OS02G0162600 PROTEIN (PTHR35101:SF12)	At1g30260/F12P21_9	0	0	0	0	1	0	1	1	1	missing in DVS
OG0021522	NICALIN (PTHR31826:SF0)	Nicalin	0	0	0	0	1	1	1	1	0	missing in DVS
OG0021531	FLAVIN-CONTAINING MONOOXYGENASE (PTHR23023:SF215)	Flavin-containing monooxygenase	0	0	0	0	1	1	1	1	0	missing in DVS
OG0021536	SERINE/THREONINE-PROTEIN KINASE BSK7-RELATED (PTHR45863:SF2)	Serine/threonine-protein kinase BSK8	0	0	0	0	1	1	1	1	0	missing in DVS
OG0021547		Polyprenyl synthetase family protein	0	0	0	0	1	1	1	1	0	missing in DVS
OG0021575	PHD FINGER PROTEIN ALFIN-LIKE 1 (PTHR12321:SF119)	PHD finger protein ALFIN-LIKE 1	0	0	0	0	1	1	1	1	0	missing in DVS
OG0021584	LIPASE_GDSL DOMAIN-CONTAINING PROTEIN (PTHR22835:SF648)	Lipase_GDSL domain-containing protein	0	0	0	0	1	1	1	1	0	missing in DVS
OG0021587	ETHYLENE-RESPONSIVE TRANSCRIPTION FACTOR RAP2-3 (PTHR31190:SF142)	Ethylene-responsive transcription factor RAP2-3	0	0	0	0	1	1	1	1	0	missing in DVS
OG0021613	MATERNAL EFFECT EMBRYO ARREST PROTEIN (PTHR33430:SF9)	At3g46890	0	0	0	0	1	1	1	1	0	missing in DVS
OG0021640	60S RIBOSOMAL PROTEIN L36 (PTHR10114:SF0)	60S ribosomal protein L36	0	0	0	0	1	0	1	2	0	missing in DVS
OG0021649		Peroxidase	0	0	0	0	1	1	1	1	0	missing in DVS
OG0021653	DNAJ HOMOLOG SUBFAMILY B MEMBER 9 (PTHR44360:SF1)	J domain-containing protein	0	0	0	0	1	1	1	1	0	missing in DVS
OG0021666	PROTEASOME INHIBITOR PI31 SUBUNIT (PTHR13266:SF1)	Probable proteasome inhibitor	0	0	0	0	1	1	1	1	0	missing in DVS
OG0021694	EXPRESSED PROTEIN (PTHR35107:SF2)	At1g65720/F1E22_13	0	0	0	0	1	1	1	1	0	missing in DVS
OG0021699		DIOX_N domain-containing protein	0	0	0	0	1	1	1	1	0	missing in DVS
OG0021705	CHALCONE SYNTHASE (PTHR11877:SF14)	Uncharacterized protein	0	0	0	0	1	1	1	1	0	missing in DVS
OG0021711	RNA-DEPENDENT RNA POLYMERASE 6 (PTHR23079:SF18)	RNA-dependent RNA polymerase	0	0	0	0	1	1	1	1	0	missing in DVS
OG0022441	60 KDA HEAT SHOCK PROTEIN, MITOCHONDRIAL (PTHR45633:SF3)	Chaperonin 60 subunit beta 2 chloroplastic	0	0	0	0	1	0	1	1	0	missing in DVS
OG0022446	LIPOXYGENASE DOMAIN-CONTAINING PROTEIN (PTHR11771:SF180)	Lipoxygenase domain-containing protein	0	0	0	0	1	0	1	1	0	missing in DVS
OG0022473		ANK_REP_REGION domain-containing protein	0	0	0	0	1	0	1	1	0	missing in DVS
OG0022474	PROTEIN PHOSPHATASE 2C 15-RELATED (PTHR47992:SF1)	Probable protein phosphatase 2C 3	0	0	0	0	1	0	1	1	0	missing in DVS
OG0022511		Os01g0958600 protein	0	0	0	0	1	0	1	1	0	missing in DVS
OG0022520		ABC transmembrane type-1 domain-containing protein	0	0	0	0	1	0	1	1	0	missing in DVS
OG0022531	UDP-GLYCOSYLTRANSFERASE 74C1 (PTHR11926:SF1356)	UDP-glycosyltransferase 74C1	0	0	0	0	1	0	1	1	0	missing in DVS
OG0022537	CYTOCHROME P450 84A1-RELATED (PTHR47945:SF5)	Cytochrome P450 CYP84A33v1	0	0	0	0	1	0	1	1	0	missing in DVS
OG0022578	OS03G0258000 PROTEIN (PTHR27007:SF270)	Os03g0258000 protein	0	0	0	0	1	0	1	1	0	missing in DVS
OG0022616	40S RIBOSOMAL PROTEIN S13 (PTHR11885:SF20)	Ribosomal_S13_N domain-containing protein	0	0	0	0	1	0	1	1	0	missing in DVS
OG0022655	OS06G0641500 PROTEIN (PTHR47956:SF30)	Putative cytochrome P450 superfamily protein	0	0	0	0	1	0	1	1	0	missing in DVS
OG0022661	EPIMERASE DOMAIN-CONTAINING PROTEIN (PTHR10366:SF763)	Epimerase domain-containing protein	0	0	0	0	1	0	1	1	0	missing in DVS
OG0022680		Chaperonin 60 subunit alpha 2 chloroplastic	0	0	0	0	1	0	1	1	0	missing in DVS
OG0022699	PROTEIN PHOSPHATASE PHLPP-LIKE PROTEIN (PTHR45752:SF165)	Uncharacterized protein	0	0	0	0	1	0	1	1	0	missing in DVS
OG0022761		Os06g0495100 protein	0	0	0	0	1	0	1	1	0	missing in DVS
OG0022772	IP10571P (PTHR10315:SF117)	RING-type E3 ubiquitin transferase	0	0	0	0	1	0	1	1	0	missing in DVS
OG0022810	OS01G0153900 PROTEIN (PTHR33103:SF19)	Os01g0153500 protein	0	0	0	0	1	0	1	1	0	missing in DVS
OG0022903	PECTINESTERASE 11-RELATED (PTHR31321:SF72)	Putative pectinesterase 11	0	0	0	0	1	0	1	1	0	missing in DVS
OG0022910	OS06G0637400 PROTEIN (PTHR34663:SF9)	At2g23270	0	0	0	0	1	0	1	1	0	missing in DVS
OG0022912	RAC-LIKE GTP-BINDING PROTEIN ARAC3 (PTHR24072:SF355)	Rac-like GTP-binding protein ARAC3	0	0	0	0	1	0	1	1	0	missing in DVS
OG0001812	ZINC KNUCKLE (CCHC-TYPE) FAMILY PROTEIN (PTHR33680:SF1)	Os07g0190500 protein	0	0	0	8	0	0	1	1	4	Putative parental HQ-COG missing in SWO
OG0002647	PROTEIN KINASE DOMAIN-CONTAINING PROTEIN (PTHR27009:SF275)	Os01g0115751 protein	0	0	0	0	0	4	1	6	0	Putative parental HQ-COG missing in SWO
OG0007077		Uncharacterized protein	0	0	0	0	0	2	5	2	0	Putative parental HQ-COG missing in SWO
OG0007080	ABC TRANSPORTER G FAMILY MEMBER 34-RELATED (PTHR19241:SF638)	ABC transporter G family member 34	0	0	0	0	0	6	1	1	1	Putative parental HQ-COG missing in SWO
OG0007081		Os01g0695800 protein	0	0	0	0	0	7	1	1	0	Putative parental HQ-COG missing in SWO
OG0007082	UBIQUITIN THIOESTERASE OTU1 (PTHR13312:SF0)	Ubiquitinyl hydrolase 1	0	0	0	0	0	1	6	1	1	Putative parental HQ-COG missing in SWO
OG0007083	E3 UBIQUITIN-PROTEIN LIGASE RNF181 (PTHR15710:SF170)	E3 ubiquitin-protein ligase RNF181	0	0	0	0	0	5	1	1	2	Putative parental HQ-COG missing in SWO
OG0007084	OS07G0295200 PROTEIN (PTHR47525:SF1)	Uncharacterized protein	0	0	0	0	0	3	1	3	2	Putative parental HQ-COG missing in SWO
OG0016797	TRANSMEMBRANE PROTEIN (PTHR36328:SF2)	Transmembrane protein	0	0	0	1	0	3	1	1	2	Putative parental HQ-COG missing in SWO
OG0016879	CYTOCHROME B (PTHR19271:SF16)	Cytochrome b	0	0	0	0	0	2	5	1	0	Putative parental HQ-COG missing in SWO
OG0018624	DOMAIN PROTEIN, PUTATIVE (DUF313)-RELATED (PTHR31541:SF25)	B3 domain-containing protein At2g32645	0	0	0	0	0	4	1	2	0	Putative parental HQ-COG missing in SWO
OG0019375	RIBOSOMAL_TL5_C DOMAIN-CONTAINING PROTEIN (PTHR33284:SF1)	Ribosomal_TL5_C domain-containing protein	0	0	0	1	0	2	1	1	1	Putative parental HQ-COG missing in SWO
OG0019389	AB HYDROLASE-1 DOMAIN-CONTAINING PROTEIN (PTHR46438:SF7)	AB hydrolase-1 domain-containing protein	0	0	0	2	0	1	1	2	0	Putative parental HQ-COG missing in SWO
OG0019686	NADPH DEHYDROGENASE 2-RELATED (PTHR22893:SF91)	Putative 12-oxophytodienoate reductase 11	0	0	0	0	0	0	2	3	1	Putative parental HQ-COG missing in SWO
OG0020200	ISG15 UBIQUITIN-LIKE MODIFIER-RELATED (PTHR10666:SF353)	Ubiquitin-like domain-containing protein	0	0	0	1	0	1	1	1	1	Putative parental HQ-COG missing in SWO
OG0020216	C2 DOMAIN-CONTAINING PROTEIN (PTHR32246:SF101)	C2 domain-containing protein	0	0	0	1	0	1	1	1	1	Putative parental HQ-COG missing in SWO
OG0020219	PROTEASOME SUBUNIT ALPHA TYPE-4 (PTHR11599:SF13)	Proteasome subunit alpha type-4-A	0	0	0	1	0	1	1	1	1	Putative parental HQ-COG missing in SWO
OG0020239	ENT-ISOKAURENE C2/C3-HYDROXYLASE (PTHR47956:SF13)	Os07g0218900 protein	0	0	0	1	0	0	1	2	1	Putative parental HQ-COG missing in SWO
OG0020252	UBIQUITIN-CONJUGATING ENZYME E2 14 (PTHR24067:SF323)	Ubiquitin-conjugating enzyme E2 14	0	0	0	1	0	1	1	1	1	Putative parental HQ-COG missing in SWO
OG0020276	ATP-DEPENDENT CLP PROTEASE PROTEOLYTIC SUBUNIT-RELATED PROTEIN 4, CHLOROPLASTIC (PTHR10381:SF47)	ATP-dependent Clp protease proteolytic subunit	0	0	0	1	0	0	1	1	2	Putative parental HQ-COG missing in SWO
OG0020686	HISTONE H2B (PTHR23428:SF252)	Histone H2B	0	0	0	0	0	1	3	1	0	Putative parental HQ-COG missing in SWO
OG0020697	NADP-DEPENDENT ALKENAL DOUBLE BOND REDUCTASE P2-RELATED (PTHR43205:SF30)	NADPH-dependent oxidoreductase 2-alkenal reductase	0	0	0	0	0	1	3	1	0	Putative parental HQ-COG missing in SWO
OG0021162	NAC DOMAIN-CONTAINING PROTEIN (PTHR31719:SF192)	NAC domain-containing protein	0	0	0	1	0	1	1	1	0	Putative parental HQ-COG missing in SWO
OG0021198	TRANSMEMBRANE PROTEIN (PTHR33472:SF9)	Transmembrane protein	0	0	0	1	0	0	1	1	1	Putative parental HQ-COG missing in SWO
OG0021205	UBC CORE DOMAIN-CONTAINING PROTEIN (PTHR24068:SF294)	UBC core domain-containing protein	0	0	0	1	0	0	1	2	0	Putative parental HQ-COG missing in SWO
OG0021236	OS02G0731500 PROTEIN (PTHR33294:SF8)	Os02g0731500 protein	0	0	0	1	0	0	1	1	1	Putative parental HQ-COG missing in SWO
OG0021275	OS08G0538200 PROTEIN (PTHR31549:SF110)	Os08g0538200 protein	0	0	0	1	0	0	1	2	0	Putative parental HQ-COG missing in SWO
OG0021774	FLAVONE 3'-O-METHYLTRANSFERASE 1 (PTHR11746:SF199)	Flavone 3'-O-methyltransferase 1	0	0	0	0	0	2	1	1	0	Putative parental HQ-COG missing in SWO
OG0021779	AMINE OXIDASE-RELATED (PTHR10638:SF71)	Amine oxidase	0	0	0	0	0	1	1	1	1	Putative parental HQ-COG missing in SWO
OG0021785	USP DOMAIN-CONTAINING PROTEIN (PTHR31964:SF122)	Usp domain-containing protein	0	0	0	0	0	2	1	1	0	Putative parental HQ-COG missing in SWO
OG0021789	CYCLIN-DEPENDENT PROTEIN KINASE INHIBITOR SMR4 (PTHR33142:SF15)	Cyclin-dependent protein kinase inhibitor SMR4	0	0	0	0	0	1	1	1	1	Putative parental HQ-COG missing in SWO
OG0021791		Os01g0215800 protein	0	0	0	0	0	2	1	1	0	Putative parental HQ-COG missing in SWO
OG0021801	ETHYLENE-RESPONSIVE TRANSCRIPTION FACTOR RAP2-3 (PTHR31190:SF142)	Ethylene-responsive transcription factor RAP2-3	0	0	0	0	0	2	1	1	0	Putative parental HQ-COG missing in SWO
OG0021806	LIM DOMAIN-CONTAINING PROTEIN WLIM2B (PTHR24206:SF94)	LIM domain-containing protein WLIM2b	0	0	0	0	0	1	2	1	0	Putative parental HQ-COG missing in SWO
OG0021809	PROTEIN PHOSPHATASE 2C 50 (PTHR47992:SF84)	Protein-serine/threonine phosphatase	0	0	0	0	0	1	1	1	1	Putative parental HQ-COG missing in SWO
OG0021840	CHROMO DOMAIN-CONTAINING PROTEIN (PTHR15503:SF22)	Retrotrans_gag domain-containing protein	0	0	0	0	0	0	2	1	1	Putative parental HQ-COG missing in SWO
OG0022267	HISTONE-LYSINE N-METHYLTRANSFERASE TRITHORAX (PTHR45838:SF4)	Histone-lysine N-methyltransferase ATX4	0	0	0	1	0	0	1	1	0	Putative parental HQ-COG missing in SWO
OG0022268	SERINE/THREONINE-PROTEIN KINASE RIO2 (PTHR45852:SF1)	Protein serine/threonine kinases	0	0	0	1	0	0	1	1	0	Putative parental HQ-COG missing in SWO
OG0022329	PROTEIN KINASE DOMAIN-CONTAINING PROTEIN (PTHR48053:SF88)	Probable leucine-rich repeat receptor-like protein kinase At1g35710	0	0	0	1	0	0	1	1	0	Putative parental HQ-COG missing in SWO
OG0022380	DUF4219 DOMAIN-CONTAINING PROTEIN (PTHR34676:SF17)	DUF4219 domain-containing protein	0	0	0	1	0	0	1	1	0	Putative parental HQ-COG missing in SWO
OG0023061	TWO-COMPONENT RESPONSE REGULATOR ARR6 (PTHR43874:SF164)	Two-component response regulator ARR6	0	0	0	0	0	1	1	1	0	Putative parental HQ-COG missing in SWO
OG0023102	METHIONINE S-METHYLTRANSFERASE (PTHR47087:SF1)	Methionine S-methyltransferase	0	0	0	0	0	1	1	1	0	Putative parental HQ-COG missing in SWO
OG0023108	ADP,ATP CARRIER PROTEIN-RELATED (PTHR45635:SF14)	Uncharacterized protein	0	0	0	0	0	1	1	1	0	Putative parental HQ-COG missing in SWO
OG0023115	BETA-GLUCOSIDASE 11 (PTHR10353:SF294)	Beta-glucosidase 11	0	0	0	0	0	1	1	1	0	Putative parental HQ-COG missing in SWO
OG0023128	TRANSCRIPTION INITIATION FACTOR TFIID SUBUNIT 1 (PTHR13900:SF0)	DUF3591 domain-containing protein	0	0	0	0	0	1	1	1	0	Putative parental HQ-COG missing in SWO
OG0023162		Cation_ATPase_C domain-containing protein	0	0	0	0	0	1	1	1	0	Putative parental HQ-COG missing in SWO
OG0023260	LRRNT_2 DOMAIN-CONTAINING PROTEIN (PTHR48004:SF30)	Os11g0395867 protein	0	0	0	0	0	0	1	1	1	Putative parental HQ-COG missing in SWO
OG0000700	GPN-LOOP GTPASE 1 (PTHR21231:SF8)	GPN-loop GTPase	1	0	1	0	0	18	1	1	0	Putative parental HQ-COG missing in DVS_A
OG0000849	PROTEIN DETOXIFICATION 18-RELATED (PTHR11206:SF78)	Protein DETOXIFICATION 19	3	0	3	3	3	2	2	2	4	Putative parental HQ-COG missing in DVS_A
OG0000850	O-METHYLTRANSFERASE ZRP4 (PTHR11746:SF161)	O-methyltransferase ZRP4	3	0	3	3	3	3	2	2	3	Putative parental HQ-COG missing in DVS_A
OG0000975	CYSTEINE/HISTIDINE-RICH C1 DOMAIN FAMILY PROTEIN (PTHR46477:SF3)	Cysteine/Histidine-rich C1 domain family protein	2	0	2	2	3	2	3	3	3	Putative parental HQ-COG missing in DVS_A
OG0000978	PROTEIN KINASE DOMAIN-CONTAINING PROTEIN (PTHR45621:SF55)	Protein kinase domain-containing protein	1	0	1	2	4	5	1	2	3	Putative parental HQ-COG missing in DVS_A
OG0001391	C2H2-TYPE DOMAIN-CONTAINING PROTEIN (PTHR31681:SF4)	C2H2-type domain-containing protein	4	0	4	2	2	6	1	1	0	Putative parental HQ-COG missing in DVS_A
OG0001806	CHECKPOINT PROTEIN (PTHR12900:SF0)	Checkpoint protein	2	0	2	2	4	0	3	3	0	Putative parental HQ-COG missing in DVS_A
OG0001807	LEUCINE-RICH REPEAT (LRR) FAMILY PROTEIN (PTHR34630:SF45)	Leucine-rich repeat (LRR) family protein	1	0	1	0	1	0	6	6	0	Putative parental HQ-COG missing in DVS_A
OG0002024	AAI DOMAIN-CONTAINING PROTEIN (PTHR33286:SF30)	AAI domain-containing protein	1	0	1	3	2	1	1	3	2	Putative parental HQ-COG missing in DVS_A
OG0002026	ABHYDROLASE_3 DOMAIN-CONTAINING PROTEIN (PTHR23024:SF541)	Abhydrolase_3 domain-containing protein	6	0	6	0	5	0	1	1	0	Putative parental HQ-COG missing in DVS_A
OG0002028	NADH-UBIQUINONE OXIDOREDUCTASE CHAIN 2 (PTHR22773:SF41)	Proton_antipo_M domain-containing protein	1	0	1	0	5	2	3	1	1	Putative parental HQ-COG missing in DVS_A
OG0002600	OS01G0601675 PROTEIN (PTHR48063:SF30)	Os01g0601675 protein	2	0	2	1	0	0	1	2	5	Putative parental HQ-COG missing in DVS_A
OG0002601	BET_V_1 DOMAIN-CONTAINING PROTEIN (PTHR31213:SF26)	Bet_v_1 domain-containing protein	1	0	1	2	1	1	2	2	2	Putative parental HQ-COG missing in DVS_A
OG0003496	SPERMIDINE HYDROXYCINNAMOYLTRANSFERASE 2 (PTHR31642:SF148)	Os10g0105850 protein	3	0	3	0	4	0	2	1	0	Putative parental HQ-COG missing in DVS_A
OG0003497	OS03G0780200 PROTEIN (PTHR33727:SF11)	At1g31335	1	0	1	2	2	1	1	1	2	Putative parental HQ-COG missing in DVS_A
OG0003500	BAH DOMAIN-CONTAINING PROTEIN-RELATED (PTHR46871:SF1)	Bromo-adjacent homology (BAH) domain-containing protein	2	0	2	1	1	3	1	1	1	Putative parental HQ-COG missing in DVS_A
OG0003502		Chaperonin 60 subunit alpha 2 chloroplastic	1	0	1	0	5	0	1	3	0	Putative parental HQ-COG missing in DVS_A
OG0006988	PHOSPHOSERINE AMINOTRANSFERASE (PTHR43247:SF1)	Phosphoserine aminotransferase 2, chloroplastic	1	0	1	1	1	3	1	1	1	Putative parental HQ-COG missing in DVS_A
OG0006989	PROTEIN KINASE DOMAIN-CONTAINING PROTEIN-RELATED (PTHR45631:SF81)	Protein kinase domain-containing protein	1	0	1	1	1	3	1	1	1	Putative parental HQ-COG missing in DVS_A
OG0006990	6-PHOSPHOGLUCONATE DEHYDROGENASE YQEC-RELATED (PTHR43207:SF4)	Prephenate/arogenate dehydrogenase domain-containing protein	3	0	3	1	0	1	3	1	0	Putative parental HQ-COG missing in DVS_A
OG0006991	CYTOCHROME P450 82C3-RELATED (PTHR47947:SF19)	Cytochrome P450 82C3	3	0	3	1	1	1	2	1	0	Putative parental HQ-COG missing in DVS_A
OG0006998	PENTATRICOPEPTIDE REPEAT-CONTAINING PROTEIN MITOCHONDRIAL (PTHR45613:SF30)	Pentatricopeptide repeat-containing protein At5g18390, mitochondrial	3	0	3	0	2	0	2	1	1	Putative parental HQ-COG missing in DVS_A
OG0006999	EXPRESSED PROTEIN-RELATED (PTHR31170:SF8)	Transmembrane protein, putative (DUF247)	1	0	1	1	1	1	2	3	0	Putative parental HQ-COG missing in DVS_A
OG0007000	PMEI DOMAIN-CONTAINING PROTEIN-RELATED (PTHR31707:SF365)	PMEI domain-containing protein	1	0	1	1	1	1	1	1	3	Putative parental HQ-COG missing in DVS_A
OG0007001	40S RIBOSOMAL PROTEIN (PTHR36331:SF1)	40S ribosomal protein	2	0	2	1	1	1	2	1	1	Putative parental HQ-COG missing in DVS_A
OG0007002	BTB DOMAIN-CONTAINING PROTEIN (PTHR47274:SF1)	BTB/POZ domain-containing protein At3g56230	1	0	1	1	1	1	2	2	1	Putative parental HQ-COG missing in DVS_A
OG0007003	THIOREDOXIN DOMAIN-CONTAINING PROTEIN 5 (PTHR45672:SF3)	Protein disulfide-isomerase 5-1	1	0	1	1	1	2	2	1	1	Putative parental HQ-COG missing in DVS_A
OG0007004		-NA-	2	0	2	0	2	1	1	1	2	Putative parental HQ-COG missing in DVS_A
OG0016734	MEDIATOR OF RNA POLYMERASE II TRANSCRIPTION SUBUNIT 15A-LIKE PROTEIN (PTHR33137:SF36)	Mediator of RNA polymerase II transcription subunit 15a-like protein	1	0	1	1	1	1	1	1	2	Putative parental HQ-COG missing in DVS_A
OG0016735	OS08G0396700 PROTEIN (PTHR23155:SF1160)	Os12g0205933 protein	1	0	1	1	1	1	1	2	1	Putative parental HQ-COG missing in DVS_A
OG0016736	60S RIBOSOMAL PROTEIN L10 (PTHR11726:SF10)	Ribosomal_L16 domain-containing protein	3	0	3	1	1	0	2	1	0	Putative parental HQ-COG missing in DVS_A
OG0016737	LIPASE_3 DOMAIN-CONTAINING PROTEIN (PTHR31403:SF35)	Lipase_3 domain-containing protein	1	0	1	0	2	1	2	1	1	Putative parental HQ-COG missing in DVS_A
OG0016739	OS03G0853600 PROTEIN (PTHR47747:SF3)	At3g45900	2	0	2	0	1	2	2	1	0	Putative parental HQ-COG missing in DVS_A
OG0016743	RUBREDOXIN-LIKE DOMAIN-CONTAINING PROTEIN (PTHR47627:SF1)	Rubredoxin-like domain-containing protein	1	0	1	1	1	2	1	1	1	Putative parental HQ-COG missing in DVS_A
OG0016744		Uncharacterized protein	1	0	1	0	2	1	2	2	0	Putative parental HQ-COG missing in DVS_A
OG0016746	RRM_2 DOMAIN-CONTAINING PROTEIN (PTHR24012:SF803)	RRM_2 domain-containing protein	1	0	1	1	1	2	1	1	1	Putative parental HQ-COG missing in DVS_A
OG0016747	BNACNNG47390D PROTEIN (PTHR42905:SF9)	At1g21440	1	0	1	1	0	2	2	1	1	Putative parental HQ-COG missing in DVS_A
OG0016748	RBR-TYPE E3 UBIQUITIN TRANSFERASE (PTHR11685:SF371)	Probable E3 ubiquitin-protein ligase ARI2	1	0	1	1	1	2	1	1	1	Putative parental HQ-COG missing in DVS_A
OG0016749	MULTIPROTEIN-BRIDGING FACTOR 1C (PTHR10245:SF71)	Multiprotein-bridging factor 1c	1	0	1	1	1	1	2	1	1	Putative parental HQ-COG missing in DVS_A
OG0016750	TRANSCRIPTION FACTOR JUNGBRUNNEN 1 (PTHR31744:SF65)	Transcription factor JUNGBRUNNEN 1	1	0	1	1	1	1	1	1	2	Putative parental HQ-COG missing in DVS_A
OG0016756	MORN REPEAT-CONTAINING PROTEIN 1 (PTHR23084:SF179)	AT4g17080/dl4570w	1	0	1	0	2	1	1	3	0	Putative parental HQ-COG missing in DVS_A
OG0016757	C2 DOMAIN-CONTAINING PROTEIN (PTHR32246:SF69)	C2 domain-containing protein	1	0	1	1	1	2	1	1	1	Putative parental HQ-COG missing in DVS_A
OG0016761	OS07G0570550 PROTEIN (PTHR33021:SF432)	Phytocyanin domain-containing protein	1	0	1	1	1	1	1	2	1	Putative parental HQ-COG missing in DVS_A
OG0016762	TF-B3 DOMAIN-CONTAINING PROTEIN (PTHR31674:SF27)	B3 domain-containing protein At4g01580	1	0	1	1	2	1	1	1	1	Putative parental HQ-COG missing in DVS_A
OG0016764	EXPRESSED PROTEIN (PTHR34569:SF2)	At3g52520	1	0	1	1	1	2	1	1	1	Putative parental HQ-COG missing in DVS_A
OG0016765	GAMMA-INTERFERON-INDUCIBLE LYSOSOMAL THIOL REDUCTASE (PTHR13234:SF8)	Predicted protein	1	0	1	0	1	3	1	1	1	Putative parental HQ-COG missing in DVS_A
OG0016768	PROTEIN KINASE DOMAIN-CONTAINING PROTEIN (PTHR45621:SF32)	Protein kinase domain-containing protein	1	0	1	1	2	1	1	1	1	Putative parental HQ-COG missing in DVS_A
OG0016769	MYB-LIKE DNA-BINDING DOMAIN PROTEIN-RELATED (PTHR45675:SF97)	MYB-like DNA-binding domain protein	1	0	1	2	1	1	1	1	1	Putative parental HQ-COG missing in DVS_A
OG0018311	OS05G0352800 PROTEIN (PTHR48210:SF1)	Uncharacterized protein	1	0	1	1	1	1	1	1	1	Putative parental HQ-COG missing in DVS_A
OG0018312	UDP-GLYCOSYLTRANSFERASE 91A1 (PTHR48043:SF38)	UDP-glycosyltransferase 91A1	1	0	1	1	1	1	1	1	1	Putative parental HQ-COG missing in DVS_A
OG0018313	OS04G0313900 PROTEIN (PTHR11926:SF1412)	Os04g0313900 protein	1	0	1	0	2	2	1	1	0	Putative parental HQ-COG missing in DVS_A
OG0018314	DUF4005 DOMAIN-CONTAINING PROTEIN (PTHR32295:SF10)	DUF4005 domain-containing protein	1	0	1	1	1	1	1	1	1	Putative parental HQ-COG missing in DVS_A
OG0018316	PROTEIN, PUTATIVE-RELATED (PTHR35463:SF11)	At1g16880	1	0	1	0	1	1	2	1	1	Putative parental HQ-COG missing in DVS_A
OG0018321	PROTEIN TRACHEARY ELEMENT DIFFERENTIATION-RELATED 7 (PTHR35697:SF1)	Protein TRACHEARY ELEMENT DIFFERENTIATION-RELATED 7	1	0	1	1	1	1	1	1	1	Putative parental HQ-COG missing in DVS_A
OG0018323	TRANSMEMBRANE PROTEIN (PTHR33127:SF63)	F-box/kelch-repeat protein At3g18720	1	0	1	1	1	1	1	1	1	Putative parental HQ-COG missing in DVS_A
OG0018324	TPR_REGION DOMAIN-CONTAINING PROTEIN (PTHR26312:SF137)	TPR_REGION domain-containing protein	1	0	1	1	1	1	1	1	1	Putative parental HQ-COG missing in DVS_A
OG0018325	AAI DOMAIN-CONTAINING PROTEIN (PTHR33286:SF1)	AAI domain-containing protein	1	0	1	1	1	1	1	1	1	Putative parental HQ-COG missing in DVS_A
OG0018326	50S RIBOSOMAL PROTEIN L12-1, CHLOROPLASTIC-RELATED (PTHR45987:SF16)	50S ribosomal protein L12-1, chloroplastic	1	0	1	1	1	1	1	1	1	Putative parental HQ-COG missing in DVS_A
OG0018327	PRKCSH-LIKE DOMAIN-CONTAINING PROTEIN (PTHR12630:SF17)	PRKCSH-like domain-containing protein	1	0	1	1	1	1	1	1	1	Putative parental HQ-COG missing in DVS_A
OG0018328	T-SNARE COILED-COIL HOMOLOGY DOMAIN-CONTAINING PROTEIN (PTHR19957:SF38)	Syntaxin-22	1	0	1	1	1	1	1	1	1	Putative parental HQ-COG missing in DVS_A
OG0018329	DOUBLE-STRANDED RNA-BINDING PROTEIN 3 (PTHR46031:SF15)	Double-stranded RNA-binding protein 3	1	0	1	1	1	1	1	1	1	Putative parental HQ-COG missing in DVS_A
OG0018330		Tat pathway signal sequence family protein	1	0	1	1	1	1	1	1	1	Putative parental HQ-COG missing in DVS_A
OG0018333	AUXIN-RESPONSIVE PROTEIN IAA32 (PTHR31734:SF100)	Auxin-responsive protein IAA32	1	0	1	1	1	1	1	1	1	Putative parental HQ-COG missing in DVS_A
OG0018334	FETHRED_A DOMAIN-CONTAINING PROTEIN (PTHR46937:SF4)	FeThRed_A domain-containing protein	1	0	1	1	1	1	1	1	1	Putative parental HQ-COG missing in DVS_A
OG0018335	RING-H2 FINGER PROTEIN ATL61-RELATED (PTHR45798:SF33)	Os06g0666500 protein	1	0	1	1	1	1	1	1	1	Putative parental HQ-COG missing in DVS_A
OG0018336	KUNITZ TRYPSIN INHIBITOR 4 (PTHR33107:SF12)	Kunitz trypsin inhibitor 4	1	0	1	1	1	1	1	1	1	Putative parental HQ-COG missing in DVS_A
OG0018337	OS01G0748500 PROTEIN (PTHR45650:SF3)	GDSL esterase/lipase At1g29660	1	0	1	1	1	1	1	1	1	Putative parental HQ-COG missing in DVS_A
OG0018341	CYSTEINE SYNTHASE 1-RELATED (PTHR10314:SF204)	Putative inactive cysteine synthase 2	1	0	1	1	1	2	1	1	0	Putative parental HQ-COG missing in DVS_A
OG0018343	DEFECTIVE 1273 PROTEIN, PUTATIVE-RELATED (PTHR36000:SF2)	At1g49510	1	0	1	1	1	1	1	1	1	Putative parental HQ-COG missing in DVS_A
OG0018344	SHSP DOMAIN-CONTAINING PROTEIN (PTHR43670:SF34)	SHSP domain-containing protein	1	0	1	1	1	1	1	1	1	Putative parental HQ-COG missing in DVS_A
OG0018345	WD_REPEATS_REGION DOMAIN-CONTAINING PROTEIN (PTHR19857:SF8)	WD_REPEATS_REGION domain-containing protein	1	0	1	1	1	1	1	1	1	Putative parental HQ-COG missing in DVS_A
OG0018346	OS02G0158600 PROTEIN (PTHR35513:SF1)	Uncharacterized protein	1	0	1	1	1	1	1	1	1	Putative parental HQ-COG missing in DVS_A
OG0018347	DNA LIGASE-LIKE PROTEIN (PTHR36005:SF1)	DNA ligase-like protein	1	0	1	1	1	1	1	1	1	Putative parental HQ-COG missing in DVS_A
OG0018348	PENTATRICOPEPTIDE REPEAT-CONTAINING PROTEIN (PTHR47926:SF203)	Pentatricopeptide repeat-containing protein At3g29230	1	0	1	1	0	2	1	1	1	Putative parental HQ-COG missing in DVS_A
OG0018349	EXPANSIN-LIKE EG45 DOMAIN-CONTAINING PROTEIN (PTHR47480:SF1)	Uncharacterized protein	1	0	1	1	1	1	1	1	1	Putative parental HQ-COG missing in DVS_A
OG0018350	AAI DOMAIN-CONTAINING PROTEIN-RELATED (PTHR33044:SF94)	AAI domain-containing protein	1	0	1	1	1	1	1	1	1	Putative parental HQ-COG missing in DVS_A
OG0018351	PROTEIN KINASE DOMAIN-CONTAINING PROTEIN (PTHR48012:SF10)	Protein kinase domain-containing protein	1	0	1	1	1	1	1	1	1	Putative parental HQ-COG missing in DVS_A
OG0018352	3-HYDROXYACYL-COA DEHYDROGENASE FAMILY PROTEIN (PTHR48075:SF5)	3-hydroxyacyl-CoA dehydrogenase family protein	1	0	1	1	1	1	1	1	1	Putative parental HQ-COG missing in DVS_A
OG0018353	EARLY NODULIN-LIKE PROTEIN 2 (PTHR33021:SF449)	Early nodulin-like protein 2	1	0	1	1	1	1	1	1	1	Putative parental HQ-COG missing in DVS_A
OG0018354	CHLOROPHYLL A-B BINDING PROTEIN 3, CHLOROPLASTIC (PTHR21649:SF7)	Chlorophyll a-b binding protein 3, chloroplastic	1	0	1	1	1	1	1	1	1	Putative parental HQ-COG missing in DVS_A
OG0018355	OS07G0546200 PROTEIN (PTHR35318:SF2)	Uncharacterized protein At5g54585	1	0	1	1	1	1	1	1	1	Putative parental HQ-COG missing in DVS_A
OG0018356	LRRNT_2 DOMAIN-CONTAINING PROTEIN (PTHR27000:SF754)	LRRNT_2 domain-containing protein	1	0	1	1	0	1	2	1	1	Putative parental HQ-COG missing in DVS_A
OG0018357	PHOTOSYSTEM I CHLOROPHYLL A/B-BINDING PROTEIN 6, CHLOROPLASTIC (PTHR21649:SF5)	Photosystem I chlorophyll a/b-binding protein 6, chloroplastic	1	0	1	1	1	1	1	1	1	Putative parental HQ-COG missing in DVS_A
OG0018358	PEPTIDASE A1 DOMAIN-CONTAINING PROTEIN (PTHR47967:SF14)	Peptidase A1 domain-containing protein	1	0	1	1	1	1	1	1	1	Putative parental HQ-COG missing in DVS_A
OG0018359	ABC TRANSPORTER I FAMILY MEMBER 1 (PTHR43499:SF1)	ABC transporter I family member 1	1	0	1	1	1	1	1	1	1	Putative parental HQ-COG missing in DVS_A
OG0018360	HPCH_HPAI DOMAIN-CONTAINING PROTEIN (PTHR30502:SF0)	HpcH_HpaI domain-containing protein	1	0	1	1	1	1	1	1	1	Putative parental HQ-COG missing in DVS_A
OG0018361	PMEI DOMAIN-CONTAINING PROTEIN (PTHR31707:SF279)	PMEI domain-containing protein	1	0	1	1	1	1	1	1	1	Putative parental HQ-COG missing in DVS_A
OG0018363	HABP4_PAI-RBP1 DOMAIN-CONTAINING PROTEIN (PTHR12299:SF17)	RGG repeats nuclear RNA binding protein A	1	0	1	1	1	1	1	1	1	Putative parental HQ-COG missing in DVS_A
OG0018364	ATPASE GET3B (PTHR10803:SF0)	ATPase GET3B	1	0	1	0	1	1	1	3	0	Putative parental HQ-COG missing in DVS_A
OG0018365	CYTOCHROME P450, FAMILY 706, SUBFAMILY A, POLYPEPTIDE 3-RELATED (PTHR47951:SF3)	Cytochrome P450, family 706, subfamily A, polypeptide 4	1	0	1	1	1	1	1	1	1	Putative parental HQ-COG missing in DVS_A
OG0018366	PROTEIN VTE6, CHLOROPLASTIC (PTHR13353:SF15)	Protein VTE6, chloroplastic	1	0	1	1	1	1	1	1	1	Putative parental HQ-COG missing in DVS_A
OG0018369	TRANSCRIPTION ELONGATION FACTOR SPT6 (PTHR10145:SF6)	Transcription elongation factor SPT6 homolog	1	0	1	0	2	1	1	2	0	Putative parental HQ-COG missing in DVS_A
OG0018370	GOT1/SFT2-LIKE VESCICLE TRANSPORT PROTEIN FAMILY (PTHR21493:SF246)	Got1/Sft2-like vescicle transport protein family	1	0	1	1	1	1	1	1	1	Putative parental HQ-COG missing in DVS_A
OG0018371	TETRATRICOPEPTIDE REPEAT PROTEIN 4 (PTHR46035:SF1)	TPR_REGION domain-containing protein	1	0	1	1	1	1	1	1	1	Putative parental HQ-COG missing in DVS_A
OG0018372	OS04G0589200 PROTEIN (PTHR15852:SF54)	Os04g0589200 protein	1	0	1	1	0	2	1	1	1	Putative parental HQ-COG missing in DVS_A
OG0018373	LEA_2 DOMAIN-CONTAINING PROTEIN (PTHR31852:SF122)	LEA_2 domain-containing protein	1	0	1	1	1	1	1	1	1	Putative parental HQ-COG missing in DVS_A
OG0018374	CYCLIN-DEPENDENT PROTEIN KINASE INHIBITOR SMR1 (PTHR33142:SF74)	Cyclin-dependent protein kinase inhibitor SMR1	1	0	1	1	1	1	1	1	1	Putative parental HQ-COG missing in DVS_A
OG0018376	OS08G0558900 PROTEIN (PTHR33878:SF4)	At5g04750	1	0	1	1	1	1	1	1	1	Putative parental HQ-COG missing in DVS_A
OG0018377	RIBOSOMAL PROTEIN S11, MITOCHONDRIAL-RELATED (PTHR11759:SF34)	Probable ribosomal protein S11, mitochondrial	1	0	1	1	1	1	1	1	1	Putative parental HQ-COG missing in DVS_A
OG0018379	FORKHEAD-ASSOCIATED DOMAIN PROTEIN (PTHR37174:SF2)	Forkhead-associated domain protein	1	0	1	1	1	1	1	1	1	Putative parental HQ-COG missing in DVS_A
OG0018380	OS05G0582000 PROTEIN (PTHR33321:SF3)	At2g42900	1	0	1	1	1	1	1	1	1	Putative parental HQ-COG missing in DVS_A
OG0018381	MEMBRANE LIPOPROTEIN-RELATED (PTHR34964:SF1)	Putative membrane lipoprotein	1	0	1	1	1	1	1	1	1	Putative parental HQ-COG missing in DVS_A
OG0018382	RING-TYPE DOMAIN-CONTAINING PROTEIN-RELATED (PTHR47258:SF3)	RING/U-box superfamily protein	1	0	1	1	1	1	1	1	1	Putative parental HQ-COG missing in DVS_A
OG0018384	OS07G0185900 PROTEIN (PTHR33983:SF1)	At3g57450	1	0	1	1	1	1	1	1	1	Putative parental HQ-COG missing in DVS_A
OG0018385	40S RIBOSOMAL PROTEIN S29 (PTHR12010:SF2)	40S ribosomal protein S29, putative, expressed	1	0	1	1	1	1	1	1	1	Putative parental HQ-COG missing in DVS_A
OG0018386	CBS DOMAIN-CONTAINING PROTEIN CBSX2, CHLOROPLASTIC (PTHR48108:SF24)	CBS domain-containing protein CBSX2, chloroplastic	1	0	1	1	1	1	1	1	1	Putative parental HQ-COG missing in DVS_A
OG0018387	NB-ARC DOMAIN-CONTAINING PROTEIN (PTHR45613:SF230)	Pentatricopeptide repeat-containing protein At1g62680, mitochondrial	4	0	4	0	0	0	2	1	0	Putative parental HQ-COG missing in DVS_A
OG0018390	SUBFAMILY NOT NAMED (PTHR45613:SF346)	Pentatricopeptide repeat-containing protein At1g06580	1	0	1	0	2	1	2	1	0	Putative parental HQ-COG missing in DVS_A
OG0018391	B3 DOMAIN-CONTAINING PROTEIN REM19-RELATED (PTHR31920:SF37)	B3 domain-containing transcription factor VRN1	1	0	1	1	1	1	1	1	1	Putative parental HQ-COG missing in DVS_A
OG0018392	AT-HOOK MOTIF NUCLEAR-LOCALIZED PROTEIN (PTHR31500:SF56)	AT-hook motif nuclear-localized protein	1	0	1	0	1	2	1	1	1	Putative parental HQ-COG missing in DVS_A
OG0018394	CARBOXYLESTERASE 120-RELATED (PTHR23024:SF546)	Probable carboxylesterase 120	1	0	1	0	1	1	2	1	1	Putative parental HQ-COG missing in DVS_A
OG0018396	FK506-BINDING-LIKE PROTEIN (PTHR34567:SF3)	FK506-binding-like protein	1	0	1	1	1	1	1	1	1	Putative parental HQ-COG missing in DVS_A
OG0018398	CBL-INTERACTING SERINE/THREONINE-PROTEIN KINASE 4 (PTHR24343:SF366)	CBL-interacting serine/threonine-protein kinase 4	1	0	1	1	1	1	1	2	0	Putative parental HQ-COG missing in DVS_A
OG0018399	PROTEIN RALF-LIKE 26-RELATED (PTHR33136:SF4)	Protein RALF-like 32	1	0	1	1	1	1	1	1	1	Putative parental HQ-COG missing in DVS_A
OG0018400	X8 DOMAIN-CONTAINING PROTEIN (PTHR31044:SF47)	X8 domain-containing protein	1	0	1	1	1	1	1	1	1	Putative parental HQ-COG missing in DVS_A
OG0018401	GLYCOSYLTRANSFERASE (PTHR48049:SF69)	Glycosyltransferase	1	0	1	0	2	0	1	2	1	Putative parental HQ-COG missing in DVS_A
OG0018402	GLYCEROL-3-PHOSPHATE PHOSPHATASE (PTHR19288:SF82)	Haloacid dehalogenase-like hydrolase domain-containing protein At2g33255	1	0	1	1	1	1	1	1	1	Putative parental HQ-COG missing in DVS_A
OG0018403	DYW_DEAMINASE DOMAIN-CONTAINING PROTEIN (PTHR47928:SF31)	Pentatricopeptide repeat-containing protein At3g12770	1	0	1	1	1	1	1	1	1	Putative parental HQ-COG missing in DVS_A
OG0018404	FOLATE-BIOPTERIN TRANSPORTER 8, CHLOROPLASTIC-RELATED (PTHR31585:SF47)	Probable folate-biopterin transporter 8, chloroplastic	1	0	1	1	1	1	1	1	1	Putative parental HQ-COG missing in DVS_A
OG0018405	HISTONE-LYSINE N-METHYLTRANSFERASE FAMILY MEMBER SUVH9 (PTHR45660:SF64)	Histone-lysine N-methyltransferase family member SUVH9	1	0	1	1	1	1	1	1	1	Putative parental HQ-COG missing in DVS_A
OG0018406	TRANSMEMBRANE PROTEIN (PTHR33344:SF7)	Transmembrane protein	1	0	1	1	1	1	1	1	1	Putative parental HQ-COG missing in DVS_A
OG0018407	OS11G0598000 PROTEIN (PTHR44586:SF8)	Os11g0579600 protein	1	0	1	1	1	1	1	1	1	Putative parental HQ-COG missing in DVS_A
OG0018408	PREPROTEIN TRANSLOCASE SUBUNIT SECE1 (PTHR37240:SF1)	Preprotein translocase subunit SECE1	1	0	1	1	1	1	1	1	1	Putative parental HQ-COG missing in DVS_A
OG0018409	PROTEIN PHOSPHATASE 2C 13-RELATED (PTHR13832:SF620)	Probable protein phosphatase 2C 13	1	0	1	1	1	1	1	1	1	Putative parental HQ-COG missing in DVS_A
OG0018410	PROTEASOME ASSEMBLY CHAPERONE 4 (PTHR33559:SF1)	Expressed protein	1	0	1	1	1	1	1	1	1	Putative parental HQ-COG missing in DVS_A
OG0018411	1,4-DIHYDROXY-2-NAPHTHOYL-COA THIOESTERASE 1 (PTHR43240:SF5)	1,4-dihydroxy-2-naphthoyl-CoA thioesterase 1	1	0	1	1	1	1	1	1	1	Putative parental HQ-COG missing in DVS_A
OG0019238	K(+)/H(+) ANTIPORTER 1 (PTHR32468:SF81)	Na_H_Exchanger domain-containing protein	1	0	1	0	1	2	1	1	0	Putative parental HQ-COG missing in DVS_A
OG0019243	RING-TYPE DOMAIN-CONTAINING PROTEIN (PTHR11685:SF336)	RING-type domain-containing protein	1	0	1	0	1	1	1	1	1	Putative parental HQ-COG missing in DVS_A
OG0019246	NADPH-DEPENDENT ALKENAL/ONE OXIDOREDUCTASE, CHLOROPLASTIC (PTHR44573:SF1)	PKS_ER domain-containing protein	1	0	1	1	1	1	1	1	0	Putative parental HQ-COG missing in DVS_A
OG0019248	ATP-DEPENDENT ZINC METALLOPROTEASE FTSH 6, CHLOROPLASTIC (PTHR23076:SF118)	Os06g0229000 protein	1	0	1	1	1	0	1	2	0	Putative parental HQ-COG missing in DVS_A
OG0019249		Uncharacterized protein	1	0	1	1	0	1	1	1	1	Putative parental HQ-COG missing in DVS_A
OG0019250	GERMIN-LIKE PROTEIN 2-3-RELATED (PTHR31238:SF42)	Putative germin-like protein 2-3	1	0	1	1	1	1	1	1	0	Putative parental HQ-COG missing in DVS_A
OG0019252		Chorismate_bind domain-containing protein	1	0	1	1	1	1	1	1	0	Putative parental HQ-COG missing in DVS_A
OG0019266	OS09G0534200 PROTEIN (PTHR10585:SF88)	At1g75760	1	0	1	0	1	2	1	1	0	Putative parental HQ-COG missing in DVS_A
OG0019268	OS01G0174100 PROTEIN (PTHR33730:SF16)	Uncharacterized protein	1	0	1	1	1	0	1	1	1	Putative parental HQ-COG missing in DVS_A
OG0019269	OS02G0217300 PROTEIN (PTHR47954:SF1)	Cytochrome P450 71D7	1	0	1	1	1	0	1	1	1	Putative parental HQ-COG missing in DVS_A
OG0019271	XYLOGLUCAN ENDOTRANSGLUCOSYLASE/HYDROLASE PROTEIN 23-RELATED (PTHR31062:SF137)	Probable xyloglucan endotransglucosylase/hydrolase protein 23	1	0	1	1	1	0	1	1	1	Putative parental HQ-COG missing in DVS_A
OG0019275	RNA-DEPENDENT RNA POLYMERASE 1 (PTHR23079:SF1)	RNA-dependent RNA polymerase 1	1	0	1	0	1	1	1	1	1	Putative parental HQ-COG missing in DVS_A
OG0019281	OS03G0837400 PROTEIN (PTHR44137:SF48)	J domain-containing protein	1	0	1	0	1	1	1	1	1	Putative parental HQ-COG missing in DVS_A
OG0019283	CAVEOLIN-1 PROTEIN (PTHR35465:SF1)	At1g20890	1	0	1	1	0	1	1	1	1	Putative parental HQ-COG missing in DVS_A
OG0019284	FAR1 DOMAIN-CONTAINING PROTEIN (PTHR46328:SF14)	FAR1 domain-containing protein	1	0	1	1	1	0	1	1	1	Putative parental HQ-COG missing in DVS_A
OG0019285	TF-B3 DOMAIN-CONTAINING PROTEIN (PTHR31541:SF34)	B3 domain-containing protein At1g05920	1	0	1	0	1	1	1	1	1	Putative parental HQ-COG missing in DVS_A
OG0019286	OS06G0497350 PROTEIN (PTHR47956:SF84)	Os06g0497350 protein	1	0	1	1	0	0	2	1	1	Putative parental HQ-COG missing in DVS_A
OG0019291	PB1 DOMAIN-CONTAINING PROTEIN (PTHR31066:SF47)	PB1 domain-containing protein	1	0	1	0	1	1	1	1	1	Putative parental HQ-COG missing in DVS_A
OG0019292		Os02g0215900 protein	2	0	2	0	0	0	1	2	1	Putative parental HQ-COG missing in DVS_A
OG0019295	OS04G0313900 PROTEIN (PTHR11926:SF1412)	Os04g0313900 protein	1	0	1	0	1	1	2	1	0	Putative parental HQ-COG missing in DVS_A
OG0019296	PROTEIN KINASE APK1B, CHLOROPLAST (PTHR33786:SF5)	At5g01015	1	0	1	1	0	1	1	1	1	Putative parental HQ-COG missing in DVS_A
OG0019299	NON-SYMBIOTIC HEMOGLOBIN 2 (PTHR22924:SF92)	Non-symbiotic hemoglobin 2	1	0	1	0	0	1	1	2	1	Putative parental HQ-COG missing in DVS_A
OG0019302	PROTEIN SPT2 HOMOLOG (PTHR22691:SF8)	SPT2 chromatin protein	1	0	1	0	1	0	2	1	1	Putative parental HQ-COG missing in DVS_A
OG0019306	EXOSOME RNA HELICASE MTR4 (PTHR12131:SF7)	Uncharacterized protein	1	0	1	0	1	0	2	2	0	Putative parental HQ-COG missing in DVS_A
OG0019310	KINESIN-LIKE PROTEIN KLP98A (PTHR24115:SF584)	Kinesin motor domain-containing protein	2	0	2	0	1	1	1	1	0	Putative parental HQ-COG missing in DVS_A
OG0019314	DNA REPAIR PROTEIN RECA HOMOLOG 2, MITOCHONDRIAL (PTHR45900:SF4)	DNA repair protein recA homolog 2, mitochondrial	1	0	1	1	1	1	1	1	0	Putative parental HQ-COG missing in DVS_A
OG0019315	REVERSE TRANSCRIPTASE DOMAIN-CONTAINING PROTEIN (PTHR33642:SF5)	Reverse transcriptase domain-containing protein	1	0	1	0	0	2	2	1	0	Putative parental HQ-COG missing in DVS_A
OG0019316	NADH DEHYDROGENASE [UBIQUINONE] IRON-SULFUR PROTEIN 2, MITOCHONDRIAL (PTHR11993:SF10)	NAD(P)H dehydrogenase subunit H	1	0	1	0	1	1	2	1	0	Putative parental HQ-COG missing in DVS_A
OG0019320	60S ACIDIC RIBOSOMAL PROTEIN P1-RELATED (PTHR45696:SF10)	60S acidic ribosomal protein P1	1	0	1	0	1	1	1	1	1	Putative parental HQ-COG missing in DVS_A
OG0019322	PREFOLDIN SUBUNIT 2 (PTHR13303:SF0)	Putative prefoldin subunit 2	1	0	1	1	0	1	1	1	1	Putative parental HQ-COG missing in DVS_A
OG0020115		Bulb-type lectin domain-containing protein	1	0	1	0	1	1	1	1	0	Putative parental HQ-COG missing in DVS_A
OG0020116	SERINE/THREONINE-PROTEIN KINASE SGK-1 (PTHR24356:SF390)	Uncharacterized protein	1	0	1	0	1	1	1	1	0	Putative parental HQ-COG missing in DVS_A
OG0020117	OS07G0521800 PROTEIN (PTHR23155:SF970)	NB-ARC domain-containing protein	1	0	1	0	0	0	2	2	0	Putative parental HQ-COG missing in DVS_A
OG0020121	HXXXD-TYPE ACYL-TRANSFERASE FAMILY PROTEIN (PTHR31623:SF59)	HXXXD-type acyl-transferase family protein	1	0	1	0	0	1	1	1	1	Putative parental HQ-COG missing in DVS_A
OG0020123	PPR CONTAINING PLANT-LIKE PROTEIN (PTHR24015:SF1917)	Pentatricopeptide repeat-containing protein At3g26630, chloroplastic	1	0	1	1	0	1	1	1	0	Putative parental HQ-COG missing in DVS_A
OG0020125	WALL-ASSOCIATED RECEPTOR KINASE CARBOXY-TERMINAL PROTEIN (PTHR33138:SF35)	Wall-associated receptor kinase carboxy-terminal protein	1	0	1	0	0	1	2	1	0	Putative parental HQ-COG missing in DVS_A
OG0020126	UBIQUITIN RECOGNITION FACTOR IN ER-ASSOCIATED DEGRADATION PROTEIN 1 (PTHR12555:SF13)	Ubiquitin fusion degradation UFD1 family protein	1	0	1	0	1	1	1	1	0	Putative parental HQ-COG missing in DVS_A
OG0020132	PROTEIN KINASE DOMAIN-CONTAINING PROTEIN (PTHR27006:SF453)	Protein kinase domain-containing protein	1	0	1	2	0	0	1	1	0	Putative parental HQ-COG missing in DVS_A
OG0020134	UDP-GLYCOSYLTRANSFERASE 73D1 (PTHR48047:SF71)	UDP-glycosyltransferase 73C5	1	0	1	0	0	1	1	2	0	Putative parental HQ-COG missing in DVS_A
OG0020135	DEAD-BOX ATP-DEPENDENT RNA HELICASE 40 (PTHR47958:SF66)	Helicase C-terminal domain-containing protein	1	0	1	0	1	1	1	1	0	Putative parental HQ-COG missing in DVS_A
OG0020138	DNAJ-RELATED PROTEIN SCJ1 (PTHR43888:SF14)	DnaJ protein ERDJ3B	1	0	1	0	1	1	1	1	0	Putative parental HQ-COG missing in DVS_A
OG0020140	ISOFLAVONE REDUCTASE HOMOLOG P3-RELATED (PTHR43349:SF76)	Isoflavone reductase homolog P3	1	0	1	0	1	1	1	1	0	Putative parental HQ-COG missing in DVS_A
OG0020144	PROTEIN C2-DOMAIN ABA-RELATED 4 (PTHR45933:SF5)	Protein C2-DOMAIN ABA-RELATED 4	1	0	1	0	1	0	1	1	1	Putative parental HQ-COG missing in DVS_A
OG0020146	D-MANNOSE BINDING LECTIN FAMILY PROTEIN, EXPRESSED (PTHR32444:SF118)	D-mannose binding lectin family protein, expressed	1	0	1	1	1	0	1	1	0	Putative parental HQ-COG missing in DVS_A
OG0020147	DNA POLYMERASE THETA (PTHR10133:SF41)	DNA polymerase I B, chloroplastic/mitochondrial	2	0	2	1	0	0	1	1	0	Putative parental HQ-COG missing in DVS_A
OG0020148	OS09G0479900 PROTEIN (PTHR10795:SF688)	Subtilisin-like protease SBT5.3	1	0	1	1	0	0	1	1	1	Putative parental HQ-COG missing in DVS_A
OG0020150	OS08G0413200 PROTEIN (PTHR31050:SF3)	At1g13520	1	0	1	0	1	1	1	1	0	Putative parental HQ-COG missing in DVS_A
OG0020152	FE2OG DIOXYGENASE DOMAIN-CONTAINING PROTEIN-RELATED (PTHR47990:SF11)	Naringenin,2-oxoglutarate 3-dioxygenase	1	0	1	0	1	1	1	1	0	Putative parental HQ-COG missing in DVS_A
OG0020158	E3 UBIQUITIN-PROTEIN LIGASE RGLG4 (PTHR45751:SF16)	RING-type domain-containing protein	1	0	1	1	1	0	1	1	0	Putative parental HQ-COG missing in DVS_A
OG0020159	OS03G0566700 PROTEIN (PTHR34630:SF17)	Os03g0566700 protein	1	0	1	0	1	1	1	1	0	Putative parental HQ-COG missing in DVS_A
OG0020162	OS02G0318500 PROTEIN (PTHR48040:SF16)	Os02g0318500 protein	1	0	1	0	0	0	2	1	1	Putative parental HQ-COG missing in DVS_A
OG0020163	PROPROTEIN CONVERTASE SUBTILISIN/KEXIN TYPE 9 (PTHR43806:SF11)	Os01g0795400 protein	1	0	1	0	1	0	1	1	1	Putative parental HQ-COG missing in DVS_A
OG0020164	MITOCHONDRIAL IMPORT INNER MEMBRANE TRANSLOCASE SUBUNIT TIM23-RELATED (PTHR15371:SF0)	Mitochondrial import inner membrane translocase subunit TIM23-2	1	0	1	0	1	1	1	1	0	Putative parental HQ-COG missing in DVS_A
OG0020171	PNP_UDP_1 DOMAIN-CONTAINING PROTEIN (PTHR21234:SF30)	PNP_UDP_1 domain-containing protein	1	0	1	0	0	1	1	1	1	Putative parental HQ-COG missing in DVS_A
OG0020173	RESPIRATORY BURST OXIDASE HOMOLOG PROTEIN F (PTHR11972:SF153)	Os01g0734200 protein	1	0	1	0	1	1	1	1	0	Putative parental HQ-COG missing in DVS_A
OG0020180	IN2-2 PROTEIN (PTHR43625:SF53)	Aldo_ket_red domain-containing protein	1	0	1	1	1	0	1	1	0	Putative parental HQ-COG missing in DVS_A
OG0020187		Predicted protein	1	0	1	0	0	1	2	1	0	Putative parental HQ-COG missing in DVS_A
OG0020188		Uncharacterized protein	1	0	1	0	0	1	2	1	0	Putative parental HQ-COG missing in DVS_A
OG0020190	BETA-AMYLASE 3, CHLOROPLASTIC (PTHR31352:SF1)	Beta-amylase	1	0	1	0	1	1	1	1	0	Putative parental HQ-COG missing in DVS_A
OG0020193	ACTIN-RELATED PROTEIN 8 (PTHR11937:SF13)	Actin-related protein 9	1	0	1	0	1	1	1	1	0	Putative parental HQ-COG missing in DVS_A
OG0020194	CELLULOSE SYNTHASE-LIKE PROTEIN G2 (PTHR13301:SF160)	Cellulose synthase-like protein G2	1	0	1	0	1	1	1	1	0	Putative parental HQ-COG missing in DVS_A
OG0020195	3-KETOACYL-COA SYNTHASE (PTHR31561:SF65)	3-ketoacyl-CoA synthase	1	0	1	1	0	1	1	1	0	Putative parental HQ-COG missing in DVS_A
OG0020196	PROTEIN LIFEGUARD 4 (PTHR23291:SF50)	BI1-like protein	1	0	1	0	1	1	1	1	0	Putative parental HQ-COG missing in DVS_A
OG0020197	PROTEIN LIFEGUARD 4 (PTHR23291:SF50)	BI1-like protein	1	0	1	0	1	1	1	1	0	Putative parental HQ-COG missing in DVS_A
OG0021050	OS08G0376550 PROTEIN (PTHR32176:SF49)	Os08g0376550 protein	1	0	1	0	1	0	1	1	0	Putative parental HQ-COG missing in DVS_A
OG0021052	TRANSFERASE, PUTATIVE, EXPRESSED-RELATED (PTHR48043:SF69)	Glucosyl transferase, putative, expressed	1	0	1	0	1	0	1	1	0	Putative parental HQ-COG missing in DVS_A
OG0021057	PEROXIDASE (PTHR31388:SF137)	Peroxidase	1	0	1	0	1	0	1	1	0	Putative parental HQ-COG missing in DVS_A
OG0021058	OS02G0609900 PROTEIN (PTHR48056:SF3)	Os02g0609900 protein	1	0	1	0	1	0	1	1	0	Putative parental HQ-COG missing in DVS_A
OG0021066	DNA DAMAGE-BINDING PROTEIN 1 (PTHR10644:SF3)	DNA damage-binding protein 1a	1	0	1	0	1	0	1	1	0	Putative parental HQ-COG missing in DVS_A
OG0021071	OS02G0769900 PROTEIN (PTHR24015:SF1978)	Pentatricopeptide repeat-containing protein chloroplastic	1	0	1	0	0	1	1	1	0	Putative parental HQ-COG missing in DVS_A
OG0021073	EMBRYO DEFECTIVE 140 (PTHR17204:SF25)	EMBRYO DEFECTIVE 140	1	0	1	0	0	1	1	1	0	Putative parental HQ-COG missing in DVS_A
OG0021075	DUF1279 DOMAIN-CONTAINING PROTEIN (PTHR33736:SF18)	F-box protein At3g44326	1	0	1	0	1	0	1	1	0	Putative parental HQ-COG missing in DVS_A
OG0021104	BASIC ENDOCHITINASE B (PTHR22595:SF143)	Basic endochitinase B	1	0	1	0	1	0	1	1	0	Putative parental HQ-COG missing in DVS_A
OG0021114		Aminotran_5 domain-containing protein	1	0	1	0	0	1	1	1	0	Putative parental HQ-COG missing in DVS_A
OG0021122	EXPRESSED PROTEIN-RELATED (PTHR31170:SF8)	Transmembrane protein, putative (DUF247)	1	0	1	1	0	0	1	1	0	Putative parental HQ-COG missing in DVS_A
OG0021124	26S PROTEASOME REGULATORY SUBUNIT 6B (PTHR23073:SF8)	ATPase_AAA_core domain-containing protein	1	0	1	0	1	0	1	1	0	Putative parental HQ-COG missing in DVS_A
OG0021135	PROTEIN HYPER-SENSITIVITY-RELATED 4 (PTHR23070:SF199)	Protein HYPER-SENSITIVITY-RELATED 4	1	0	1	0	1	0	1	1	0	Putative parental HQ-COG missing in DVS_A
OG0021145	GLYCOSYLTRANSFERASE (PTHR48048:SF21)	UDP-glycosyltransferase 88A1	1	0	1	0	0	0	1	2	0	Putative parental HQ-COG missing in DVS_A
OG0021155	TELOMERE LENGTH AND SILENCING PROTEIN 1 HOMOLOG (PTHR13486:SF2)	Uncharacterized protein	1	0	1	0	1	0	1	1	0	Putative parental HQ-COG missing in DVS_A
OG0022124	LRRNT_2 DOMAIN-CONTAINING PROTEIN (PTHR48053:SF28)	Protein kinase domain-containing protein	1	0	1	0	0	0	1	1	0	Putative parental HQ-COG missing in DVS_A
OG0022129	LEUCINE-RICH REPEAT RECEPTOR-LIKE PROTEIN KINASE PXC1 (PTHR48007:SF4)	Putative leucine-rich repeat receptor-like protein kinase family protein	1	0	1	0	0	0	1	1	0	Putative parental HQ-COG missing in DVS_A
OG0022190	CACTIN (PTHR21737:SF4)	CactinC_cactus domain-containing protein	1	0	1	0	0	0	1	1	0	Putative parental HQ-COG missing in DVS_A
OG0022215		Os02g0553000 protein	1	0	1	0	0	0	1	1	0	Putative parental HQ-COG missing in DVS_A
OG0001305	ANKYRIN REPEAT DOMAIN-CONTAINING PROTEIN 2B (PTHR24203:SF48)	ANK_REP_REGION domain-containing protein	2	2	0	0	3	3	2	6	0	Putative parental HQ-COG missing in DVS_B
OG0001352	RIBOSOMAL PROTEIN S3, MITOCHONDRIAL (PTHR35928:SF2)	Ribosomal protein S3, mitochondrial	1	1	0	1	5	4	2	2	1	Putative parental HQ-COG missing in DVS_B
OG0001461	HISTONE CHAPERONE ASF1B-A-RELATED (PTHR12040:SF0)	Putative histone chaperone ASF1A	2	2	0	2	2	3	2	2	2	Putative parental HQ-COG missing in DVS_B
OG0001883		Protein kinase domain-containing protein	2	2	0	1	3	2	2	1	2	Putative parental HQ-COG missing in DVS_B
OG0002119	TRIOSEPHOSPHATE ISOMERASE, CYTOSOLIC (PTHR21139:SF34)	Triosephosphate isomerase cytosolic	1	1	0	3	1	3	1	1	2	Putative parental HQ-COG missing in DVS_B
OG0002193	POLIIIAC DOMAIN-CONTAINING PROTEIN (PTHR42924:SF3)	POLIIIAc domain-containing protein	2	2	0	2	2	1	1	2	2	Putative parental HQ-COG missing in DVS_B
OG0002332	DISEASE RESISTANCE PROTEIN RFL1-RELATED (PTHR23155:SF1044)	Probable disease resistance protein At1g12290	1	1	0	1	2	1	1	3	2	Putative parental HQ-COG missing in DVS_B
OG0002411	SUGAR TRANSPORT PROTEIN 9 (PTHR23500:SF430)	Sugar transport protein 9	2	2	0	0	2	3	2	2	0	Putative parental HQ-COG missing in DVS_B
OG0002798	ATP-BINDING CASSETTE SUB-FAMILY F MEMBER 3 (PTHR19211:SF117)	ABC transporter domain-containing protein	2	2	0	1	2	0	1	3	1	Putative parental HQ-COG missing in DVS_B
OG0002807	GLYCOSYLTRANSFERASE (PTHR10811:SF25)	Glycosyltransferase	3	3	0	2	1	0	2	2	0	Putative parental HQ-COG missing in DVS_B
OG0003002	ARSENITE METHYLTRANSFERASE (PTHR43675:SF8)	Os07g0474600 protein	1	1	0	2	1	1	1	3	1	Putative parental HQ-COG missing in DVS_B
OG0003077	OS10G0394400 PROTEIN (PTHR23155:SF1095)	Os06g0707350 protein	2	2	0	0	0	0	5	2	1	Putative parental HQ-COG missing in DVS_B
OG0003225	EXOCYST COMPLEX COMPONENT 6 (PTHR12702:SF0)	Uncharacterized protein	1	1	0	1	2	3	1	2	0	Putative parental HQ-COG missing in DVS_B
OG0003227	AUXIN-RESPONSIVE FAMILY PROTEIN (PTHR31374:SF16)	Auxin-responsive family protein	1	1	0	2	2	1	1	1	2	Putative parental HQ-COG missing in DVS_B
OG0003341	SKP1-LIKE PROTEIN 10-RELATED (PTHR11165:SF153)	SKP1-like protein 1B	1	1	0	1	2	1	3	2	0	Putative parental HQ-COG missing in DVS_B
OG0003935	O-FUCOSYLTRANSFERASE 13 (PTHR31741:SF2)	O-fucosyltransferase family protein	1	1	0	1	1	3	1	1	1	Putative parental HQ-COG missing in DVS_B
OG0004334	OS06G0524500 PROTEIN (PTHR37186:SF1)	Uncharacterized protein	1	1	0	1	1	2	1	2	1	Putative parental HQ-COG missing in DVS_B
OG0005177	OS01G0222500 PROTEIN (PTHR45715:SF1)	V-type proton ATPase subunit E3	1	1	0	1	1	3	1	1	1	Putative parental HQ-COG missing in DVS_B
OG0005335	PGG DOMAIN-CONTAINING PROTEIN (PTHR24177:SF139)	PGG domain-containing protein	1	1	0	1	1	1	2	1	2	Putative parental HQ-COG missing in DVS_B
OG0005358	SHORT-CHAIN TYPE DEHYDROGENASE/REDUCTASE (PTHR48107:SF12)	AT4g13180/F17N18_70	1	1	0	1	1	2	1	2	1	Putative parental HQ-COG missing in DVS_B
OG0005650	PROTEIN CURVATURE THYLAKOID 1A, CHLOROPLASTIC (PTHR33222:SF4)	Protein CURVATURE THYLAKOID 1A, chloroplastic	1	1	0	1	1	3	1	1	1	Putative parental HQ-COG missing in DVS_B
OG0005661	SPASTIN (PTHR23074:SF86)	AAA-type ATPase family protein	1	1	0	1	1	2	2	1	1	Putative parental HQ-COG missing in DVS_B
OG0006220	OS01G0153900 PROTEIN (PTHR33103:SF19)	Os01g0153500 protein	1	1	0	1	1	1	3	1	1	Putative parental HQ-COG missing in DVS_B
OG0007609	TRANSMEMBRANE PROTEIN (PTHR35758:SF2)	Expressed protein	1	1	0	1	1	2	1	1	1	Putative parental HQ-COG missing in DVS_B
[truncated: 150 more rows]

## Sheet: Supplementary Table 6
Supplementary Table 6. Ortholog groups in the DVS genome.
Phylogeny-based DVS ortholog group ID	Containing colinear orthologs (allelic pairs) or not	PANTHER family	DVS_A gene IDs	DVS_B gene IDs	DVS_A gene count	DVS_B gene count
DOG00001	No	INTEGRASE CATALYTIC DOMAIN-CONTAINING PROTEIN (PTHR45895:SF72)	DVS3A01690	DVS9B01127	1	1
DOG00002	Yes	UNDESCRIBED PROTEIN	DVS3A01589	DVS3B01543	1	1
DOG00003	No	UNDESCRIBED PROTEIN	DVS9A00671	DVS9B01102	1	1
DOG00004	No	INTEGRASE CATALYTIC DOMAIN-CONTAINING PROTEIN (PTHR45895:SF72)	DVS9A01080	DVS6B00158	1	1
DOG00005	Yes	INTEGRASE CATALYTIC DOMAIN-CONTAINING PROTEIN (PTHR11439:SF392)	DVS4A00841, DVS7A02271, DVS8A00758, DVS4A01271, DVS4A01447, DVS3A01663	DVS3B01612	6	1
DOG00006	No	GAG_PRE-INTEGRS DOMAIN-CONTAINING PROTEIN (PTHR11439:SF396)	DVS9A01019	DVS3B02662, DVS7B01925	1	2
DOG00007	No	UNDESCRIBED PROTEIN	DVS8A01686, DVS7A01898	DVS5B00611, DVS3B01159, DVS3B02900, DVS8B01376	2	4
DOG00008	No	OS08G0125300 PROTEIN (PTHR45895:SF73)	DVS8A01771	DVS3B01228	1	1
DOG00009	No	OS08G0125300 PROTEIN (PTHR45895:SF73)	DVS5A01221	DVS3B02274	1	1
DOG00010	No	OS08G0125300 PROTEIN (PTHR45895:SF73)	DVS5A00574	DVS6B00555	1	1
DOG00011	No	OS08G0125300 PROTEIN (PTHR45895:SF73)	DVS9A01428	DVS1B00300	1	1
DOG00012	No	OS08G0125300 PROTEIN (PTHR45895:SF73)	DVS3A02881	DVS9B00258	1	1
DOG00013	No	OS08G0125300 PROTEIN (PTHR45895:SF73)	DVS3A01578	DVS9B00782	1	1
DOG00014	No	OS08G0125300 PROTEIN (PTHR45895:SF73)	DVS8A02412, DVS5A00201	DVS7B01566, DVS3B01423, DVS5B01155, DVS7B02394, DVS6B00762	2	5
DOG00015	No	INTEGRASE CATALYTIC DOMAIN-CONTAINING PROTEIN (PTHR45895:SF72)	DVS2A00991	DVS2B01071, DVS9B00318	1	2
DOG00016	No	TRANSPOSON TY1-BL GAG-POL POLYPROTEIN-RELATED (PTHR11439:SF290)	DVS5A00624	DVS8B01091, DVS6B00112	1	2
DOG00017	No	OS08G0125300 PROTEIN (PTHR45895:SF73)	DVS2A01856	DVS8B01103, DVS9B01693, DVS4B00738, DVS3B01161, DVS3B01160, DVS8B00489	1	6
DOG00018	No	INTEGRASE CATALYTIC DOMAIN-CONTAINING PROTEIN (PTHR45895:SF72)	DVS8A01040, DVS8A01044, DVS9A00870	DVS5B00716	3	1
DOG00019	No	OS08G0125300 PROTEIN (PTHR45895:SF73)	DVS2A00732, DVS7A01787, DVS6A00292	DVS9B01675	3	1
DOG00020	No	INTEGRASE CATALYTIC DOMAIN-CONTAINING PROTEIN (PTHR45895:SF72)	DVS3A02210	DVS9B01687	1	1
DOG00021	Yes	INTEGRASE CATALYTIC DOMAIN-CONTAINING PROTEIN (PTHR45895:SF72)	DVS3A02566	DVS9B01924, DVS3B02485	1	2
DOG00022	No	INTEGRASE CATALYTIC DOMAIN-CONTAINING PROTEIN (PTHR34676:SF16)	DVS6A00714	DVS3B02137	1	1
DOG00023	No	OS08G0125300 PROTEIN (PTHR45895:SF73)	DVS7A02554, DVS5A01463	DVS5B01146	2	1
DOG00024	No	OS08G0125300 PROTEIN (PTHR45895:SF73)	DVS6A00817	DVS7B01683	1	1
DOG00025	No	OS08G0125300 PROTEIN (PTHR45895:SF73)	DVS7A02669	DVS5B01092	1	1
DOG00026	No	OS08G0125300 PROTEIN (PTHR45895:SF73)	DVS8A01261	DVS9B01125, DVS5B00350, DVS8B01823, DVS2B00690, DVS6B00714	1	5
DOG00027	Yes	OS08G0125300 PROTEIN (PTHR45895:SF73)	DVS2A00243	DVS2B00238	1	1
DOG00028	No	OS08G0125300 PROTEIN (PTHR45895:SF73)	DVS3A02121	DVS4B00769	1	1
DOG00029	No	OS08G0125300 PROTEIN (PTHR45895:SF73)	DVS6A00682	DVS8B01122	1	1
DOG00030	No	OS08G0125300 PROTEIN (PTHR45895:SF73)	DVS9A01759	DVS3B02799, DVS3B02277	1	2
DOG00031	No	OS08G0125300 PROTEIN (PTHR45895:SF73)	DVS7A02674	DVS9B01692, DVS9B01045	1	2
DOG00032	No	OS08G0125300 PROTEIN (PTHR45895:SF73)	DVS9A01554, DVS6A00263, DVS2A01865	DVS7B01278	3	1
DOG00033	No	OS08G0125300 PROTEIN (PTHR45895:SF73)	DVS9A00796, DVS9A01522	DVS5B01035	2	1
DOG00034	No	OS08G0125300 PROTEIN (PTHR45895:SF73)	DVS3A00671, DVS8A02288	DVS4B01484	2	1
DOG00035	No	INTEGRASE CATALYTIC DOMAIN-CONTAINING PROTEIN (PTHR45895:SF72)	DVS6A00013	DVS6B00938	1	1
DOG00036	No	INTEGRASE CATALYTIC DOMAIN-CONTAINING PROTEIN (PTHR45895:SF72)	DVS2A02168	DVS3B02325	1	1
DOG00037	No	INTEGRASE CATALYTIC DOMAIN-CONTAINING PROTEIN (PTHR34676:SF16)	DVS4A01158	DVS8B01782	1	1
DOG00038	No	INTEGRASE CATALYTIC DOMAIN-CONTAINING PROTEIN (PTHR45895:SF72)	DVS6A00793, DVS2A01905	DVS5B00052	2	1
DOG00039	No	INTEGRASE CATALYTIC DOMAIN-CONTAINING PROTEIN (PTHR34676:SF16)	DVS3A02948	DVS4B00618	1	1
DOG00040	No	INTEGRASE CATALYTIC DOMAIN-CONTAINING PROTEIN (PTHR34676:SF16)	DVS8A01987, DVS9A00399, DVS6A00345	DVS2B01674, DVS5B00458	3	2
DOG00041	No	OS08G0125300 PROTEIN (PTHR45895:SF73)	DVS8A02095	DVS1B01259, DVS6B00153, DVS2B01008	1	3
DOG00042	No	OS08G0125300 PROTEIN (PTHR45895:SF73)	DVS6A00264, DVS4A00773, DVS2A01161	DVS9B01011	3	1
DOG00043	No	OS08G0125300 PROTEIN (PTHR45895:SF73)	DVS2A01275	DVS8B01154	1	1
DOG00044	No	OS08G0125300 PROTEIN (PTHR45895:SF73)	DVS1A00264	DVS3B02420	1	1
DOG00045	No	OS08G0125300 PROTEIN (PTHR45895:SF73)	DVS6A00294	DVS3B02630	1	1
DOG00046	No	INTEGRASE CATALYTIC DOMAIN-CONTAINING PROTEIN (PTHR45895:SF72)	DVS3A01943	DVS9B00837, DVS2B02271	1	2
DOG00047	No	UNDESCRIBED PROTEIN	DVS6A00498, DVS6A00409, DVS7A02377	DVS3B02057, DVS5B01412	3	2
DOG00048	No	INTEGRASE CATALYTIC DOMAIN-CONTAINING PROTEIN (PTHR45895:SF72)	DVS4A01139	DVS8B01720	1	1
DOG00049	No	INTEGRASE CATALYTIC DOMAIN-CONTAINING PROTEIN (PTHR45895:SF72)	DVS4A01283	DVS3B02920	1	1
DOG00050	No	INTEGRASE CATALYTIC DOMAIN-CONTAINING PROTEIN (PTHR45895:SF72)	DVS5A00619	DVS5B01031	1	1
DOG00051	No	INTEGRASE CATALYTIC DOMAIN-CONTAINING PROTEIN (PTHR45895:SF72)	DVS3A02130	DVS6B00426	1	1
DOG00052	No	INTEGRASE CATALYTIC DOMAIN-CONTAINING PROTEIN (PTHR45895:SF72)	DVS4A00734	DVS8B01360, DVS7B01441	1	2
DOG00053	No	INTEGRASE CATALYTIC DOMAIN-CONTAINING PROTEIN (PTHR34676:SF16)	DVS4A00970	DVS4B01117	1	1
DOG00054	No	INTEGRASE CATALYTIC DOMAIN-CONTAINING PROTEIN (PTHR45895:SF72)	DVS4A02674	DVS6B00548, DVS6B00432, DVS9B01636	1	3
DOG00055	No	INTEGRASE CATALYTIC DOMAIN-CONTAINING PROTEIN (PTHR34676:SF16)	DVS9A01433	DVS3B01626, DVS2B01347, DVS5B00732	1	3
DOG00056	No	INTEGRASE CATALYTIC DOMAIN-CONTAINING PROTEIN (PTHR34676:SF16)	DVS3A02854, DVS3A02388	DVS9B00613, DVS4B00858	2	2
DOG00057	No	INTEGRASE CATALYTIC DOMAIN-CONTAINING PROTEIN (PTHR34676:SF16)	DVS8A01350, DVS7A01251, DVS3A01619	DVS8B01437, DVS2B01279, DVS5B00569, DVS8B01652, DVS6B01499, DVS4B00816, DVS8B01898	3	7
DOG00058	No	INTEGRASE CATALYTIC DOMAIN-CONTAINING PROTEIN (PTHR34676:SF16)	DVS5A00537, DVS5A00536	DVS1B01203, DVS3B00669	2	2
DOG00059	No	INTEGRASE CATALYTIC DOMAIN-CONTAINING PROTEIN (PTHR45895:SF72)	DVS6A00411	DVS7B01716	1	1
DOG00060	Yes	INTEGRASE CATALYTIC DOMAIN-CONTAINING PROTEIN (PTHR45895:SF72)	DVS5A00666, DVS2A00287	DVS2B00283	2	1
DOG00061	No	CCHC-TYPE DOMAIN-CONTAINING PROTEIN (PTHR34676:SF14)	DVS6A00319	DVS3B01770	1	1
DOG00062	No	INTEGRASE CATALYTIC DOMAIN-CONTAINING PROTEIN (PTHR45895:SF72)	DVS6A00303, DVS2A01425	DVS3B02016, DVS8B01095, DVS8B01620	2	3
DOG00063	No	UNDESCRIBED PROTEIN	DVS9A01854, DVS3A02335	DVS8B01088	2	1
DOG00064	No	UNDESCRIBED PROTEIN	DVS7A02374	DVS8B01414, DVS8B01412	1	2
DOG00065	No	INTEGRASE CATALYTIC DOMAIN-CONTAINING PROTEIN (PTHR45895:SF72)	DVS9A00845	DVS8B01432	1	1
DOG00066	No	INTEGRASE CATALYTIC DOMAIN-CONTAINING PROTEIN (PTHR45895:SF72)	DVS8A01235, DVS5A02726	DVS3B01381, DVS2B01548	2	2
DOG00067	No	INTEGRASE CATALYTIC DOMAIN-CONTAINING PROTEIN (PTHR45895:SF72)	DVS8A00903	DVS9B01058, DVS9B00411	1	2
DOG00068	No	INTEGRASE CATALYTIC DOMAIN-CONTAINING PROTEIN (PTHR45895:SF72)	DVS7A02518	DVS3B02110, DVS6B00641	1	2
DOG00069	Yes	INTEGRASE CATALYTIC DOMAIN-CONTAINING PROTEIN (PTHR45895:SF72)	DVS2A00395	DVS6B01263, DVS5B01027, DVS5B00449, DVS2B00395	1	4
DOG00070	No	INTEGRASE CATALYTIC DOMAIN-CONTAINING PROTEIN (PTHR45895:SF72)	DVS3A03089	DVS9B00945	1	1
DOG00071	No	INTEGRASE CATALYTIC DOMAIN-CONTAINING PROTEIN (PTHR45895:SF72)	DVS7A01904, DVS5A01079, DVS8A00726	DVS9B00592, DVS3B02910	3	2
DOG00072	No	INTEGRASE CATALYTIC DOMAIN-CONTAINING PROTEIN (PTHR45895:SF72)	DVS1A00296, DVS1A00300, DVS7A01934, DVS7A02190	DVS8B01200, DVS1B01044	4	2
DOG00073	No	INTEGRASE CATALYTIC DOMAIN-CONTAINING PROTEIN (PTHR45895:SF72)	DVS6A00217	DVS6B00863	1	1
DOG00074	No	INTEGRASE CATALYTIC DOMAIN-CONTAINING PROTEIN (PTHR45895:SF72)	DVS9A01408	DVS4B00539	1	1
DOG00075	No	GAG_PRE-INTEGRS DOMAIN-CONTAINING PROTEIN (PTHR11439:SF396)	DVS9A02000, DVS5A01362, DVS3A01147, DVS3A01360, DVS3A01721	DVS5B00736	5	1
DOG00076	No	INTEGRASE CATALYTIC DOMAIN-CONTAINING PROTEIN (PTHR45895:SF72)	DVS7A01446, DVS6A00778, DVS3A02460	DVS7B02483	3	1
DOG00077	No	INTEGRASE CATALYTIC DOMAIN-CONTAINING PROTEIN (PTHR34676:SF16)	DVS6A00908	DVS9B02261	1	1
DOG00078	No	INTEGRASE CATALYTIC DOMAIN-CONTAINING PROTEIN (PTHR45895:SF72)	DVS5A01106	DVS2B02002	1	1
DOG00079	No	INTEGRASE CATALYTIC DOMAIN-CONTAINING PROTEIN (PTHR45895:SF72)	DVS4A01115	DVS1B01570	1	1
DOG00080	No	DUF4219 DOMAIN-CONTAINING PROTEIN (PTHR34676:SF17)	DVS2A01097	DVS6B00892, DVS5B00352, DVS8B02025, DVS9B00849	1	4
DOG00081	Yes	INTEGRASE CATALYTIC DOMAIN-CONTAINING PROTEIN (PTHR45895:SF72)	DVS9A02107	DVS1B01877	1	1
DOG00082	No	GAG_PRE-INTEGRS DOMAIN-CONTAINING PROTEIN (PTHR11439:SF396)	DVS4A00722	DVS1B01082	1	1
DOG00083	No	DUF4219 DOMAIN-CONTAINING PROTEIN (PTHR34676:SF17)	DVS3A01764	DVS9B00584, DVS2B01648, DVS3B01311	1	3
DOG00084	No	GAG_PRE-INTEGRS DOMAIN-CONTAINING PROTEIN (PTHR11439:SF396)	DVS8A01520, DVS8A01952	DVS1B01457	2	1
DOG00085	No	INTEGRASE CATALYTIC DOMAIN-CONTAINING PROTEIN (PTHR45895:SF72)	DVS5A00320	DVS4B01256, DVS9B01179	1	2
DOG00086	No	INTEGRASE CATALYTIC DOMAIN-CONTAINING PROTEIN (PTHR45895:SF72)	DVS3A03309	DVS7B01934, DVS6B01080	1	2
DOG00087	No	GAG_PRE-INTEGRS DOMAIN-CONTAINING PROTEIN (PTHR11439:SF396)	DVS8A00255, DVS9A01095, DVS7A02497, DVS7A01362	DVS5B00514	4	1
DOG00088	No	INTEGRASE CATALYTIC DOMAIN-CONTAINING PROTEIN (PTHR45895:SF72)	DVS9A00535, DVS9A01101, DVS1A01221	DVS8B01210	3	1
DOG00089	No	INTEGRASE CATALYTIC DOMAIN-CONTAINING PROTEIN (PTHR45895:SF72)	DVS9A01560	DVS3B02228	1	1
DOG00090	No	GAG_PRE-INTEGRS DOMAIN-CONTAINING PROTEIN (PTHR11439:SF396)	DVS9A01106	DVS5B00549	1	1
DOG00091	No	GAG_PRE-INTEGRS DOMAIN-CONTAINING PROTEIN (PTHR11439:SF396)	DVS9A01549, DVS5A00887	DVS7B01907	2	1
DOG00092	No	INTEGRASE CATALYTIC DOMAIN-CONTAINING PROTEIN (PTHR45895:SF72)	DVS3A02226	DVS9B01436	1	1
DOG00093	No	UNDESCRIBED PROTEIN	DVS8A01066	DVS3B02769	1	1
DOG00094	No	INTEGRASE CATALYTIC DOMAIN-CONTAINING PROTEIN (PTHR34676:SF16)	DVS2A01271	DVS3B02843	1	1
DOG00095	No	CCHC-TYPE DOMAIN-CONTAINING PROTEIN (PTHR34676:SF14)	DVS1A00097	DVS1B00102	1	1
DOG00096	No	INTEGRASE CATALYTIC DOMAIN-CONTAINING PROTEIN (PTHR45895:SF72)	DVS6A00425	DVS8B01766	1	1
DOG00097	No	INTEGRASE CATALYTIC DOMAIN-CONTAINING PROTEIN (PTHR45895:SF72)	DVS9A00503	DVS8B01729	1	1
DOG00098	No	INTEGRASE CATALYTIC DOMAIN-CONTAINING PROTEIN (PTHR45895:SF72)	DVS9A00786	DVS6B00004, DVS3B01425	1	2
DOG00099	No	INTEGRASE CATALYTIC DOMAIN-CONTAINING PROTEIN (PTHR45895:SF72)	DVS9A00394, DVS8A01048	DVS5B01764	2	1
DOG00100	No	GAG_PRE-INTEGRS DOMAIN-CONTAINING PROTEIN (PTHR11439:SF396)	DVS9A02502	DVS3B04105	1	1
DOG00101	No	GAG_PRE-INTEGRS DOMAIN-CONTAINING PROTEIN (PTHR11439:SF396)	DVS3A02648	DVS5B00344	1	1
DOG00102	No	INTEGRASE CATALYTIC DOMAIN-CONTAINING PROTEIN (PTHR45895:SF72)	DVS3A04107	DVS8B02254	1	1
DOG00103	No	INTEGRASE CATALYTIC DOMAIN-CONTAINING PROTEIN (PTHR45895:SF72)	DVS9A01510	DVS5B01852	1	1
DOG00104	Yes	INTEGRASE CATALYTIC DOMAIN-CONTAINING PROTEIN (PTHR45895:SF72)	DVS9A01839	DVS1B01599	1	1
DOG00105	No	INTEGRASE CATALYTIC DOMAIN-CONTAINING PROTEIN (PTHR45895:SF72)	DVS5A00451, DVS9A01437	DVS4B00153	2	1
DOG00106	No	INTEGRASE CATALYTIC DOMAIN-CONTAINING PROTEIN (PTHR45895:SF72)	DVS2A01113, DVS9A01362	DVS9B01047	2	1
DOG00107	No	INTEGRASE CATALYTIC DOMAIN-CONTAINING PROTEIN (PTHR45895:SF72)	DVS4A01281	DVS2B02305	1	1
DOG00108	No	INTEGRASE CATALYTIC DOMAIN-CONTAINING PROTEIN (PTHR45895:SF72)	DVS5A01458	DVS7B02421	1	1
DOG00109	No	INTEGRASE CATALYTIC DOMAIN-CONTAINING PROTEIN (PTHR45895:SF72)	DVS3A01306	DVS3B01289	1	1
DOG00110	No	INTEGRASE CATALYTIC DOMAIN-CONTAINING PROTEIN (PTHR45895:SF72)	DVS5A01374, DVS8A01316, DVS3A03161, DVS8A02084	DVS9B01730	4	1
DOG00111	No	OS08G0125300 PROTEIN (PTHR45895:SF73)	DVS7A02327, DVS3A02515, DVS9A00487	DVS7B01594	3	1
DOG00112	No	INTEGRASE CATALYTIC DOMAIN-CONTAINING PROTEIN (PTHR45895:SF72)	DVS5A00478	DVS7B02551	1	1
DOG00113	No	INTEGRASE CATALYTIC DOMAIN-CONTAINING PROTEIN (PTHR45895:SF72)	DVS6A00143	DVS8B01416, DVS8B01411, DVS8B01424	1	3
DOG00114	No	INTEGRASE CATALYTIC DOMAIN-CONTAINING PROTEIN (PTHR45895:SF72)	DVS5A00223	DVS4B00757	1	1
DOG00115	No	INTEGRASE CATALYTIC DOMAIN-CONTAINING PROTEIN (PTHR45895:SF72)	DVS3A01694, DVS1A00706, DVS4A00569	DVS1B00707	3	1
DOG00116	No	INTEGRASE CATALYTIC DOMAIN-CONTAINING PROTEIN (PTHR45895:SF72)	DVS9A00969	DVS8B01826, DVS1B01744, DVS5B00367, DVS9B00607	1	4
DOG00117	No	GAG_PRE-INTEGRS DOMAIN-CONTAINING PROTEIN (PTHR11439:SF396)	DVS9A00920	DVS9B00748	1	1
DOG00118	No	GAG_PRE-INTEGRS DOMAIN-CONTAINING PROTEIN (PTHR11439:SF396)	DVS7A01839	DVS9B00718	1	1
DOG00119	No	GAG_PRE-INTEGRS DOMAIN-CONTAINING PROTEIN (PTHR11439:SF396)	DVS9A00168	DVS8B00954	1	1
DOG00120	No	DUF4219 DOMAIN-CONTAINING PROTEIN (PTHR34676:SF17)	DVS4A00204	DVS7B01880	1	1
DOG00121	No	GAG_PRE-INTEGRS DOMAIN-CONTAINING PROTEIN (PTHR11439:SF396)	DVS3A01614	DVS6B00214	1	1
DOG00122	No	INTEGRASE CATALYTIC DOMAIN-CONTAINING PROTEIN (PTHR45895:SF72)	DVS6A00231	DVS9B01634	1	1
DOG00123	No	INTEGRASE CATALYTIC DOMAIN-CONTAINING PROTEIN (PTHR45895:SF72)	DVS3A01613	DVS4B00585	1	1
DOG00124	No	INTEGRASE CATALYTIC DOMAIN-CONTAINING PROTEIN (PTHR45895:SF72)	DVS3A01252	DVS8B00809, DVS5B01638, DVS9B02088	1	3
DOG00125	No	GAG_PRE-INTEGRS DOMAIN-CONTAINING PROTEIN (PTHR11439:SF396)	DVS3A01457	DVS5B01064, DVS5B01077	1	2
DOG00126	No	INTEGRASE CATALYTIC DOMAIN-CONTAINING PROTEIN (PTHR45895:SF72)	DVS3A03502	DVS4B00971	1	1
DOG00127	No	UNDESCRIBED PROTEIN	DVS5A00376	DVS5B00380	1	1
DOG00128	No	INTEGRASE CATALYTIC DOMAIN-CONTAINING PROTEIN (PTHR45895:SF72)	DVS3A01528	DVS8B01888, DVS8B01249	1	2
DOG00129	No	DUF4219 DOMAIN-CONTAINING PROTEIN (PTHR34676:SF17)	DVS9A01267	DVS1B00711	1	1
DOG00130	No	GAG_PRE-INTEGRS DOMAIN-CONTAINING PROTEIN (PTHR11439:SF396)	DVS1A01036	DVS2B00752	1	1
DOG00131	No	INTEGRASE CATALYTIC DOMAIN-CONTAINING PROTEIN (PTHR45895:SF72)	DVS3A02513, DVS1A00762, DVS1A01229	DVS7B02298	3	1
DOG00132	No	DUF4219 DOMAIN-CONTAINING PROTEIN (PTHR34676:SF17)	DVS2A01641	DVS3B02423, DVS9B01828, DVS6B00748	1	3
DOG00133	No	DUF4219 DOMAIN-CONTAINING PROTEIN (PTHR34676:SF17)	DVS8A01949	DVS3B04147	1	1
DOG00134	No	INTEGRASE CATALYTIC DOMAIN-CONTAINING PROTEIN (PTHR45895:SF72)	DVS7A02299	DVS6B00973	1	1
DOG00135	No	GAG_PRE-INTEGRS DOMAIN-CONTAINING PROTEIN (PTHR11439:SF396)	DVS8A02689	DVS1B00759	1	1
DOG00136	No	INTEGRASE CATALYTIC DOMAIN-CONTAINING PROTEIN (PTHR45895:SF72)	DVS5A00883	DVS6B00867	1	1
DOG00137	No	GAG_PRE-INTEGRS DOMAIN-CONTAINING PROTEIN (PTHR11439:SF396)	DVS6A01491	DVS1B01098	1	1
DOG00138	No	GAG_PRE-INTEGRS DOMAIN-CONTAINING PROTEIN (PTHR11439:SF396)	DVS2A01055	DVS9B01834, DVS3B02548	1	2
DOG00139	No	GAG_PRE-INTEGRS DOMAIN-CONTAINING PROTEIN (PTHR11439:SF396)	DVS3A02269	DVS3B02426	1	1
DOG00140	No	GAG_PRE-INTEGRS DOMAIN-CONTAINING PROTEIN (PTHR11439:SF396)	DVS5A00253, DVS6A00154	DVS9B01703	2	1
DOG00141	No	UNDESCRIBED PROTEIN	DVS5A00353	DVS3B02966, DVS7B02276	1	2
DOG00142	No	GAG_PRE-INTEGRS DOMAIN-CONTAINING PROTEIN (PTHR11439:SF396)	DVS4A01240	DVS1B01793, DVS5B01721, DVS5B00671	1	3
DOG00143	No	INTEGRASE CATALYTIC DOMAIN-CONTAINING PROTEIN (PTHR45895:SF72)	DVS5A01045	DVS5B00481, DVS8B01171	1	2
DOG00144	No	INTEGRASE CATALYTIC DOMAIN-CONTAINING PROTEIN (PTHR34676:SF16)	DVS7A01353	DVS4B01247	1	1
DOG00145	No	INTEGRASE CATALYTIC DOMAIN-CONTAINING PROTEIN (PTHR45895:SF72)	DVS6A00959	DVS4B00703	1	1
DOG00146	No	GAG_PRE-INTEGRS DOMAIN-CONTAINING PROTEIN (PTHR11439:SF396)	DVS5A00438	DVS9B00508, DVS3B02627	1	2
DOG00147	No	INTEGRASE CATALYTIC DOMAIN-CONTAINING PROTEIN (PTHR45895:SF72)	DVS8A01274	DVS4B00158	1	1
DOG00148	No	GAG_PRE-INTEGRS DOMAIN-CONTAINING PROTEIN (PTHR11439:SF396)	DVS7A02048	DVS8B02188	1	1
DOG00149	No	INTEGRASE CATALYTIC DOMAIN-CONTAINING PROTEIN (PTHR45895:SF72)	DVS2A00825	DVS8B01929	1	1
DOG00150	No	UNDESCRIBED PROTEIN	DVS5A01030, DVS5A00258	DVS8B01671, DVS8B01664	2	2
DOG00151	No	INTEGRASE CATALYTIC DOMAIN-CONTAINING PROTEIN (PTHR45895:SF72)	DVS5A00832	DVS6B00459	1	1
DOG00152	Yes	GAG_PRE-INTEGRS DOMAIN-CONTAINING PROTEIN (PTHR11439:SF396)	DVS5A01361, DVS3A01862, DVS8A00893, DVS1A01354	DVS1B01424	4	1
DOG00153	No	INTEGRASE CATALYTIC DOMAIN-CONTAINING PROTEIN (PTHR45895:SF72)	DVS9A00836	DVS9B01565	1	1
DOG00154	No	CCHC-TYPE DOMAIN-CONTAINING PROTEIN (PTHR34676:SF14)	DVS6A00107	DVS9B00848, DVS3B02852, DVS8B00890	1	3
DOG00155	No	GAG_PRE-INTEGRS DOMAIN-CONTAINING PROTEIN (PTHR11439:SF396)	DVS1A00897, DVS8A00859	DVS3B01780, DVS3B01781, DVS1B01117	2	3
DOG00156	Yes	INTEGRASE CATALYTIC DOMAIN-CONTAINING PROTEIN (PTHR45895:SF72)	DVS1A01186	DVS1B01113	1	1
DOG00157	No	GAG_PRE-INTEGRS DOMAIN-CONTAINING PROTEIN (PTHR11439:SF396)	DVS5A00242, DVS1A01891, DVS9A00997, DVS5A01652, DVS6A00366	DVS3B01599	5	1
DOG00158	No	INTEGRASE CATALYTIC DOMAIN-CONTAINING PROTEIN (PTHR45895:SF72)	DVS3A04381	DVS4B01214	1	1
DOG00159	No	INTEGRASE CATALYTIC DOMAIN-CONTAINING PROTEIN (PTHR45895:SF72)	DVS7A01884	DVS1B01754	1	1
DOG00160	No	INTEGRASE CATALYTIC DOMAIN-CONTAINING PROTEIN (PTHR45895:SF72)	DVS7A01975, DVS6A00180	DVS5B00060	2	1
DOG00161	No	INTEGRASE CATALYTIC DOMAIN-CONTAINING PROTEIN (PTHR45895:SF72)	DVS5A02623, DVS7A02031	DVS4B01083	2	1
DOG00162	No	INTEGRASE CATALYTIC DOMAIN-CONTAINING PROTEIN (PTHR34676:SF16)	DVS3A01674	DVS5B00470	1	1
DOG00163	No	GAG_PRE-INTEGRS DOMAIN-CONTAINING PROTEIN (PTHR11439:SF396)	DVS5A01015	DVS9B00818	1	1
DOG00164	No	GAG_PRE-INTEGRS DOMAIN-CONTAINING PROTEIN (PTHR11439:SF396)	DVS6A01211, DVS5A01440, DVS7A01889	DVS1B00457	3	1
DOG00165	No	INTEGRASE CATALYTIC DOMAIN-CONTAINING PROTEIN (PTHR45895:SF72)	DVS6A00106	DVS5B01722	1	1
DOG00166	No	INTEGRASE CATALYTIC DOMAIN-CONTAINING PROTEIN (PTHR45895:SF72)	DVS6A00088	DVS7B01926	1	1
DOG00167	No	INTEGRASE CATALYTIC DOMAIN-CONTAINING PROTEIN (PTHR45895:SF72)	DVS5A01134, DVS2A00658, DVS8A00761, DVS3A03308, DVS9A00944, DVS4A00721	DVS8B01209	6	1
DOG00168	Yes	INTEGRASE CATALYTIC DOMAIN-CONTAINING PROTEIN (PTHR45895:SF72)	DVS2A00148	DVS2B00145	1	1
DOG00169	No	INTEGRASE CATALYTIC DOMAIN-CONTAINING PROTEIN (PTHR45895:SF72)	DVS8A01624	DVS2B01115, DVS2B01881	1	2
DOG00170	No	INTEGRASE CATALYTIC DOMAIN-CONTAINING PROTEIN (PTHR45895:SF72)	DVS6A00078	DVS7B02367	1	1
DOG00171	No	INTEGRASE CATALYTIC DOMAIN-CONTAINING PROTEIN (PTHR45895:SF72)	DVS3A01766	DVS3B01869	1	1
DOG00172	Yes	INTEGRASE CATALYTIC DOMAIN-CONTAINING PROTEIN (PTHR34676:SF16)	DVS9A01834	DVS8B01470, DVS3B01466, DVS9B01341, DVS6B00708, DVS1B01591	1	5
DOG00173	Yes	INTEGRASE CATALYTIC DOMAIN-CONTAINING PROTEIN (PTHR34676:SF16)	DVS3A01507, DVS3A01908	DVS3B01871	2	1
DOG00174	No	GAG_PRE-INTEGRS DOMAIN-CONTAINING PROTEIN (PTHR11439:SF396)	DVS8A01101	DVS3B02249, DVS3B01234	1	2
DOG00175	No	UNDESCRIBED PROTEIN	DVS3A01518	DVS5B00614	1	1
DOG00176	No	INTEGRASE CATALYTIC DOMAIN-CONTAINING PROTEIN (PTHR45895:SF72)	DVS8A00099, DVS3A02246	DVS3B01479	2	1
DOG00177	No	INTEGRASE CATALYTIC DOMAIN-CONTAINING PROTEIN (PTHR45895:SF72)	DVS8A00948	DVS7B01691	1	1
DOG00178	No	INTEGRASE CATALYTIC DOMAIN-CONTAINING PROTEIN (PTHR45895:SF72)	DVS4A00607	DVS8B01054, DVS3B01640	1	2
DOG00179	No	INTEGRASE CATALYTIC DOMAIN-CONTAINING PROTEIN (PTHR45895:SF72)	DVS4A01124	DVS8B00495	1	1
DOG00180	No	INTEGRASE CATALYTIC DOMAIN-CONTAINING PROTEIN (PTHR45895:SF72)	DVS4A01101	DVS5B00133, DVS3B02965	1	2
DOG00181	No	GAG_PRE-INTEGRS DOMAIN-CONTAINING PROTEIN (PTHR11439:SF396)	DVS2A01164, DVS5A01334, DVS1A01004	DVS4B01070	3	1
DOG00182	No	GAG_PRE-INTEGRS DOMAIN-CONTAINING PROTEIN (PTHR11439:SF396)	DVS1A00881	DVS9B01108	1	1
DOG00183	Yes	INTEGRASE CATALYTIC DOMAIN-CONTAINING PROTEIN (PTHR45895:SF72)	DVS9A01551, DVS1A00317	DVS1B00313	2	1
DOG00184	No	GAG_PRE-INTEGRS DOMAIN-CONTAINING PROTEIN (PTHR11439:SF396)	DVS9A00809, DVS9A00819, DVS5A00443, DVS4A00783, DVS9A00409, DVS8A01448	DVS9B00402	6	1
DOG00185	No	INTEGRASE CATALYTIC DOMAIN-CONTAINING PROTEIN (PTHR45895:SF72)	DVS4A00945	DVS8B01216	1	1
DOG00186	No	GAG_PRE-INTEGRS DOMAIN-CONTAINING PROTEIN (PTHR11439:SF396)	DVS9A00708	DVS9B01666, DVS9B00625	1	2
DOG00187	No	CCHC-TYPE DOMAIN-CONTAINING PROTEIN (PTHR34676:SF14)	DVS8A01347	DVS7B02207	1	1
DOG00188	Yes	UNDESCRIBED PROTEIN	DVS1A00997	DVS1B01001	1	1
DOG00189	No	CCHC-TYPE DOMAIN-CONTAINING PROTEIN (PTHR34676:SF14)	DVS8A01550, DVS9A00663	DVS8B01748	2	1
DOG00190	Yes	INTEGRASE CATALYTIC DOMAIN-CONTAINING PROTEIN (PTHR45895:SF72)	DVS7A02664, DVS9A01000	DVS9B01007	2	1
DOG00191	No	INTEGRASE CATALYTIC DOMAIN-CONTAINING PROTEIN (PTHR45895:SF72)	DVS1A00998, DVS9A00707, DVS6A00815	DVS4B01528	3	1
DOG00192	No	INTEGRASE CATALYTIC DOMAIN-CONTAINING PROTEIN (PTHR45895:SF72)	DVS5A00147, DVS5A00161	DVS5B01280	2	1
DOG00193	No	GAG_PRE-INTEGRS DOMAIN-CONTAINING PROTEIN (PTHR11439:SF396)	DVS8A01155	DVS6B00631	1	1
DOG00194	No	GAG_PRE-INTEGRS DOMAIN-CONTAINING PROTEIN (PTHR11439:SF396)	DVS1A01466	DVS4B00821	1	1
DOG00195	No	INTEGRASE CATALYTIC DOMAIN-CONTAINING PROTEIN (PTHR45895:SF72)	DVS8A01619	DVS4B00815	1	1
DOG00196	No	GAG_PRE-INTEGRS DOMAIN-CONTAINING PROTEIN (PTHR11439:SF396)	DVS1A01296	DVS5B01044	1	1
DOG00197	No	DNA (CYTOSINE-5)-METHYLTRANSFERASE 1 (PTHR10629:SF52)	DVS5A00133, DVS5A00138	DVS8B01260, DVS5B00153	2	2
DOG00198	No	INTEGRASE CATALYTIC DOMAIN-CONTAINING PROTEIN (PTHR45895:SF72)	DVS7A02715	DVS3B02447	1	1
DOG00199	No	INTEGRASE CATALYTIC DOMAIN-CONTAINING PROTEIN (PTHR45895:SF72)	DVS3A03066	DVS5B00366	1	1
DOG00200	No	INTEGRASE CATALYTIC DOMAIN-CONTAINING PROTEIN (PTHR45895:SF72)	DVS9A01085, DVS4A01435, DVS8A00841	DVS4B01359	3	1
DOG00201	No	INTEGRASE CATALYTIC DOMAIN-CONTAINING PROTEIN (PTHR34676:SF16)	DVS5A01802	DVS8B01059	1	1
DOG00202	No	UNDESCRIBED PROTEIN	DVS5A01018	DVS5B00818, DVS7B02301	1	2
DOG00203	No	UNDESCRIBED PROTEIN	DVS9A00934	DVS9B00999	1	1
DOG00204	No	INTEGRASE CATALYTIC DOMAIN-CONTAINING PROTEIN (PTHR45895:SF72)	DVS6A00253	DVS2B01804	1	1
DOG00205	No	UNDESCRIBED PROTEIN	DVS4A00847	DVS8B02134, DVS2B02192	1	2
DOG00206	No	DUF4219 DOMAIN-CONTAINING PROTEIN (PTHR34676:SF17)	DVS8A02069	DVS9B00875, DVS3B02846	1	2
DOG00207	No	INTEGRASE CATALYTIC DOMAIN-CONTAINING PROTEIN (PTHR45895:SF72)	DVS5A00090	DVS5B01207, DVS9B00833	1	2
DOG00208	No	INTEGRASE CATALYTIC DOMAIN-CONTAINING PROTEIN (PTHR45895:SF72)	DVS6A01153, DVS5A01859, DVS5A01914, DVS4A01582	DVS8B00694	4	1
DOG00209	No	DUF4219 DOMAIN-CONTAINING PROTEIN (PTHR34676:SF17)	DVS4A01599	DVS9B02574	1	1
DOG00210	No	INTEGRASE CATALYTIC DOMAIN-CONTAINING PROTEIN (PTHR45895:SF72)	DVS5A01173	DVS7B02626, DVS5B01825	1	2
DOG00211	No	DUF4219 DOMAIN-CONTAINING PROTEIN (PTHR34676:SF17)	DVS1A00407	DVS5B01463	1	1
DOG00212	No	INTEGRASE CATALYTIC DOMAIN-CONTAINING PROTEIN (PTHR45895:SF72)	DVS2A01032	DVS4B00737	1	1
DOG00213	Yes	INTEGRASE CATALYTIC DOMAIN-CONTAINING PROTEIN (PTHR45895:SF72)	DVS2A00268	DVS2B00263	1	1
DOG00214	No	GAG_PRE-INTEGRS DOMAIN-CONTAINING PROTEIN (PTHR11439:SF396)	DVS4A01554	DVS7B02330	1	1
DOG00215	No	UNDESCRIBED PROTEIN	DVS1A01641	DVS3B02240	1	1
DOG00216	No	UNDESCRIBED PROTEIN	DVS8A00906	DVS9B02743	1	1
DOG00217	No	DUF4219 DOMAIN-CONTAINING PROTEIN (PTHR34676:SF17)	DVS8A00667	DVS9B00884	1	1
DOG00218	Yes	UNDESCRIBED PROTEIN	DVS5A01117, DVS1A01459, DVS9A02253, DVS6A00618, DVS9A01949	DVS1B01721	5	1
DOG00219	No	RNA-DIRECTED DNA POLYMERASE (PTHR45895:SF78)	DVS5A00679	DVS6B00251, DVS3B02865	1	2
DOG00220	No	INTEGRASE CATALYTIC DOMAIN-CONTAINING PROTEIN (PTHR11439:SF392)	DVS5A00876, DVS7A02479, DVS1A01402, DVS7A02350	DVS2B01829	4	1
DOG00221	No	DUF4219 DOMAIN-CONTAINING PROTEIN (PTHR34676:SF17)	DVS3A02743, DVS3A02287, DVS3A01792, DVS9A01937, DVS5A01151, DVS9A00933, DVS3A00696	DVS3B02248	7	1
DOG00222	No	UNDESCRIBED PROTEIN	DVS9A01710	DVS3B02872	1	1
DOG00223	No	DUF4219 DOMAIN-CONTAINING PROTEIN (PTHR34676:SF17)	DVS7A02221	DVS3B01744	1	1
DOG00224	No	DUF4219 DOMAIN-CONTAINING PROTEIN (PTHR34676:SF17)	DVS3A01265	DVS5B01353	1	1
DOG00225	No	DUF4219 DOMAIN-CONTAINING PROTEIN (PTHR34676:SF17)	DVS5A01641	DVS5B00694	1	1
DOG00226	Yes	DUF4219 DOMAIN-CONTAINING PROTEIN (PTHR34676:SF17)	DVS1A00851	DVS1B00852	1	1
DOG00227	No	INTEGRASE CATALYTIC DOMAIN-CONTAINING PROTEIN (PTHR34676:SF16)	DVS5A01803	DVS9B00611, DVS2B02118	1	2
DOG00228	No	DUF4219 DOMAIN-CONTAINING PROTEIN (PTHR34676:SF17)	DVS3A02588	DVS4B00798	1	1
DOG00229	No	INTEGRASE CATALYTIC DOMAIN-CONTAINING PROTEIN (PTHR45895:SF72)	DVS5A00121	DVS5B01706, DVS3B02844, DVS3B01404, DVS6B00768	1	4
DOG00230	No	INTEGRASE CATALYTIC DOMAIN-CONTAINING PROTEIN (PTHR45895:SF72)	DVS7A01370	DVS5B00565, DVS7B02390, DVS8B01936	1	3
DOG00231	No	INTEGRASE CATALYTIC DOMAIN-CONTAINING PROTEIN (PTHR45895:SF72)	DVS5A00664	DVS8B01199	1	1
DOG00232	No	UNDESCRIBED PROTEIN	DVS9A00804	DVS3B02891, DVS3B02430	1	2
DOG00233	No	INTEGRASE CATALYTIC DOMAIN-CONTAINING PROTEIN (PTHR45895:SF72)	DVS3A02936	DVS6B00090	1	1
DOG00234	No	INTEGRASE CATALYTIC DOMAIN-CONTAINING PROTEIN (PTHR45895:SF72)	DVS3A02923	DVS5B01098	1	1
DOG00235	No	INTEGRASE CATALYTIC DOMAIN-CONTAINING PROTEIN (PTHR45895:SF72)	DVS5A01898	DVS8B02041, DVS3B02972, DVS2B01284	1	3
DOG00236	No	INTEGRASE CATALYTIC DOMAIN-CONTAINING PROTEIN (PTHR45895:SF72)	DVS6A00208, DVS8A01031	DVS1B00404	2	1
DOG00237	Yes	INTEGRASE CATALYTIC DOMAIN-CONTAINING PROTEIN (PTHR45895:SF72)	DVS7A02477, DVS7A02381	DVS7B02636	2	1
DOG00238	No	INTEGRASE CATALYTIC DOMAIN-CONTAINING PROTEIN (PTHR11439:SF392)	DVS8A01120	DVS5B00945, DVS5B01647	1	2
DOG00239	Yes	INTEGRASE CATALYTIC DOMAIN-CONTAINING PROTEIN (PTHR45895:SF72)	DVS1A01372	DVS1B01443	1	1
DOG00240	No	INTEGRASE CATALYTIC DOMAIN-CONTAINING PROTEIN (PTHR45895:SF72)	DVS6A00878	DVS5B01424, DVS9B02153, DVS7B02278	1	3
DOG00241	No	DUF4219 DOMAIN-CONTAINING PROTEIN (PTHR34676:SF17)	DVS7A00197	DVS8B00874	1	1
DOG00242	No	UNDESCRIBED PROTEIN	DVS9A01762, DVS8A00675	DVS7B01924, DVS2B02167, DVS3B01709	2	3
DOG00243	No	INTEGRASE CATALYTIC DOMAIN-CONTAINING PROTEIN (PTHR45895:SF72)	DVS7A01280	DVS1B01417	1	1
DOG00244	No	INTEGRASE CATALYTIC DOMAIN-CONTAINING PROTEIN (PTHR45895:SF72)	DVS5A00864	DVS7B02490	1	1
DOG00245	No	INTEGRASE CATALYTIC DOMAIN-CONTAINING PROTEIN (PTHR45895:SF72)	DVS8A01638	DVS9B01665, DVS9B01747	1	2
DOG00246	Yes	UNDESCRIBED PROTEIN	DVS1A00621	DVS2B00540, DVS8B01677, DVS9B00786, DVS9B01455, DVS1B02344, DVS1B00620	1	6
DOG00247	No	INTEGRASE CATALYTIC DOMAIN-CONTAINING PROTEIN (PTHR45895:SF72)	DVS7A01277	DVS7B02583	1	1
DOG00248	No	INTEGRASE CATALYTIC DOMAIN-CONTAINING PROTEIN (PTHR45895:SF72)	DVS3A01430, DVS4A01707, DVS7A02483, DVS5A01210	DVS8B01202	4	1
DOG00249	No	INTEGRASE CATALYTIC DOMAIN-CONTAINING PROTEIN (PTHR45895:SF72)	DVS8A01639	DVS2B00489	1	1
DOG00250	No	INTEGRASE CATALYTIC DOMAIN-CONTAINING PROTEIN (PTHR34676:SF16)	DVS5A00922	DVS3B01251, DVS8B00985	1	2
DOG00251	No	GAG_PRE-INTEGRS DOMAIN-CONTAINING PROTEIN (PTHR11439:SF396)	DVS9A01851	DVS9B00916, DVS8B02212	1	2
DOG00252	No	INTEGRASE CATALYTIC DOMAIN-CONTAINING PROTEIN (PTHR45895:SF72)	DVS9A01366	DVS9B00312	1	1
DOG00253	No	INTEGRASE CATALYTIC DOMAIN-CONTAINING PROTEIN (PTHR45895:SF72)	DVS8A00738	DVS1B00752	1	1
DOG00254	No	INTEGRASE CATALYTIC DOMAIN-CONTAINING PROTEIN (PTHR45895:SF72)	DVS9A00626, DVS5A01225	DVS5B03353	2	1
DOG00255	No	INTEGRASE CATALYTIC DOMAIN-CONTAINING PROTEIN (PTHR45895:SF72)	DVS6A01381, DVS5A00500, DVS9A00879	DVS4B00198	3	1
DOG00256	No	INTEGRASE CATALYTIC DOMAIN-CONTAINING PROTEIN (PTHR45895:SF72)	DVS6A00374	DVS1B01895	1	1
DOG00257	No	UNDESCRIBED PROTEIN	DVS4A02381	DVS1B02024	1	1
DOG00258	Yes	INTEGRASE CATALYTIC DOMAIN-CONTAINING PROTEIN (PTHR45895:SF72)	DVS8A00921, DVS2A00200	DVS2B00198	2	1
DOG00259	No	INTEGRASE CATALYTIC DOMAIN-CONTAINING PROTEIN (PTHR45895:SF72)	DVS7A00338, DVS8A01816, DVS9A01436, DVS6A00916, DVS6A00924, DVS5A01409	DVS9B01645	6	1
DOG00260	No	INTEGRASE CATALYTIC DOMAIN-CONTAINING PROTEIN (PTHR45895:SF72)	DVS4A00394	DVS6B00772	1	1
DOG00261	No	INTEGRASE CATALYTIC DOMAIN-CONTAINING PROTEIN (PTHR34676:SF16)	DVS8A01596	DVS3B02488	1	1
DOG00262	No	INTEGRASE CATALYTIC DOMAIN-CONTAINING PROTEIN (PTHR11439:SF392)	DVS6A00170	DVS9B01382	1	1
DOG00263	No	INTEGRASE CATALYTIC DOMAIN-CONTAINING PROTEIN (PTHR34676:SF16)	DVS4A00804, DVS9A00318	DVS4B00735	2	1
DOG00264	No	UNDESCRIBED PROTEIN	DVS1A02052	DVS1B01549	1	1
DOG00265	No	INTEGRASE CATALYTIC DOMAIN-CONTAINING PROTEIN (PTHR45895:SF72)	DVS3A01040, DVS6A00293	DVS9B01106	2	1
DOG00266	No	INTEGRASE CATALYTIC DOMAIN-CONTAINING PROTEIN (PTHR45895:SF72)	DVS5A00089	DVS9B01614, DVS1B00709	1	2
DOG00267	No	INTEGRASE CATALYTIC DOMAIN-CONTAINING PROTEIN (PTHR45895:SF72)	DVS5A01971	DVS8B01676	1	1
DOG00268	No	UNDESCRIBED PROTEIN	DVS5A01795	DVS2B00495	1	1
DOG00269	No	INTEGRASE CATALYTIC DOMAIN-CONTAINING PROTEIN (PTHR34676:SF16)	DVS6A00574, DVS7A02434	DVS3B01517, DVS6B00094	2	2
DOG00270	No	INTEGRASE CATALYTIC DOMAIN-CONTAINING PROTEIN (PTHR45895:SF72)	DVS6A00129, DVS8A02048, DVS9A02891, DVS8A01636, DVS5A01403	DVS5B01371	5	1
DOG00271	Yes	DUF4219 DOMAIN-CONTAINING PROTEIN (PTHR34676:SF17)	DVS9A01860	DVS1B01615	1	1
DOG00272	No	INTEGRASE CATALYTIC DOMAIN-CONTAINING PROTEIN (PTHR45895:SF72)	DVS4A01662	DVS1B00900, DVS8B02360	1	2
DOG00273	No	INTEGRASE CATALYTIC DOMAIN-CONTAINING PROTEIN (PTHR45895:SF72)	DVS3A02406	DVS9B01034	1	1
DOG00274	No	INTEGRASE CATALYTIC DOMAIN-CONTAINING PROTEIN (PTHR45895:SF72)	DVS6A00192	DVS4B00432	1	1
DOG00275	No	INTEGRASE CATALYTIC DOMAIN-CONTAINING PROTEIN (PTHR45895:SF72)	DVS7A02599	DVS3B03398	1	1
DOG00276	No	INTEGRASE CATALYTIC DOMAIN-CONTAINING PROTEIN (PTHR45895:SF72)	DVS9A02127	DVS6B00807	1	1
DOG00277	No	INTEGRASE CATALYTIC DOMAIN-CONTAINING PROTEIN (PTHR45895:SF72)	DVS9A00498	DVS3B02957	1	1
DOG00278	No	INTEGRASE CATALYTIC DOMAIN-CONTAINING PROTEIN (PTHR45895:SF72)	DVS5A01935	DVS9B01615	1	1
DOG00279	No	INTEGRASE CATALYTIC DOMAIN-CONTAINING PROTEIN (PTHR45895:SF72)	DVS1A00807	DVS7B02320, DVS5B00477	1	2
DOG00280	No	INTEGRASE CATALYTIC DOMAIN-CONTAINING PROTEIN (PTHR45895:SF72)	DVS4A01390	DVS8B01693	1	1
DOG00281	No	OS08G0125300 PROTEIN (PTHR45895:SF73)	DVS7A01534	DVS7B01503, DVS7B01487	1	2
DOG00282	No	INTEGRASE CATALYTIC DOMAIN-CONTAINING PROTEIN (PTHR45895:SF72)	DVS4A01584, DVS3A02266, DVS6A00218	DVS7B01724	3	1
DOG00283	No	INTEGRASE CATALYTIC DOMAIN-CONTAINING PROTEIN (PTHR45895:SF72)	DVS5A00195	DVS2B02581, DVS3B03120	1	2
DOG00284	No	INTEGRASE CATALYTIC DOMAIN-CONTAINING PROTEIN (PTHR34676:SF16)	DVS9A00938	DVS7B01231	1	1
DOG00285	No	INTEGRASE CATALYTIC DOMAIN-CONTAINING PROTEIN (PTHR45895:SF72)	DVS3A01283, DVS7A02306	DVS8B01927	2	1
DOG00286	No	INTEGRASE CATALYTIC DOMAIN-CONTAINING PROTEIN (PTHR45895:SF72)	DVS3A01912, DVS9A02130	DVS5B00195	2	1
DOG00287	No	INTEGRASE CATALYTIC DOMAIN-CONTAINING PROTEIN (PTHR45895:SF72)	DVS5A00630	DVS3B01489	1	1
DOG00288	No	INTEGRASE CATALYTIC DOMAIN-CONTAINING PROTEIN (PTHR45895:SF72)	DVS3A03333	DVS5B01022, DVS7B01248	1	2
DOG00289	No	UNDESCRIBED PROTEIN	DVS7A01803	DVS6B00154	1	1
DOG00290	No	INTEGRASE CATALYTIC DOMAIN-CONTAINING PROTEIN (PTHR45895:SF72)	DVS8A01641	DVS5B01265	1	1
DOG00291	No	INTEGRASE CATALYTIC DOMAIN-CONTAINING PROTEIN (PTHR45895:SF72)	DVS2A00831	DVS8B01917	1	1
DOG00292	No	INTEGRASE CATALYTIC DOMAIN-CONTAINING PROTEIN (PTHR45895:SF72)	DVS2A02038	DVS2B01697, DVS9B00783	1	2
DOG00293	No	UNDESCRIBED PROTEIN	DVS3A02393, DVS9A01938	DVS5B00698	2	1
DOG00294	No	INTEGRASE CATALYTIC DOMAIN-CONTAINING PROTEIN (PTHR45895:SF72)	DVS9A02361	DVS6B00098	1	1
DOG00295	No	INTEGRASE CATALYTIC DOMAIN-CONTAINING PROTEIN (PTHR45895:SF72)	DVS1A00268	DVS9B00965	1	1
DOG00296	No	INTEGRASE CATALYTIC DOMAIN-CONTAINING PROTEIN (PTHR45895:SF72)	DVS8A00882, DVS8A01907, DVS2A02743, DVS5A01892, DVS7A02275, DVS4A01786, DVS7A01906, DVS5A01911, DVS8A01951	DVS6B00444, DVS3B01403	9	2
DOG00297	Yes	INTEGRASE CATALYTIC DOMAIN-CONTAINING PROTEIN (PTHR45895:SF72)	DVS2A00227	DVS2B00223	1	1
DOG00298	No	INTEGRASE CATALYTIC DOMAIN-CONTAINING PROTEIN (PTHR45895:SF72)	DVS2A01979	DVS4B00669	1	1
DOG00299	No	INTEGRASE CATALYTIC DOMAIN-CONTAINING PROTEIN (PTHR45895:SF72)	DVS7A02722, DVS3A02839	DVS7B01713	2	1
DOG00300	No	INTEGRASE CATALYTIC DOMAIN-CONTAINING PROTEIN (PTHR45895:SF72)	DVS2A01879	DVS5B00112, DVS1B01898	1	2
DOG00301	No	INTEGRASE CATALYTIC DOMAIN-CONTAINING PROTEIN (PTHR45895:SF72)	DVS4A00704	DVS2B02003	1	1
DOG00302	No	INTEGRASE CATALYTIC DOMAIN-CONTAINING PROTEIN (PTHR45895:SF72)	DVS8A00838	DVS7B00937	1	1
DOG00303	No	INTEGRASE CATALYTIC DOMAIN-CONTAINING PROTEIN (PTHR45895:SF72)	DVS6A00625	DVS8B01326, DVS3B02273, DVS7B00731	1	3
DOG00304	No	INTEGRASE CATALYTIC DOMAIN-CONTAINING PROTEIN (PTHR45895:SF72)	DVS1A02053	DVS4B00736	1	1
DOG00305	No	UNDESCRIBED PROTEIN	DVS8A00559	DVS7B02424	1	1
DOG00306	No	TRANSPOSON TY1-BL GAG-POL POLYPROTEIN-RELATED (PTHR11439:SF290)	DVS7A02433, DVS2A01876	DVS8B02044	2	1
DOG00307	No	INTEGRASE CATALYTIC DOMAIN-CONTAINING PROTEIN (PTHR45895:SF72)	DVS3A03001, DVS2A01031, DVS2A02448, DVS1A01426, DVS8A02117	DVS5B01611	5	1
DOG00308	No	INTEGRASE CATALYTIC DOMAIN-CONTAINING PROTEIN (PTHR34676:SF16)	DVS5A01325	DVS3B02721	1	1
DOG00309	No	INTEGRASE CATALYTIC DOMAIN-CONTAINING PROTEIN (PTHR45895:SF72)	DVS6A01687, DVS7A01862, DVS6A00814	DVS9B00714	3	1
DOG00310	No	INTEGRASE CATALYTIC DOMAIN-CONTAINING PROTEIN (PTHR45895:SF72)	DVS9A00317	DVS2B00077	1	1
DOG00311	No	INTEGRASE CATALYTIC DOMAIN-CONTAINING PROTEIN (PTHR45895:SF72)	DVS3A02708	DVS5B00590	1	1
DOG00312	No	INTEGRASE CATALYTIC DOMAIN-CONTAINING PROTEIN (PTHR45895:SF72)	DVS5A01570	DVS9B00704	1	1
DOG00313	No	INTEGRASE CATALYTIC DOMAIN-CONTAINING PROTEIN (PTHR45895:SF72)	DVS7A02276	DVS4B01318	1	1
DOG00314	No	INTEGRASE CATALYTIC DOMAIN-CONTAINING PROTEIN (PTHR34676:SF16)	DVS3A01444	DVS5B01938	1	1
DOG00315	No	INTEGRASE CATALYTIC DOMAIN-CONTAINING PROTEIN (PTHR45895:SF72)	DVS2A00475	DVS5B01500	1	1
DOG00316	No	UNDESCRIBED PROTEIN	DVS8A01668	DVS9B00563	1	1
DOG00317	No	UNDESCRIBED PROTEIN	DVS3A01336	DVS5B00409	1	1
DOG00318	No	INTEGRASE CATALYTIC DOMAIN-CONTAINING PROTEIN (PTHR45895:SF72)	DVS7A02230	DVS5B01266	1	1
DOG00319	Yes	UNDESCRIBED PROTEIN	DVS1A01121	DVS6B00416, DVS3B01917, DVS1B01176	1	3
DOG00320	No	UNDESCRIBED PROTEIN	DVS9A01178, DVS7A02088	DVS2B01429	2	1
DOG00321	No	UNDESCRIBED PROTEIN	DVS9A01171	DVS9B01189	1	1
DOG00322	No	UNDESCRIBED PROTEIN	DVS3A01957, DVS9A01528	DVS4B01010	2	1
DOG00323	No	UNDESCRIBED PROTEIN	DVS9A01159	DVS1B01154	1	1
DOG00324	No	UNDESCRIBED PROTEIN	DVS8A01094	DVS2B01381	1	1
DOG00325	No	UNDESCRIBED PROTEIN	DVS4A02159	DVS7B02154, DVS7B02195, DVS4B00994, DVS7B02169, DVS4B00972, DVS4B00987, DVS4B00975, DVS2B01390, DVS8B01379, DVS8B01378, DVS2B01518, DVS7B02155, DVS7B02157, DVS3B01920, DVS7B02152, DVS2B01447, DVS5B00826, DVS7B02196, DVS4B00998, DVS6B00392, DVS7B02206, DVS3B01986, DVS1B01181, DVS7B02231, DVS9B01225, DVS8B01435, DVS6B00371, DVS8B01404, DVS7B02141	1	29
DOG00326	No	UNDESCRIBED PROTEIN	DVS2A01428	DVS4B01000, DVS3B02018, DVS8B01452, DVS6B00344, DVS3B04375, DVS7B02117, DVS6B00340, DVS7B02106	1	8
DOG00327	No	UNDESCRIBED PROTEIN	DVS8A01226	DVS1B00978, DVS7B02132, DVS7B02135	1	3
DOG00328	No	UNDESCRIBED PROTEIN	DVS7A02084	DVS6B00395	1	1
DOG00329	No	UNDESCRIBED PROTEIN	DVS1A01139	DVS1B01159	1	1
DOG00330	Yes	UNDESCRIBED PROTEIN	DVS7A02117, DVS9A01167	DVS2B01369	2	1
DOG00331	No	UNDESCRIBED PROTEIN	DVS4A01027, DVS5A00785	DVS8B01543	2	1
DOG00332	No	UNDESCRIBED PROTEIN	DVS6A00421	DVS8B01512	1	1
DOG00333	No	UNDESCRIBED PROTEIN	DVS6A00439	DVS9B01240	1	1
DOG00334	No	UNDESCRIBED PROTEIN	DVS9A01168	DVS6B00354	1	1
DOG00335	No	UNDESCRIBED PROTEIN	DVS4A01089	DVS9B01184, DVS4B01002, DVS8B01502	1	3
DOG00336	No	UNDESCRIBED PROTEIN	DVS6A00460	DVS9B01249	1	1
DOG00337	No	UNDESCRIBED PROTEIN	DVS2A01429	DVS2B01400	1	1
DOG00338	No	UNDESCRIBED PROTEIN	DVS1A01144, DVS6A00648	DVS6B00341	2	1
DOG00339	No	UNDESCRIBED PROTEIN	DVS3A01329	DVS8B01407	1	1
DOG00340	No	UNDESCRIBED PROTEIN	DVS2A01393	DVS7B02163	1	1
DOG00341	No	UNDESCRIBED PROTEIN	DVS3A01755	DVS3B01970, DVS7B02147, DVS5B00718	1	3
DOG00342	No	UNDESCRIBED PROTEIN	DVS3A04346	DVS7B02139, DVS2B01372	1	2
DOG00343	No	UNDESCRIBED PROTEIN	DVS8A01093	DVS7B02150	1	1
DOG00344	No	UNDESCRIBED PROTEIN	DVS2A01355	DVS1B01791	1	1
DOG00345	No	UNDESCRIBED PROTEIN	DVS4A01352, DVS7A02008, DVS7A02007, DVS6A00073, DVS1A01141, DVS5A01398, DVS3A03222, DVS6A00647, DVS1A00863	DVS1B00485	9	1
DOG00346	No	UNDESCRIBED PROTEIN	DVS3A02033	DVS7B02151, DVS5B00854, DVS4B00992, DVS3B01688, DVS3B01687, DVS7B02149, DVS7B02172, DVS9B01230, DVS9B01221, DVS7B02156, DVS5B00855, DVS5B00829, DVS4B00977, DVS9B01246, DVS9B01245, DVS5B00870, DVS7B02171, DVS9B01268, DVS4B00970, DVS4B00969, DVS9B01190, DVS3B01947, DVS6B00378, DVS7B02184, DVS9B01244, DVS4B00989, DVS5B00836, DVS3B01964	1	28
DOG00347	No	UNDESCRIBED PROTEIN	DVS5A00241	DVS3B01959, DVS4B00961	1	2
DOG00348	No	UNDESCRIBED PROTEIN	DVS5A03217	DVS5B00656	1	1
DOG00349	No	UNDESCRIBED PROTEIN	DVS9A01170, DVS8A01254, DVS7A02118	DVS4B00879	3	1
DOG00350	No	UNDESCRIBED PROTEIN	DVS1A01115	DVS3B02006	1	1
DOG00351	No	UNDESCRIBED PROTEIN	DVS1A01897	DVS5B00865	1	1
DOG00352	No	UNDESCRIBED PROTEIN	DVS8A00313	DVS2B01410	1	1
DOG00353	No	UNDESCRIBED PROTEIN	DVS1A01146	DVS6B00409, DVS8B01539, DVS3B01989, DVS8B01561, DVS7B02189, DVS5B00848	1	6
DOG00354	No	UNDESCRIBED PROTEIN	DVS7A02097	DVS5B01083	1	1
DOG00355	Yes	UNDESCRIBED PROTEIN	DVS5A00937, DVS6A00464, DVS1A01107	DVS3B01968, DVS4B00988, DVS5B00850, DVS3B01985, DVS4B01007, DVS4B01017, DVS4B00997	3	7
DOG00356	No	UNDESCRIBED PROTEIN	DVS5A00803, DVS4A01055	DVS4B01018	2	1
DOG00357	No	UNDESCRIBED PROTEIN	DVS2A01397, DVS5A00770, DVS2A01377	DVS1B01191	3	1
DOG00358	No	UNDESCRIBED PROTEIN	DVS2A01389	DVS6B00384, DVS9B01224	1	2
DOG00359	No	UNDESCRIBED PROTEIN	DVS7A01274, DVS2A01314, DVS2A01558	DVS5B00227	3	1
DOG00360	No	UNDESCRIBED PROTEIN	DVS5A00735	DVS6B00391, DVS9B01185	1	2
DOG00361	No	UNDESCRIBED PROTEIN	DVS6A00383	DVS3B01967	1	1
DOG00362	No	UNDESCRIBED PROTEIN	DVS4A01014	DVS5B00844	1	1
DOG00363	No	UNDESCRIBED PROTEIN	DVS5A00261, DVS6A00481	DVS1B01199	2	1
DOG00364	Yes	UNDESCRIBED PROTEIN	DVS1A01116	DVS2B01425, DVS6B00380, DVS1B01180	1	3
DOG00365	Yes	UNDESCRIBED PROTEIN	DVS1A01102	DVS1B01204, DVS4B00953	1	2
DOG00366	Yes	UNDESCRIBED PROTEIN	DVS1A01124	DVS2B01374, DVS1B01172	1	2
DOG00367	No	UNDESCRIBED PROTEIN	DVS6A00414, DVS4A01065	DVS1B01094	2	1
DOG00368	No	UNDESCRIBED PROTEIN	DVS7A02092	DVS7B02173	1	1
DOG00369	No	UNDESCRIBED PROTEIN	DVS7A02095	DVS9B01247, DVS4B00964, DVS3B01966, DVS4B00986	1	4
DOG00370	No	UNDESCRIBED PROTEIN	DVS1A01150, DVS6A00455, DVS3A01970, DVS6A00404	DVS2B01435, DVS3B04188, DVS9B01152, DVS9B01222, DVS6B00469, DVS9B01236, DVS6B00349, DVS8B01393, DVS6B00348, DVS6B00379	4	10
DOG00371	No	UNDESCRIBED PROTEIN	DVS1A00973	DVS8B01196, DVS4B00955, DVS1B01182, DVS8B01425, DVS6B00361	1	5
DOG00372	No	UNDESCRIBED PROTEIN	DVS5A00499	DVS5B00867, DVS9B01229	1	2
DOG00373	No	UNDESCRIBED PROTEIN	DVS8A01546	DVS6B00399, DVS8B01531, DVS3B01942	1	3
DOG00374	Yes	ENDONUCLEASE (PTHR24559:SF416)	DVS2A00329	DVS7B02202, DVS6B00358, DVS2B00327, DVS3B01907, DVS2B01412	1	5
DOG00375	No	ENDONUCLEASE (PTHR24559:SF416)	DVS7A02316	DVS9B01260, DVS5B00918	1	2
DOG00376	No	UNDESCRIBED PROTEIN	DVS3A03221	DVS2B01344, DVS8B01427	1	2
DOG00377	Yes	UNDESCRIBED PROTEIN	DVS3A01963	DVS8B01392, DVS7B02128, DVS7B02175, DVS6B00375, DVS1B01156	1	5
DOG00378	No	UNDESCRIBED PROTEIN	DVS9A01190	DVS3B01938	1	1
DOG00379	No	UNDESCRIBED PROTEIN	DVS9A01196, DVS9A01184	DVS3B01953, DVS3B01991	2	2
DOG00380	No	UNDESCRIBED PROTEIN	DVS6A00194	DVS8B01550	1	1
DOG00381	No	UNDESCRIBED PROTEIN	DVS1A01149	DVS7B02191	1	1
DOG00382	Yes	UNDESCRIBED PROTEIN	DVS9A01197	DVS9B01254, DVS7B02297	1	2
DOG00383	No	UNDESCRIBED PROTEIN	DVS5A00805	DVS8B01536	1	1
DOG00384	No	UNDESCRIBED PROTEIN	DVS2A01351	DVS6B00760	1	1
DOG00385	No	UNDESCRIBED PROTEIN	DVS6A00416, DVS3A01965	DVS9B01274	2	1
DOG00386	No	UNDESCRIBED PROTEIN	DVS8A01310	DVS3B01956, DVS1B01193	1	2
DOG00387	No	UNDESCRIBED PROTEIN	DVS7A02083	DVS8B01388, DVS8B01387, DVS2B01433	1	3
DOG00388	No	UNDESCRIBED PROTEIN	DVS6A00412	DVS8B01396, DVS1B01186	1	2
DOG00389	No	UNDESCRIBED PROTEIN	DVS5A00764, DVS9A01175, DVS3A01959	DVS8B01430, DVS8B01395, DVS9B01199, DVS7B02198, DVS8B01549, DVS6B01137, DVS4B01077, DVS2B01434, DVS2B01298	3	9
DOG00390	No	UNDESCRIBED PROTEIN	DVS5A00936	DVS8B01563, DVS5B00857, DVS8B01556, DVS5B00860	1	4
DOG00391	No	UNDESCRIBED PROTEIN	DVS2A01363, DVS8A01225	DVS8B01553, DVS3B01977, DVS3B01975	2	3
DOG00392	Yes	UNDESCRIBED PROTEIN	DVS5A00784, DVS1A01207	DVS8B01522, DVS6B00351, DVS5B00852, DVS8B01546, DVS8B01381, DVS7B02133, DVS2B01519	2	7
DOG00393	Yes	UNDESCRIBED PROTEIN	DVS2A01386	DVS9B00996, DVS2B01427, DVS3B02002	1	3
DOG00394	No	UNDESCRIBED PROTEIN	DVS6A00463	DVS8B01562, DVS4B00949, DVS9B01192, DVS2B01428	1	4
DOG00395	No	UNDESCRIBED PROTEIN	DVS8A01195	DVS9B01220	1	1
DOG00396	No	UNDESCRIBED PROTEIN	DVS3A01498	DVS7B02296, DVS6B00470, DVS1B01029, DVS7B02107, DVS4B00978, DVS8B01384, DVS1B01375, DVS4B00999, DVS8B01547, DVS7B02125, DVS1B01184, DVS4B01009, DVS7B02176	1	13
DOG00397	No	UNDESCRIBED PROTEIN	DVS4A01037, DVS6A00434	DVS5B00846	2	1
DOG00398	No	UNDESCRIBED PROTEIN	DVS4A01040	DVS7B02164, DVS8B01500, DVS3B01919, DVS5B00866	1	4
DOG00399	No	UNDESCRIBED PROTEIN	DVS6A00438	DVS8B01545, DVS8B01555, DVS2B01420, DVS3B02008	1	4
DOG00400	No	UNDESCRIBED PROTEIN	DVS6A00393	DVS1B01165	1	1
DOG00401	No	UNDESCRIBED PROTEIN	DVS5A00768	DVS4B01076, DVS6B00368, DVS9B01219, DVS8B01530	1	4
DOG00402	No	UNDESCRIBED PROTEIN	DVS2A01395	DVS4B00921, DVS1B01189	1	2
DOG00403	Yes	UNDESCRIBED PROTEIN	DVS7A02317, DVS3A04607	DVS3B04569	2	1
DOG00404	Yes	UNDESCRIBED PROTEIN	DVS4A01029, DVS1A01106, DVS1A01119	DVS1B01178	3	1
DOG00405	No	UNDESCRIBED PROTEIN	DVS9A01166	DVS7B02181	1	1
DOG00406	No	UNDESCRIBED PROTEIN	DVS2A01398	DVS6B00373	1	1
DOG00407	No	UNDESCRIBED PROTEIN	DVS6A00437, DVS9A01194	DVS1B01183	2	1
DOG00408	No	UNDESCRIBED PROTEIN	DVS5A00765	DVS2B01299, DVS9B01181, DVS1B01164, DVS4B00954, DVS3B01983, DVS2B01368, DVS3B02012, DVS3B01936, DVS4B01022, DVS5B00868, DVS9B01261, DVS7B02197, DVS6B00339, DVS4B01008	1	14
DOG00409	No	UNDESCRIBED PROTEIN	DVS6A00394	DVS7B02124	1	1
DOG00410	Yes	UNDESCRIBED PROTEIN	DVS4A01049, DVS1A01114	DVS1B01185	2	1
DOG00411	No	UNDESCRIBED PROTEIN	DVS7A02082	DVS8B01195, DVS8B01453, DVS6B00352	1	3
DOG00412	No	UNDESCRIBED PROTEIN	DVS8A01095, DVS9A01098	DVS3B01990	2	1
DOG00413	No	UNDESCRIBED PROTEIN	DVS9A01177	DVS8B01428, DVS7B02146, DVS6B01136, DVS3B01943, DVS7B02174, DVS8B01532, DVS5B00874	1	7
DOG00414	No	UNDESCRIBED PROTEIN	DVS6A00433, DVS6A00417, DVS9A01198, DVS7A02314	DVS3B01976	4	1
DOG00415	No	UNDESCRIBED PROTEIN	DVS1A01206	DVS3B01987	1	1
DOG00416	No	UNDESCRIBED PROTEIN	DVS6A00407	DVS1B01152	1	1
DOG00417	Yes	UNDESCRIBED PROTEIN	DVS7A02081, DVS2A01367, DVS3A01499, DVS2A01394, DVS4A01038, DVS1A01111, DVS2A01374, DVS1A01148, DVS2A01350, DVS9A01527	DVS8B01501, DVS1B01192, DVS1B01197	10	3
DOG00418	No	UNDESCRIBED PROTEIN	DVS7A02315	DVS8B01382	1	1
DOG00419	No	UNDESCRIBED PROTEIN	DVS2A01349, DVS1A01108	DVS1B01198	2	1
DOG00420	No	UNDESCRIBED PROTEIN	DVS1A00974	DVS6B00360, DVS2B01424	1	2
DOG00421	Yes	UNDESCRIBED PROTEIN	DVS1A01142, DVS2A00328	DVS2B00326	2	1
DOG00422	No	UNDESCRIBED PROTEIN	DVS1A01133	DVS3B01906, DVS3B02009, DVS8B01426, DVS3B01946, DVS3B02015, DVS3B01918, DVS4B00960	1	7
DOG00423	No	UNDESCRIBED PROTEIN	DVS6A00435	DVS3B01952, DVS8B01513	1	2
DOG00424	No	UNDESCRIBED PROTEIN	DVS1A01109	DVS2B01406, DVS4B01019, DVS7B02186, DVS1B01196, DVS1B01195	1	5
DOG00425	No	UNDESCRIBED PROTEIN	DVS1A01026	DVS4B00952, DVS8B01524, DVS4B01001, DVS2B01297, DVS4B00996, DVS6B00357	1	6
DOG00426	No	UNDESCRIBED PROTEIN	DVS4A01362	DVS1B01153	1	1
DOG00427	No	UNDESCRIBED PROTEIN	DVS3A01967, DVS6A00380	DVS1B01190	2	1
DOG00428	No	UNDESCRIBED PROTEIN	DVS9A01185	DVS6B00389, DVS5B00841, DVS5B00840, DVS8B01366, DVS5B00845, DVS6B00397, DVS7B02145	1	7
DOG00429	No	UNDESCRIBED PROTEIN	DVS9A01162	DVS1B01157, DVS2B01397, DVS3B01962	1	3
DOG00430	No	UNDESCRIBED PROTEIN	DVS2A01345, DVS4A01018, DVS9A01186	DVS5B00879	3	1
DOG00431	No	UNDESCRIBED PROTEIN	DVS3A01976	DVS4B00995	1	1
DOG00432	No	UNDESCRIBED PROTEIN	DVS7A02104	DVS6B00343	1	1
DOG00433	No	UNDESCRIBED PROTEIN	DVS4A01028	DVS6B00359	1	1
DOG00434	No	UNDESCRIBED PROTEIN	DVS3A01981	DVS2B01432, DVS9B01186, DVS9B01198	1	3
DOG00435	No	UNDESCRIBED PROTEIN	DVS7A02106	DVS3B01999, DVS2B01438, DVS4B00965	1	3
DOG00436	Yes	UNDESCRIBED PROTEIN	DVS5A00800, DVS5A00778, DVS5A00763, DVS4A01033, DVS9A01157	DVS5B00831, DVS7B02140	5	2
DOG00437	No	UNDESCRIBED PROTEIN	DVS7A02098	DVS5B00832, DVS4B00980, DVS4B01006, DVS7B02116, DVS7B02104, DVS8B01533, DVS9B01232, DVS7B02193, DVS5B00847, DVS8B01516, DVS5B00875, DVS2B01370, DVS5B00830, DVS4B00985	1	14
DOG00438	No	UNDESCRIBED PROTEIN	DVS4A01069	DVS9B01257	1	1
DOG00439	No	UNDESCRIBED PROTEIN	DVS8A01219, DVS7A02085	DVS1B01171	2	1
DOG00440	No	UNDESCRIBED PROTEIN	DVS8A01265	DVS1B01188	1	1
DOG00441	No	UNDESCRIBED PROTEIN	DVS5A00779, DVS3A01984	DVS7B02168, DVS8B01558	2	2
DOG00442	No	UNDESCRIBED PROTEIN	DVS7A02112	DVS7B02142, DVS9B01239	1	2
DOG00443	No	UNDESCRIBED PROTEIN	DVS7A02116	DVS1B01187	1	1
DOG00444	No	UNDESCRIBED PROTEIN	DVS5A00780	DVS6B00394	1	1
DOG00445	No	UNDESCRIBED PROTEIN	DVS3A01985	DVS7B02162, DVS3B02003, DVS2B01431, DVS9B01231	1	4
DOG00446	No	UNDESCRIBED PROTEIN	DVS9A01206	DVS3B02028	1	1
DOG00447	No	UNDESCRIBED PROTEIN	DVS5A00781	DVS8B01557, DVS5B00853	1	2
DOG00448	No	UNDESCRIBED PROTEIN	DVS7A02100	DVS9B01264, DVS7B02122	1	2
DOG00449	No	UNDESCRIBED PROTEIN	DVS9A01181	DVS5B00825	1	1
DOG00450	No	UNDESCRIBED PROTEIN	DVS9A01155, DVS3A01978, DVS5A00786	DVS2B01376, DVS2B01378, DVS8B01515	3	3
DOG00451	Yes	UNDESCRIBED PROTEIN	DVS4A01070	DVS9B01288, DVS4B01021	1	2
DOG00452	No	UNDESCRIBED PROTEIN	DVS3A01986	DVS6B00364	1	1
DOG00453	Yes	UNDESCRIBED PROTEIN	DVS1A01134	DVS8B01560, DVS1B01163, DVS8B01491	1	3
DOG00454	No	UNDESCRIBED PROTEIN	DVS9A01221	DVS8B01538	1	1
DOG00455	No	UNDESCRIBED PROTEIN	DVS6A00424	DVS5B00872	1	1
DOG00456	No	UNDESCRIBED PROTEIN	DVS8A01221	DVS7B02199, DVS9B01223	1	2
DOG00457	No	UNDESCRIBED PROTEIN	DVS9A01214	DVS3B01937	1	1
DOG00458	No	UNDESCRIBED PROTEIN	DVS6A00388	DVS4B00966	1	1
DOG00459	Yes	UNDESCRIBED PROTEIN	DVS8A01224, DVS1A01152, DVS9A01216	DVS9B01243, DVS8B01548, DVS7B02200, DVS8B01526, DVS7B02180, DVS8B01422	3	6
DOG00460	No	UNDESCRIBED PROTEIN	DVS9A01215	DVS4B00968	1	1
DOG00461	No	UNDESCRIBED PROTEIN	DVS8A01216	DVS8B01517	1	1
DOG00462	No	UNDESCRIBED PROTEIN	DVS5A00743	DVS9B01290	1	1
DOG00463	No	UNDESCRIBED PROTEIN	DVS4A00995, DVS5A00810, DVS3A01998	DVS1B01160, DVS4B00957	3	2
DOG00464	No	UNDESCRIBED PROTEIN	DVS5A00777	DVS2B01380	1	1
DOG00465	No	UNDESCRIBED PROTEIN	DVS4A01051	DVS6B00365	1	1
DOG00466	No	UNDESCRIBED PROTEIN	DVS8A01331	DVS9B01269, DVS4B01033, DVS3B01951, DVS9B01255, DVS9B01256	1	5
DOG00467	No	UNDESCRIBED PROTEIN	DVS7A02107	DVS7B02115, DVS8B01448	1	2
DOG00468	No	UNDESCRIBED PROTEIN	DVS4A01026	DVS6B00366, DVS5B00849	1	2
DOG00469	YES	UNDESCRIBED PROTEIN	DVS9A01203, DVS9A01204, DVS2A01364, DVS2A01373, DVS5A00748	DVS2B01401, DVS2B01371, DVS2B01345, DVS3B01994	5	4
DOG00470	No	UNDESCRIBED PROTEIN	DVS2A01378	DVS7B02130	1	1
DOG00471	No	UNDESCRIBED PROTEIN	DVS3A01961, DVS9A01183	DVS6B00408, DVS2B01396	2	2
DOG00472	No	UNDESCRIBED PROTEIN	DVS9A01156	DVS4B01047	1	1
DOG00473	No	UNDESCRIBED PROTEIN	DVS5A00799	DVS7B02126	1	1
DOG00474	No	UNDESCRIBED PROTEIN	DVS6A00430	DVS7B02103, DVS4B00962	1	2
DOG00475	No	UNDESCRIBED PROTEIN	DVS7A02111	DVS4B00993, DVS6B00406, DVS8B01508, DVS7B02190	1	4
DOG00476	No	UNDESCRIBED PROTEIN	DVS8A01227	DVS2B01426	1	1
DOG00477	No	INTEGRASE CATALYTIC DOMAIN-CONTAINING PROTEIN (PTHR24559:SF375)	DVS1A01125, DVS2A01383, DVS9A01207	DVS6B00390, DVS8B01541	3	2
DOG00478	No	UNDESCRIBED PROTEIN	DVS3A01977	DVS2B01417	1	1
DOG00479	No	UNDESCRIBED PROTEIN	DVS5A00801, DVS9A01161	DVS2B01413, DVS7B01208, DVS4B00984, DVS8B01494	2	4
DOG00480	No	UNDESCRIBED PROTEIN	DVS7A02108, DVS3A01979	DVS9B01252	2	1
DOG00481	No	UNDESCRIBED PROTEIN	DVS7A02091, DVS6A00459	DVS2B01437, DVS3B01954, DVS9B01242	2	3
DOG00482	No	UNDESCRIBED PROTEIN	DVS9A01193	DVS3B02017	1	1
DOG00483	Yes	ADP-RIBOSYL CYCLASE/CYCLIC ADP-RIBOSE HYDROLASE (PTHR11017:SF426)	DVS3A02390	DVS3B02575, DVS3B02570, DVS3B02596	1	3
DOG00484	Yes	ADP-RIBOSYL CYCLASE/CYCLIC ADP-RIBOSE HYDROLASE (PTHR11017:SF426)	DVS3A02355, DVS3A02344	DVS3B02372	2	1
DOG00485	Yes	ADP-RIBOSYL CYCLASE/CYCLIC ADP-RIBOSE HYDROLASE (PTHR11017:SF426)	DVS9A01568	DVS9B01704	1	1
DOG00486	Yes	ADP-RIBOSYL CYCLASE/CYCLIC ADP-RIBOSE HYDROLASE (PTHR11017:SF426)	DVS7A01221	DVS7B01192, DVS7B01186	1	2
DOG00487	Yes	ADP-RIBOSYL CYCLASE/CYCLIC ADP-RIBOSE HYDROLASE (PTHR11017:SF426)	DVS3A02433	DVS3B02573, DVS3B02433, DVS3B02574, DVS3B02431	1	4
DOG00488	Yes	ADP-RIBOSYL CYCLASE/CYCLIC ADP-RIBOSE HYDROLASE (PTHR11017:SF426)	DVS3A02293	DVS3B02324	1	1
DOG00489	Yes	ADP-RIBOSYL CYCLASE/CYCLIC ADP-RIBOSE HYDROLASE (PTHR11017:SF426)	DVS3A02437, DVS3A02439, DVS3A02441, DVS3A02397, DVS3A02395	DVS3B02597	5	1
DOG00490	Yes	ADP-RIBOSYL CYCLASE/CYCLIC ADP-RIBOSE HYDROLASE (PTHR11017:SF490)	DVS3A02446	DVS3B02558	1	1
DOG00491	Yes	ADP-RIBOSYL CYCLASE/CYCLIC ADP-RIBOSE HYDROLASE (PTHR11017:SF426)	DVS3A02386	DVS3B02409	1	1
DOG00492	No	ADP-RIBOSYL CYCLASE/CYCLIC ADP-RIBOSE HYDROLASE (PTHR11017:SF426)	DVS3A02451	DVS3B02620	1	1
DOG00493	Yes	ADP-RIBOSYL CYCLASE/CYCLIC ADP-RIBOSE HYDROLASE (PTHR11017:SF426)	DVS3A02412	DVS3B02557	1	1
DOG00494	No	ADP-RIBOSYL CYCLASE/CYCLIC ADP-RIBOSE HYDROLASE (PTHR11017:SF426)	DVS3A02431	DVS3B02403	1	1
DOG00495	No	ADP-RIBOSYL CYCLASE/CYCLIC ADP-RIBOSE HYDROLASE (PTHR11017:SF426)	DVS3A02493	DVS3B02556	1	1
DOG00496	No	ADP-RIBOSYL CYCLASE/CYCLIC ADP-RIBOSE HYDROLASE (PTHR11017:SF490)	DVS5A00457	DVS5B00494	1	1
DOG00497	No	DISEASE RESISTANCE-LIKE PROTEIN DSC1 (PTHR11017:SF279)	DVS3A02906	DVS3B02936	1	1
DOG00498	Yes	ADP-RIBOSYL CYCLASE/CYCLIC ADP-RIBOSE HYDROLASE (PTHR11017:SF426)	DVS3A02885, DVS3A03109	DVS3B03142	2	1
DOG00499	No	ADP-RIBOSYL CYCLASE/CYCLIC ADP-RIBOSE HYDROLASE (PTHR11017:SF426)	DVS3A02887	DVS3B02938	1	1
DOG00500	No	ADP-RIBOSYL CYCLASE/CYCLIC ADP-RIBOSE HYDROLASE-RELATED (PTHR11017:SF411)	DVS3A02877	DVS3B02935	1	1
DOG00501	Yes	ADP-RIBOSYL CYCLASE/CYCLIC ADP-RIBOSE HYDROLASE (PTHR11017:SF426)	DVS3A02883	DVS3B02933	1	1
DOG00502	Yes	ADP-RIBOSYL CYCLASE/CYCLIC ADP-RIBOSE HYDROLASE (PTHR11017:SF291)	DVS3A02910, DVS3A02921	DVS3B02970, DVS3B02978	2	2
DOG00503	No	DISEASE RESISTANCE-LIKE PROTEIN DSC1 (PTHR11017:SF279)	DVS3A02055	DVS3B02074	1	1
DOG00504	Yes	DISEASE RESISTANCE-LIKE PROTEIN DSC1 (PTHR11017:SF279)	DVS3A03059	DVS3B03087	1	1
DOG00505	Yes	DISEASE RESISTANCE-LIKE PROTEIN DSC1 (PTHR11017:SF279)	DVS3A02234	DVS3B02229	1	1
DOG00506	Yes	ADP-RIBOSYL CYCLASE/CYCLIC ADP-RIBOSE HYDROLASE (PTHR11017:SF426)	DVS3A02860	DVS3B02895	1	1
DOG00507	Yes	DISEASE RESISTANCE-LIKE PROTEIN DSC1 (PTHR11017:SF279)	DVS3A02050	DVS3B02069	1	1
DOG00508	Yes	ADP-RIBOSYL CYCLASE/CYCLIC ADP-RIBOSE HYDROLASE (PTHR11017:SF426)	DVS3A01064	DVS3B01065	1	1
DOG00509	YES	DISEASE RESISTANCE-LIKE PROTEIN DSC1 (PTHR11017:SF279)	DVS3A02925	DVS3B02983, DVS3B02974	1	2
DOG00510	YES	DISEASE RESISTANCE-LIKE PROTEIN DSC1 (PTHR11017:SF279)	DVS3A02918	DVS3B02968, DVS3B02977	1	2
DOG00511	No	DISEASE RESISTANCE-LIKE PROTEIN DSC1 (PTHR11017:SF279)	DVS3A03211	DVS3B03263, DVS3B03257	1	2
DOG00512	No	DISEASE RESISTANCE-LIKE PROTEIN DSC1 (PTHR11017:SF279)	DVS3A02864	DVS3B02903	1	1
DOG00513	Yes	DISEASE RESISTANCE-LIKE PROTEIN DSC1 (PTHR11017:SF279)	DVS3A02926	DVS3B02975	1	1
DOG00514	Yes	ADP-RIBOSYL CYCLASE/CYCLIC ADP-RIBOSE HYDROLASE (PTHR11017:SF426)	DVS3A03213	DVS3B03264, DVS3B03253, DVS3B03259	1	3
DOG00515	Yes	DISEASE RESISTANCE-LIKE PROTEIN DSC1 (PTHR11017:SF279)	DVS3A03212	DVS3B03258, DVS3B03252	1	2
DOG00516	Yes	ADP-RIBOSYL CYCLASE/CYCLIC ADP-RIBOSE HYDROLASE (PTHR11017:SF291)	DVS3A02054	DVS3B02073	1	1
DOG00517	No	DISEASE RESISTANCE-LIKE PROTEIN DSC1 (PTHR11017:SF279)	DVS3A02859	DVS3B02979	1	1
DOG00518	No	DISEASE RESISTANCE-LIKE PROTEIN DSC1 (PTHR11017:SF279)	DVS3A02922	DVS3B02971	1	1
DOG00519	Yes	ADP-RIBOSYL CYCLASE/CYCLIC ADP-RIBOSE HYDROLASE-RELATED (PTHR11017:SF274)	DVS3A02858	DVS3B02894	1	1
DOG00520	Yes	DISEASE RESISTANCE-LIKE PROTEIN DSC1 (PTHR11017:SF279)	DVS3A02920	DVS3B02969	1	1
DOG00521	Yes	ADP-RIBOSYL CYCLASE/CYCLIC ADP-RIBOSE HYDROLASE (PTHR11017:SF426)	DVS2A02468	DVS2B02478	1	1
DOG00522	No	ADP-RIBOSYL CYCLASE/CYCLIC ADP-RIBOSE HYDROLASE (PTHR11017:SF426)	DVS2A02470	DVS2B02480	1	1
DOG00523	Yes	DISEASE RESISTANCE-LIKE PROTEIN DSC1 (PTHR11017:SF279)	DVS3A02580	DVS3B02467	1	1
DOG00524	Yes	DISEASE RESISTANCE-LIKE PROTEIN DSC1 (PTHR11017:SF279)	DVS2A00434	DVS2B00437	1	1
DOG00525	Yes	DISEASE RESISTANCE-LIKE PROTEIN DSC1 (PTHR11017:SF279)	DVS3A02307	DVS3B02339	1	1
DOG00526	No	ADP-RIBOSYL CYCLASE/CYCLIC ADP-RIBOSE HYDROLASE (PTHR11017:SF426)	DVS9A01026	DVS9B01036	1	1
DOG00527	Yes	ADP-RIBOSYL CYCLASE/CYCLIC ADP-RIBOSE HYDROLASE (PTHR11017:SF426)	DVS9A01033	DVS9B01055	1	1
DOG00528	No	ADP-RIBOSYL CYCLASE/CYCLIC ADP-RIBOSE HYDROLASE (PTHR11017:SF426)	DVS3A02469	DVS3B02542	1	1
DOG00529	Yes	DISEASE RESISTANCE-LIKE PROTEIN DSC1 (PTHR11017:SF279)	DVS3A02565	DVS3B02486	1	1
DOG00530	No	ADP-RIBOSYL CYCLASE/CYCLIC ADP-RIBOSE HYDROLASE (PTHR11017:SF426)	DVS3A02584, DVS3A02653	DVS3B02669	2	1
DOG00531	No	ADP-RIBOSYL CYCLASE/CYCLIC ADP-RIBOSE HYDROLASE (PTHR11017:SF426)	DVS3A02626	DVS3B02611, DVS3B02640	1	2
DOG00532	No	ADP-RIBOSYL CYCLASE/CYCLIC ADP-RIBOSE HYDROLASE (PTHR11017:SF426)	DVS3A02589	DVS3B02445	1	1
DOG00533	No	ADP-RIBOSYL CYCLASE/CYCLIC ADP-RIBOSE HYDROLASE (PTHR11017:SF426)	DVS3A02662	DVS3B02673	1	1
DOG00534	Yes	ADP-RIBOSYL CYCLASE/CYCLIC ADP-RIBOSE HYDROLASE (PTHR11017:SF426)	DVS3A02606	DVS3B02612	1	1
DOG00535	No	ADP-RIBOSYL CYCLASE/CYCLIC ADP-RIBOSE HYDROLASE (PTHR11017:SF426)	DVS3A02598	DVS3B02655	1	1
DOG00536	Yes	ADP-RIBOSYL CYCLASE/CYCLIC ADP-RIBOSE HYDROLASE (PTHR11017:SF426)	DVS3A02610	DVS3B02659	1	1
DOG00537	YES	ADP-RIBOSYL CYCLASE/CYCLIC ADP-RIBOSE HYDROLASE (PTHR11017:SF251)	DVS3A02622, DVS3A02654, DVS3A02660	DVS3B02608, DVS3B02649, DVS3B02452, DVS3B02460	3	4
DOG00538	No	ADP-RIBOSYL CYCLASE/CYCLIC ADP-RIBOSE HYDROLASE (PTHR11017:SF275)	DVS3A02637, DVS3A02605	DVS3B02671	2	1
DOG00539	No	ADP-RIBOSYL CYCLASE/CYCLIC ADP-RIBOSE HYDROLASE (PTHR11017:SF426)	DVS3A02582	DVS3B02617	1	1
DOG00540	No	DISEASE RESISTANCE-LIKE PROTEIN DSC1 (PTHR11017:SF279)	DVS3A02591, DVS3A02624	DVS3B02457	2	1
DOG00541	Yes	UNDESCRIBED PROTEIN	DVS3A02621	DVS3B02461	1	1
DOG00542	No	ADP-RIBOSYL CYCLASE/CYCLIC ADP-RIBOSE HYDROLASE (PTHR11017:SF275)	DVS3A02657	DVS3B02607, DVS3B02648	1	2
DOG00543	No	ADP-RIBOSYL CYCLASE/CYCLIC ADP-RIBOSE HYDROLASE (PTHR11017:SF333)	DVS3A02623	DVS3B02663	1	1
DOG00544	No	UNDESCRIBED PROTEIN	DVS3A02658	DVS3B02665	1	1
DOG00545	No	DISEASE RESISTANCE-LIKE PROTEIN DSC1 (PTHR11017:SF279)	DVS3A02587	DVS3B02667	1	1
DOG00546	No	DISEASE RESISTANCE-LIKE PROTEIN DSC1 (PTHR11017:SF279)	DVS3A02476	DVS3B02547	1	1
DOG00547	No	DISEASE RESISTANCE-LIKE PROTEIN DSC1 (PTHR11017:SF279)	DVS3A02464	DVS3B02554, DVS3B02550	1	2
DOG00548	No	DISEASE RESISTANCE-LIKE PROTEIN DSC1 (PTHR11017:SF279)	DVS3A02346	DVS3B02368	1	1
DOG00549	No	DISEASE RESISTANCE-LIKE PROTEIN DSC1 (PTHR11017:SF279)	DVS3A02340	DVS3B02369	1	1
DOG00550	No	DISEASE RESISTANCE-LIKE PROTEIN DSC1 (PTHR11017:SF279)	DVS3A02337	DVS3B02366	1	1
DOG00551	Yes	DISEASE RESISTANCE-LIKE PROTEIN DSC1 (PTHR11017:SF279)	DVS3A02336	DVS3B02365	1	1
DOG00552	Yes	DISEASE RESISTANCE-LIKE PROTEIN DSC1 (PTHR11017:SF279)	DVS3A01230	DVS3B01232	1	1
DOG00553	No	DISEASE RESISTANCE-LIKE PROTEIN DSC1 (PTHR11017:SF279)	DVS3A01232	DVS3B01235	1	1
DOG00554	Yes	DISEASE RESISTANCE-LIKE PROTEIN DSC1 (PTHR11017:SF279)	DVS3A02561	DVS3B02491	1	1
DOG00555	No	DISEASE RESISTANCE-LIKE PROTEIN DSC1 (PTHR11017:SF279)	DVS3A02351	DVS3B02370	1	1
DOG00556	Yes	DISEASE RESISTANCE-LIKE PROTEIN DSC1 (PTHR11017:SF279)	DVS3A02161	DVS3B02173	1	1
DOG00557	No	ADP-RIBOSYL CYCLASE/CYCLIC ADP-RIBOSE HYDROLASE (PTHR11017:SF426)	DVS3A02468	DVS3B02540, DVS3B02543	1	2
DOG00558	No	ADP-RIBOSYL CYCLASE/CYCLIC ADP-RIBOSE HYDROLASE (PTHR11017:SF426)	DVS3A02466	DVS3B02634	1	1
DOG00559	No	ADP-RIBOSYL CYCLASE/CYCLIC ADP-RIBOSE HYDROLASE (PTHR11017:SF426)	DVS3A02490	DVS3B02637	1	1
DOG00560	Yes	ADP-RIBOSYL CYCLASE/CYCLIC ADP-RIBOSE HYDROLASE (PTHR11017:SF426)	DVS3A02463	DVS3B02632	1	1
DOG00561	No	ADP-RIBOSYL CYCLASE/CYCLIC ADP-RIBOSE HYDROLASE (PTHR11017:SF426)	DVS8A01471	DVS8B01644	1	1
DOG00562	No	ADP-RIBOSYL CYCLASE/CYCLIC ADP-RIBOSE HYDROLASE (PTHR11017:SF426)	DVS3A02455	DVS3B02624	1	1
DOG00563	No	ADP-RIBOSYL CYCLASE/CYCLIC ADP-RIBOSE HYDROLASE (PTHR11017:SF426)	DVS3A02413	DVS3B02583	1	1
DOG00564	No	ADP-RIBOSYL CYCLASE/CYCLIC ADP-RIBOSE HYDROLASE (PTHR11017:SF426)	DVS3A02420	DVS3B02411, DVS3B02595, DVS3B02415, DVS3B02435, DVS3B02432, DVS3B02428, DVS3B02561, DVS3B02412, DVS3B02584, DVS3B02581	1	10
DOG00565	Yes	ADP-RIBOSYL CYCLASE/CYCLIC ADP-RIBOSE HYDROLASE (PTHR11017:SF426)	DVS3A02387	DVS3B02410	1	1
DOG00566	YES	ADP-RIBOSYL CYCLASE/CYCLIC ADP-RIBOSE HYDROLASE (PTHR11017:SF426)	DVS3A02435	DVS3B02425, DVS3B02579	1	2
DOG00567	Yes	ADP-RIBOSYL CYCLASE/CYCLIC ADP-RIBOSE HYDROLASE (PTHR11017:SF426)	DVS3A02404, DVS3A02448	DVS3B02572, DVS3B02560	2	2
DOG00568	No	ADP-RIBOSYL CYCLASE/CYCLIC ADP-RIBOSE HYDROLASE (PTHR11017:SF426)	DVS3A02427, DVS3A02408	DVS3B02602	2	1
DOG00569	No	UNDESCRIBED PROTEIN	DVS3A02763	DVS3B02775	1	1
DOG00570	No	RETROVIRUS-RELATED POL POLYPROTEIN FROM TRANSPOSON RE1-RELATED (PTHR11439:SF409)	DVS3A02961	DVS9B00397	1	1
DOG00571	No	REVERSE TRANSCRIPTASE TY1/COPIA-TYPE DOMAIN-CONTAINING PROTEIN (PTHR11439:SF284)	DVS1A01383, DVS5A00370	DVS2B00785	2	1
DOG00572	No	REVERSE TRANSCRIPTASE TY1/COPIA-TYPE DOMAIN-CONTAINING PROTEIN (PTHR11439:SF284)	DVS4A00723	DVS3B01374	1	1
DOG00573	No	REVERSE TRANSCRIPTASE TY1/COPIA-TYPE DOMAIN-CONTAINING PROTEIN (PTHR11439:SF284)	DVS5A01297	DVS9B01478	1	1
DOG00574	No	REVERSE TRANSCRIPTASE TY1/COPIA-TYPE DOMAIN-CONTAINING PROTEIN (PTHR11439:SF284)	DVS3A02631	DVS4B00043	1	1
DOG00575	No	OS10G0432200 PROTEIN (PTHR11439:SF375)	DVS9A00814, DVS8A01881	DVS9B02011	2	1
DOG00576	No	RETROVIRUS-RELATED POL POLYPROTEIN FROM TRANSPOSON RE1-RELATED (PTHR11439:SF409)	DVS8A00939, DVS8A01811, DVS4A01649	DVS1B02559	3	1
DOG00577	No	RETROVIRUS-RELATED POL POLYPROTEIN FROM TRANSPOSON RE1-RELATED (PTHR11439:SF409)	DVS4A00237	DVS2B01048	1	1
DOG00578	No	RETROVIRUS-RELATED POL POLYPROTEIN FROM TRANSPOSON RE1-RELATED (PTHR11439:SF409)	DVS2A02350, DVS4A01365, DVS8A01028, DVS1A01389	DVS3B02546	4	1
DOG00579	No	RETROVIRUS-RELATED POL POLYPROTEIN FROM TRANSPOSON RE1-RELATED (PTHR11439:SF409)	DVS6A01375, DVS3A01534	DVS5B01179	2	1
DOG00580	No	REVERSE TRANSCRIPTASE TY1/COPIA-TYPE DOMAIN-CONTAINING PROTEIN (PTHR11439:SF284)	DVS3A04336	DVS3B01316	1	1
DOG00581	No	RETROVIRUS-RELATED POL POLYPROTEIN FROM TRANSPOSON RE1-RELATED (PTHR11439:SF409)	DVS3A02371	DVS4B01086	1	1
DOG00582	No	REVERSE TRANSCRIPTASE TY1/COPIA-TYPE DOMAIN-CONTAINING PROTEIN (PTHR11439:SF284)	DVS1A01003	DVS8B00369	1	1
DOG00583	Yes	RETROVIRUS-RELATED POL POLYPROTEIN FROM TRANSPOSON RE1-RELATED (PTHR11439:SF409)	DVS2A00238	DVS2B00233	1	1
DOG00584	No	RETROVIRUS-RELATED POL POLYPROTEIN FROM TRANSPOSON RE1-RELATED (PTHR11439:SF409)	DVS8A00872	DVS4B01931	1	1
DOG00585	No	RETROVIRUS-RELATED POL POLYPROTEIN FROM TRANSPOSON RE1-RELATED (PTHR11439:SF409)	DVS7A02693	DVS5B00684, DVS7B01538, DVS8B01948	1	3
DOG00586	No	REVERSE TRANSCRIPTASE TY1/COPIA-TYPE DOMAIN-CONTAINING PROTEIN (PTHR11439:SF284)	DVS5A01568, DVS8A01691	DVS9B00826	2	1
DOG00587	No	REVERSE TRANSCRIPTASE TY1/COPIA-TYPE DOMAIN-CONTAINING PROTEIN (PTHR11439:SF284)	DVS3A01413	DVS4B01448	1	1
DOG00588	No	REVERSE TRANSCRIPTASE TY1/COPIA-TYPE DOMAIN-CONTAINING PROTEIN (PTHR11439:SF284)	DVS2A00583	DVS3B02123, DVS3B04164	1	2
DOG00589	No	RETROVIRUS-RELATED POL POLYPROTEIN FROM TRANSPOSON RE1-RELATED (PTHR11439:SF409)	DVS8A01715	DVS7B02386	1	1
DOG00590	No	RETROVIRUS-RELATED POL POLYPROTEIN FROM TRANSPOSON RE1-RELATED (PTHR11439:SF409)	DVS5A03084	DVS8B00524	1	1
DOG00591	No	RETROVIRUS-RELATED POL POLYPROTEIN FROM TRANSPOSON RE1-RELATED (PTHR11439:SF409)	DVS7A01340	DVS3B03179	1	1
DOG00592	No	RETROVIRUS-RELATED POL POLYPROTEIN FROM TRANSPOSON RE1-RELATED (PTHR11439:SF409)	DVS5A01772	DVS3B02874	1	1
DOG00593	No	REVERSE TRANSCRIPTASE TY1/COPIA-TYPE DOMAIN-CONTAINING PROTEIN (PTHR11439:SF284)	DVS9A01004	DVS7B02870	1	1
DOG00594	No	REVERSE TRANSCRIPTASE TY1/COPIA-TYPE DOMAIN-CONTAINING PROTEIN (PTHR11439:SF284)	DVS1A01416, DVS7A01582	DVS7B02628	2	1
DOG00595	No	REVERSE TRANSCRIPTASE TY1/COPIA-TYPE DOMAIN-CONTAINING PROTEIN (PTHR11439:SF284)	DVS5A02283	DVS7B02022	1	1
DOG00596	No	REVERSE TRANSCRIPTASE TY1/COPIA-TYPE DOMAIN-CONTAINING PROTEIN (PTHR11439:SF284)	DVS2A00559	DVS8B00674, DVS7B01096, DVS1B01324	1	3
DOG00597	No	REVERSE TRANSCRIPTASE TY1/COPIA-TYPE DOMAIN-CONTAINING PROTEIN (PTHR11439:SF284)	DVS4A00826	DVS1B01339	1	1
DOG00598	No	RETROVIRUS-RELATED POL POLYPROTEIN FROM TRANSPOSON RE1-RELATED (PTHR11439:SF409)	DVS5A00244, DVS8A01698, DVS3A02695, DVS2A01796	DVS7B01242, DVS8B00629, DVS5B00405, DVS5B00198	4	4
DOG00599	No	INTEGRASE CATALYTIC DOMAIN-CONTAINING PROTEIN (PTHR45895:SF72)	DVS5A00066	DVS5B00990	1	1
DOG00600	Yes	REVERSE TRANSCRIPTASE TY1/COPIA-TYPE DOMAIN-CONTAINING PROTEIN (PTHR11439:SF284)	DVS1A00733	DVS1B00734	1	1
DOG00601	Yes	REVERSE TRANSCRIPTASE TY1/COPIA-TYPE DOMAIN-CONTAINING PROTEIN (PTHR11439:SF284)	DVS9A02169	DVS1B01938, DVS8B01939	1	2
DOG00602	No	REVERSE TRANSCRIPTASE TY1/COPIA-TYPE DOMAIN-CONTAINING PROTEIN (PTHR11439:SF284)	DVS5A01888	DVS3B02898	1	1
DOG00603	No	REVERSE TRANSCRIPTASE TY1/COPIA-TYPE DOMAIN-CONTAINING PROTEIN (PTHR11439:SF284)	DVS9A00597	DVS3B02897	1	1
DOG00604	No	REVERSE TRANSCRIPTASE TY1/COPIA-TYPE DOMAIN-CONTAINING PROTEIN (PTHR11439:SF284)	DVS2A01859, DVS4A02140	DVS7B02427	2	1
DOG00605	No	UNDESCRIBED PROTEIN	DVS2A01710	DVS7B02629	1	1
DOG00606	No	RETROVIRUS-RELATED POL POLYPROTEIN FROM TRANSPOSON RE1-RELATED (PTHR11439:SF409)	DVS2A00144, DVS7A02405	DVS4B00699, DVS9B00524	2	2
DOG00607	No	REVERSE TRANSCRIPTASE TY1/COPIA-TYPE DOMAIN-CONTAINING PROTEIN (PTHR11439:SF284)	DVS9A01618	DVS6B00969	1	1
DOG00608	No	RETROVIRUS-RELATED POL POLYPROTEIN FROM TRANSPOSON RE1-RELATED (PTHR11439:SF409)	DVS9A00254	DVS7B01991	1	1
DOG00609	No	RETROVIRUS-RELATED POL POLYPROTEIN FROM TRANSPOSON RE1-RELATED (PTHR11439:SF409)	DVS3A02536	DVS5B01260, DVS3B01570, DVS3B01565, DVS5B00503, DVS5B00509	1	5
DOG00610	No	RETROVIRUS-RELATED POL POLYPROTEIN FROM TRANSPOSON RE1-RELATED (PTHR11439:SF409)	DVS6A01674	DVS5B01263	1	1
DOG00611	No	RETROVIRUS-RELATED POL POLYPROTEIN FROM TRANSPOSON RE1-RELATED (PTHR11439:SF409)	DVS3A01742	DVS2B01807	1	1
DOG00612	No	RETROVIRUS-RELATED POL POLYPROTEIN FROM TRANSPOSON RE1-RELATED (PTHR11439:SF409)	DVS7A02704	DVS8B00911	1	1
DOG00613	No	UNDESCRIBED PROTEIN	DVS1A00311	DVS4B01119	1	1
DOG00614	No	RETROVIRUS-RELATED POL POLYPROTEIN FROM TRANSPOSON RE1-RELATED (PTHR11439:SF409)	DVS5A00199	DVS5B00296, DVS9B00257	1	2
DOG00615	Yes	REVERSE TRANSCRIPTASE TY1/COPIA-TYPE DOMAIN-CONTAINING PROTEIN (PTHR11439:SF284)	DVS7A01788	DVS7B01781	1	1
DOG00616	No	REVERSE TRANSCRIPTASE TY1/COPIA-TYPE DOMAIN-CONTAINING PROTEIN (PTHR11439:SF284)	DVS3A02434	DVS7B01778, DVS5B00249	1	2
DOG00617	Yes	REVERSE TRANSCRIPTASE TY1/COPIA-TYPE DOMAIN-CONTAINING PROTEIN (PTHR11439:SF284)	DVS3A02776	DVS3B02783	1	1
DOG00618	No	OS10G0432200 PROTEIN (PTHR11439:SF375)	DVS6A00579	DVS8B00643, DVS8B00639	1	2
DOG00619	Yes	REVERSE TRANSCRIPTASE TY1/COPIA-TYPE DOMAIN-CONTAINING PROTEIN (PTHR11439:SF284)	DVS2A00139	DVS3B02725, DVS2B00136	1	2
DOG00620	No	REVERSE TRANSCRIPTASE TY1/COPIA-TYPE DOMAIN-CONTAINING PROTEIN (PTHR11439:SF284)	DVS7A02721, DVS5A01273, DVS5A00610, DVS5A01140	DVS6B01801	4	1
DOG00621	No	UNDESCRIBED PROTEIN	DVS7A01505, DVS5A01367, DVS6A00059	DVS1B00695	3	1
DOG00622	No	REVERSE TRANSCRIPTASE TY1/COPIA-TYPE DOMAIN-CONTAINING PROTEIN (PTHR11439:SF284)	DVS9A01681	DVS3B02868	1	1
DOG00623	No	REVERSE TRANSCRIPTASE TY1/COPIA-TYPE DOMAIN-CONTAINING PROTEIN (PTHR11439:SF284)	DVS5A01010	DVS2B01662, DVS6B00087, DVS9B01957	1	3
DOG00624	No	UNDESCRIBED PROTEIN	DVS3A02424, DVS9A02254, DVS3A02216	DVS2B01087	3	1
DOG00625	No	REVERSE TRANSCRIPTASE TY1/COPIA-TYPE DOMAIN-CONTAINING PROTEIN (PTHR11439:SF284)	DVS7A01310	DVS6B00208, DVS2B02208, DVS7B01364	1	3
DOG00626	No	RETROVIRUS-RELATED POL POLYPROTEIN FROM TRANSPOSON RE1-RELATED (PTHR11439:SF409)	DVS9A02153, DVS7A00488, DVS2A01966	DVS7B00145	3	1
DOG00627	No	RETROVIRUS-RELATED POL POLYPROTEIN FROM TRANSPOSON RE1-RELATED (PTHR11439:SF409)	DVS3A01440	DVS8B01818	1	1
DOG00628	Yes	REVERSE TRANSCRIPTASE TY1/COPIA-TYPE DOMAIN-CONTAINING PROTEIN (PTHR11439:SF284)	DVS1A00705	DVS1B00705	1	1
DOG00629	Yes	UNDESCRIBED PROTEIN	DVS2A02519	DVS3B02942, DVS6B00518, DVS2B02529	1	3
DOG00630	No	UNDESCRIBED PROTEIN	DVS7A00492, DVS1A01230	DVS5B00051	2	1
DOG00631	Yes	RETROVIRUS-RELATED POL POLYPROTEIN FROM TRANSPOSON RE1-RELATED (PTHR11439:SF409)	DVS9A00118	DVS2B01884, DVS9B00117	1	2
DOG00632	No	INTEGRASE CATALYTIC DOMAIN-CONTAINING PROTEIN (PTHR45895:SF72)	DVS7A02016, DVS7A00663	DVS1B01077	2	1
DOG00633	No	RETROVIRUS-RELATED POL POLYPROTEIN FROM TRANSPOSON RE1-RELATED (PTHR11439:SF409)	DVS5A01716, DVS5A01704	DVS7B00704	2	1
DOG00634	No	RETROVIRUS-RELATED POL POLYPROTEIN FROM TRANSPOSON RE1-RELATED (PTHR11439:SF409)	DVS4A01551, DVS5A01928	DVS8B02023	2	1
DOG00635	No	RETROVIRUS-RELATED POL POLYPROTEIN FROM TRANSPOSON RE1-RELATED (PTHR11439:SF409)	DVS3A00816	DVS4B00444	1	1
DOG00636	No	RETROVIRUS-RELATED POL POLYPROTEIN FROM TRANSPOSON RE1-RELATED (PTHR11439:SF409)	DVS5A00444	DVS3B01475, DVS5B01905, DVS8B01896	1	3
DOG00637	No	REVERSE TRANSCRIPTASE TY1/COPIA-TYPE DOMAIN-CONTAINING PROTEIN (PTHR11439:SF284)	DVS5A01110, DVS3A02358	DVS3B02650	2	1
DOG00638	No	REVERSE TRANSCRIPTASE TY1/COPIA-TYPE DOMAIN-CONTAINING PROTEIN (PTHR11439:SF284)	DVS8A02495	DVS3B03119	1	1
DOG00639	No	RETROVIRUS-RELATED POL POLYPROTEIN FROM TRANSPOSON RE1-RELATED (PTHR11439:SF409)	DVS3A02837	DVS9B01739, DVS7B00242, DVS3B03779	1	3
DOG00640	Yes	REVERSE TRANSCRIPTASE TY1/COPIA-TYPE DOMAIN-CONTAINING PROTEIN (PTHR11439:SF284)	DVS9A01094, DVS1A00994, DVS6A01056	DVS1B00998	3	1
DOG00641	Yes	REVERSE TRANSCRIPTASE TY1/COPIA-TYPE DOMAIN-CONTAINING PROTEIN (PTHR11439:SF284)	DVS9A00117	DVS9B00116	1	1
DOG00642	No	REVERSE TRANSCRIPTASE TY1/COPIA-TYPE DOMAIN-CONTAINING PROTEIN (PTHR11439:SF284)	DVS4A01528	DVS9B01452, DVS3B00373	1	2
DOG00643	No	RETROVIRUS-RELATED POL POLYPROTEIN FROM TRANSPOSON RE1-RELATED (PTHR11439:SF409)	DVS5A01674	DVS9B00950, DVS4B00869	1	2
DOG00644	No	REVERSE TRANSCRIPTASE TY1/COPIA-TYPE DOMAIN-CONTAINING PROTEIN (PTHR11439:SF284)	DVS9A02358, DVS8A01813, DVS5A01560	DVS9B00089	3	1
DOG00645	No	RETROVIRUS-RELATED POL POLYPROTEIN FROM TRANSPOSON RE1-RELATED (PTHR11439:SF409)	DVS8A02491, DVS9A02477	DVS7B02405	2	1
DOG00646	No	RETROVIRUS-RELATED POL POLYPROTEIN FROM TRANSPOSON RE1-RELATED (PTHR11439:SF409)	DVS5A01929	DVS5B00563	1	1
DOG00647	No	REVERSE TRANSCRIPTASE TY1/COPIA-TYPE DOMAIN-CONTAINING PROTEIN (PTHR11439:SF284)	DVS4A00604	DVS3B03018	1	1
DOG00648	No	REVERSE TRANSCRIPTASE TY1/COPIA-TYPE DOMAIN-CONTAINING PROTEIN (PTHR11439:SF284)	DVS7A01689	DVS1B02161	1	1
DOG00649	No	RETROVIRUS-RELATED POL POLYPROTEIN FROM TRANSPOSON RE1-RELATED (PTHR11439:SF409)	DVS2A01479, DVS4A00339, DVS9A01993	DVS1B00395	3	1
DOG00650	No	REVERSE TRANSCRIPTASE TY1/COPIA-TYPE DOMAIN-CONTAINING PROTEIN (PTHR11439:SF284)	DVS4A00483	DVS7B02048, DVS9B01295, DVS9B01128, DVS9B02099, DVS9B01620	1	5
DOG00651	No	REVERSE TRANSCRIPTASE TY1/COPIA-TYPE DOMAIN-CONTAINING PROTEIN (PTHR11439:SF284)	DVS5A00088	DVS3B01313, DVS8B01065, DVS3B03004, DVS2B01915, DVS5B00179, DVS9B01437, DVS7B01609	1	7
DOG00652	No	RETROVIRUS-RELATED POL POLYPROTEIN FROM TRANSPOSON RE1-RELATED (PTHR11439:SF409)	DVS5A00725	DVS8B00250	1	1
DOG00653	No	REVERSE TRANSCRIPTASE TY1/COPIA-TYPE DOMAIN-CONTAINING PROTEIN (PTHR11439:SF284)	DVS9A01479, DVS3A03438, DVS3A02253	DVS4B01055	3	1
DOG00654	No	REVERSE TRANSCRIPTASE TY1/COPIA-TYPE DOMAIN-CONTAINING PROTEIN (PTHR11439:SF284)	DVS3A01419, DVS5A01728, DVS9A01598	DVS5B00715	3	1
DOG00655	No	REVERSE TRANSCRIPTASE TY1/COPIA-TYPE DOMAIN-CONTAINING PROTEIN (PTHR11439:SF284)	DVS9A00551, DVS6A01286	DVS4B00413, DVS4B01523, DVS9B01417	2	3
DOG00656	No	REVERSE TRANSCRIPTASE TY1/COPIA-TYPE DOMAIN-CONTAINING PROTEIN (PTHR11439:SF284)	DVS8A01504	DVS5B00124	1	1
DOG00657	No	REVERSE TRANSCRIPTASE TY1/COPIA-TYPE DOMAIN-CONTAINING PROTEIN (PTHR11439:SF284)	DVS2A02261, DVS4A01891	DVS5B00943	2	1
DOG00658	No	REVERSE TRANSCRIPTASE TY1/COPIA-TYPE DOMAIN-CONTAINING PROTEIN (PTHR11439:SF284)	DVS7A02724	DVS7B01964	1	1
DOG00659	No	REVERSE TRANSCRIPTASE TY1/COPIA-TYPE DOMAIN-CONTAINING PROTEIN (PTHR11439:SF284)	DVS3A01468	DVS9B01787, DVS2B01654	1	2
DOG00660	No	REVERSE TRANSCRIPTASE TY1/COPIA-TYPE DOMAIN-CONTAINING PROTEIN (PTHR11439:SF284)	DVS5A01126	DVS3B02787, DVS4B01876, DVS7B01777	1	3
DOG00661	No	RETROVIRUS-RELATED POL POLYPROTEIN FROM TRANSPOSON RE1-RELATED (PTHR11439:SF409)	DVS6A00496, DVS8A01052	DVS6B00055, DVS2B00643	2	2
DOG00662	No	INTEGRASE CATALYTIC DOMAIN-CONTAINING PROTEIN (PTHR45895:SF72)	DVS9A01490	DVS2B01507	1	1
DOG00663	No	INTEGRASE CATALYTIC DOMAIN-CONTAINING PROTEIN (PTHR45895:SF72)	DVS7A01084	DVS9B01737	1	1
DOG00664	No	TRANSPOSON TY1-BL GAG-POL POLYPROTEIN-RELATED (PTHR11439:SF290)	DVS3A02891	DVS5B01175, DVS2B00493	1	2
DOG00665	No	INTEGRASE CATALYTIC DOMAIN-CONTAINING PROTEIN (PTHR45895:SF72)	DVS1A00961, DVS5A00677, DVS8A00762	DVS7B01818	3	1
DOG00666	No	OS10G0432200 PROTEIN (PTHR11439:SF375)	DVS7A02287	DVS9B01919	1	1
DOG00667	No	REVERSE TRANSCRIPTASE TY1/COPIA-TYPE DOMAIN-CONTAINING PROTEIN (PTHR11439:SF284)	DVS3A02818	DVS4B01137	1	1
DOG00668	No	REVERSE TRANSCRIPTASE TY1/COPIA-TYPE DOMAIN-CONTAINING PROTEIN (PTHR11439:SF284)	DVS5A00309, DVS5A00918, DVS8A00674	DVS5B00631	3	1
DOG00669	No	OS10G0432200 PROTEIN (PTHR11439:SF375)	DVS8A01900	DVS9B01637	1	1
DOG00670	No	OS10G0432200 PROTEIN (PTHR11439:SF375)	DVS3A03168, DVS9A02954, DVS8A01719, DVS5A00117, DVS3A01673	DVS7B02695	5	1
DOG00671	No	REVERSE TRANSCRIPTASE TY1/COPIA-TYPE DOMAIN-CONTAINING PROTEIN (PTHR11439:SF284)	DVS7A02556	DVS2B01883	1	1
DOG00672	No	OS10G0432200 PROTEIN (PTHR11439:SF375)	DVS5A00183	DVS4B01595, DVS3B01757	1	2
DOG00673	No	UNDESCRIBED PROTEIN	DVS3A01311	DVS9B02533, DVS9B01978	1	2
DOG00674	No	INTEGRASE CATALYTIC DOMAIN-CONTAINING PROTEIN (PTHR45895:SF72)	DVS3A02327, DVS1A00309, DVS1A01289, DVS8A02037	DVS8B01724	4	1
DOG00675	No	REVERSE TRANSCRIPTASE TY1/COPIA-TYPE DOMAIN-CONTAINING PROTEIN (PTHR11439:SF284)	DVS6A00385, DVS8A01595	DVS5B01552	2	1
DOG00676	Yes	REVERSE TRANSCRIPTASE TY1/COPIA-TYPE DOMAIN-CONTAINING PROTEIN (PTHR11439:SF284)	DVS9A00881	DVS9B00892	1	1
DOG00677	No	RETROVIRUS-RELATED POL POLYPROTEIN FROM TRANSPOSON RE1-RELATED (PTHR11439:SF409)	DVS5A01154	DVS9B00988	1	1
DOG00678	No	RETROVIRUS-RELATED POL POLYPROTEIN FROM TRANSPOSON RE1-RELATED (PTHR11439:SF409)	DVS2A01512	DVS6B01055	1	1
DOG00679	No	REVERSE TRANSCRIPTASE TY1/COPIA-TYPE DOMAIN-CONTAINING PROTEIN (PTHR11439:SF284)	DVS2A02018	DVS1B01646	1	1
DOG00680	No	REVERSE TRANSCRIPTASE TY1/COPIA-TYPE DOMAIN-CONTAINING PROTEIN (PTHR11439:SF284)	DVS6A01156, DVS7A01325	DVS8B00955	2	1
DOG00681	No	REVERSE TRANSCRIPTASE TY1/COPIA-TYPE DOMAIN-CONTAINING PROTEIN (PTHR11439:SF284)	DVS2A01924	DVS7B01733	1	1
DOG00682	No	REVERSE TRANSCRIPTASE TY1/COPIA-TYPE DOMAIN-CONTAINING PROTEIN (PTHR11439:SF284)	DVS8A00665	DVS6B00041, DVS7B01950, DVS7B01306	1	3
DOG00683	No	REVERSE TRANSCRIPTASE TY1/COPIA-TYPE DOMAIN-CONTAINING PROTEIN (PTHR11439:SF284)	DVS6A00712	DVS9B00933	1	1
DOG00684	Yes	REVERSE TRANSCRIPTASE TY1/COPIA-TYPE DOMAIN-CONTAINING PROTEIN (PTHR11439:SF284)	DVS9A01947	DVS1B01718	1	1
DOG00685	No	REVERSE TRANSCRIPTASE TY1/COPIA-TYPE DOMAIN-CONTAINING PROTEIN (PTHR11439:SF284)	DVS1A01091, DVS7A01908	DVS1B00308	2	1
DOG00686	Yes	REVERSE TRANSCRIPTASE TY1/COPIA-TYPE DOMAIN-CONTAINING PROTEIN (PTHR11439:SF284)	DVS7A01357, DVS5A01556, DVS9A00889, DVS9A00890, DVS7A02510, DVS2A00235	DVS2B00230	6	1
DOG00687	Yes	REVERSE TRANSCRIPTASE TY1/COPIA-TYPE DOMAIN-CONTAINING PROTEIN (PTHR11439:SF284)	DVS5A00746, DVS8A01557	DVS8B01754	2	1
DOG00688	No	INTEGRASE CATALYTIC DOMAIN-CONTAINING PROTEIN (PTHR45895:SF72)	DVS5A00612, DVS7A02075, DVS4A00667	DVS6B00797	3	1
DOG00689	No	OS10G0432200 PROTEIN (PTHR11439:SF375)	DVS4A00324	DVS7B01953	1	1
DOG00690	No	REVERSE TRANSCRIPTASE TY1/COPIA-TYPE DOMAIN-CONTAINING PROTEIN (PTHR11439:SF284)	DVS2A00795	DVS9B01839	1	1
DOG00691	Yes	UNDESCRIBED PROTEIN	DVS2A00222	DVS2B00219	1	1
DOG00692	No	OS10G0432200 PROTEIN (PTHR11439:SF375)	DVS5A00106	DVS9B02066, DVS8B01235	1	2
DOG00693	No	REVERSE TRANSCRIPTASE TY1/COPIA-TYPE DOMAIN-CONTAINING PROTEIN (PTHR11439:SF284)	DVS2A00474	DVS3B03969	1	1
DOG00694	No	REVERSE TRANSCRIPTASE TY1/COPIA-TYPE DOMAIN-CONTAINING PROTEIN (PTHR11439:SF284)	DVS5A00520	DVS5B01542	1	1
DOG00695	Yes	REVERSE TRANSCRIPTASE TY1/COPIA-TYPE DOMAIN-CONTAINING PROTEIN (PTHR11439:SF284)	DVS5A00565	DVS5B00599	1	1
DOG00696	Yes	REVERSE TRANSCRIPTASE TY1/COPIA-TYPE DOMAIN-CONTAINING PROTEIN (PTHR11439:SF284)	DVS5A00925	DVS5B00995	1	1
DOG00697	No	OS10G0432200 PROTEIN (PTHR11439:SF375)	DVS1A01063	DVS9B01060	1	1
DOG00698	No	REVERSE TRANSCRIPTASE TY1/COPIA-TYPE DOMAIN-CONTAINING PROTEIN (PTHR11439:SF284)	DVS1A00944	DVS4B01115, DVS2B00969, DVS1B01073	1	3
DOG00699	No	OS10G0432200 PROTEIN (PTHR11439:SF375)	DVS8A00100	DVS9B01322, DVS6B00305, DVS9B01855	1	3
DOG00700	No	OS10G0432200 PROTEIN (PTHR11439:SF375)	DVS7A01020, DVS8A00283	DVS8B01352	2	1
DOG00701	No	OS10G0432200 PROTEIN (PTHR11439:SF375)	DVS9A01664	DVS5B01171	1	1
DOG00702	Yes	REVERSE TRANSCRIPTASE TY1/COPIA-TYPE DOMAIN-CONTAINING PROTEIN (PTHR11439:SF284)	DVS5A00060	DVS5B00046, DVS8B00726	1	2
DOG00703	No	RETROVIRUS-RELATED POL POLYPROTEIN FROM TRANSPOSON RE1-RELATED (PTHR11439:SF409)	DVS4A01166	DVS5B01213	1	1
DOG00704	No	RETROVIRUS-RELATED POL POLYPROTEIN FROM TRANSPOSON RE1-RELATED (PTHR11439:SF409)	DVS9A00019	DVS8B00895	1	1
DOG00705	No	INTEGRASE CATALYTIC DOMAIN-CONTAINING PROTEIN (PTHR45895:SF72)	DVS4A01266	DVS6B00020, DVS9B00735, DVS7B02300, DVS3B03153, DVS9B00461, DVS6B00337	1	6
DOG00706	No	REVERSE TRANSCRIPTASE TY1/COPIA-TYPE DOMAIN-CONTAINING PROTEIN (PTHR11439:SF284)	DVS9A01116	DVS7B01972, DVS8B00209	1	2
DOG00707	No	REVERSE TRANSCRIPTASE TY1/COPIA-TYPE DOMAIN-CONTAINING PROTEIN (PTHR11439:SF284)	DVS8A01917	DVS2B01893	1	1
DOG00708	No	REVERSE TRANSCRIPTASE TY1/COPIA-TYPE DOMAIN-CONTAINING PROTEIN (PTHR11439:SF284)	DVS8A00786, DVS4A01402, DVS8A01661	DVS7B02680	3	1
DOG00709	No	REVERSE TRANSCRIPTASE TY1/COPIA-TYPE DOMAIN-CONTAINING PROTEIN (PTHR11439:SF284)	DVS7A02503	DVS7B02651	1	1
DOG00710	No	RETROVIRUS-RELATED POL POLYPROTEIN FROM TRANSPOSON RE1-RELATED (PTHR11439:SF409)	DVS8A01134	DVS5B00733	1	1
DOG00711	No	REVERSE TRANSCRIPTASE TY1/COPIA-TYPE DOMAIN-CONTAINING PROTEIN (PTHR11439:SF284)	DVS1A02049	DVS7B01828	1	1
DOG00712	No	REVERSE TRANSCRIPTASE TY1/COPIA-TYPE DOMAIN-CONTAINING PROTEIN (PTHR11439:SF284)	DVS5A00463	DVS1B01366, DVS5B01451	1	2
DOG00713	No	OS10G0432200 PROTEIN (PTHR11439:SF375)	DVS5A00297	DVS5B01714	1	1
DOG00714	No	RETROVIRUS-RELATED POL POLYPROTEIN FROM TRANSPOSON RE1-RELATED (PTHR11439:SF409)	DVS8A00670	DVS3B01414	1	1
DOG00715	No	RETROVIRUS-RELATED POL POLYPROTEIN FROM TRANSPOSON RE1-RELATED (PTHR11439:SF409)	DVS6A01989	DVS3B03218	1	1
DOG00716	Yes	RETROVIRUS-RELATED POL POLYPROTEIN FROM TRANSPOSON RE1-RELATED (PTHR11439:SF409)	DVS1A01306	DVS8B01343, DVS2B02037, DVS5B01113, DVS7B01688, DVS2B01528, DVS3B01272, DVS3B02490, DVS1B01356	1	8
DOG00717	No	RETROVIRUS-RELATED POL POLYPROTEIN FROM TRANSPOSON RE1-RELATED (PTHR11439:SF409)	DVS7A01253, DVS9A01599	DVS9B00587, DVS3B03389, DVS4B01527, DVS9B01751, DVS6B00640	2	5
DOG00718	No	RETROVIRUS-RELATED POL POLYPROTEIN FROM TRANSPOSON RE1-RELATED (PTHR11439:SF409)	DVS5A01937, DVS5A01509	DVS9B01571	2	1
DOG00719	No	REVERSE TRANSCRIPTASE TY1/COPIA-TYPE DOMAIN-CONTAINING PROTEIN (PTHR11439:SF284)	DVS6A01171	DVS4B00785, DVS4B01118, DVS8B01970, DVS1B00766	1	4
DOG00720	Yes	OS10G0432200 PROTEIN (PTHR11439:SF375)	DVS8A01514	DVS8B01709	1	1
DOG00721	No	RETROVIRUS-RELATED POL POLYPROTEIN FROM TRANSPOSON RE1-RELATED (PTHR11439:SF409)	DVS5A00923, DVS3A02855	DVS6B00103, DVS7B02496, DVS8B00730	2	3
DOG00722	Yes	OS10G0432200 PROTEIN (PTHR11439:SF375)	DVS5A00639	DVS5B00738	1	1
DOG00723	No	OS01G0714200 PROTEIN (PTHR33710:SF49)	DVS7A01602, DVS8A01488	DVS6B00856	2	1
DOG00724	No	OS01G0714200 PROTEIN (PTHR33710:SF49)	DVS1A01673, DVS2A00470	DVS1B00911	2	1
DOG00725	No	OS06G0205337 PROTEIN (PTHR33710:SF44)	DVS4A00920	DVS3B03827, DVS8B01789, DVS6B00563	1	3
DOG00726	No	OS06G0205337 PROTEIN (PTHR33710:SF44)	DVS4A01385	DVS9B01663	1	1
DOG00727	No	OS01G0714200 PROTEIN (PTHR33710:SF49)	DVS5A03278	DVS4B01263	1	1
DOG00728	No	UNDESCRIBED PROTEIN	DVS3A02139, DVS3A00041	DVS1B00753	2	1
DOG00729	No	UNDESCRIBED PROTEIN	DVS4A01386	DVS2B01242, DVS4B01376	1	2
DOG00730	No	UNDESCRIBED PROTEIN	DVS6A00989	DVS9B01664	1	1
DOG00731	No	RNASE H DOMAIN-CONTAINING PROTEIN-RELATED (PTHR47074:SF29)	DVS5A01872	DVS8B00685	1	1
DOG00732	No	RNASE H DOMAIN-CONTAINING PROTEIN (PTHR33033:SF58)	DVS3A03013	DVS3B02481, DVS5B01737	1	2
DOG00733	No	RNASE H DOMAIN-CONTAINING PROTEIN (PTHR33033:SF86)	DVS3A00552	DVS2B01028, DVS3B03552	1	2
DOG00734	No	RNASE H DOMAIN-CONTAINING PROTEIN (PTHR47074:SF43)	DVS6A00751	DVS5B03261	1	1
DOG00735	No	RNASE H DOMAIN-CONTAINING PROTEIN-RELATED (PTHR47074:SF29)	DVS4A02019, DVS4A00705	DVS4B00730	2	1
DOG00736	No	RNASE H DOMAIN-CONTAINING PROTEIN (PTHR33033:SF86)	DVS3A01840, DVS9A02824	DVS5B00164	2	1
DOG00737	Yes	RNASE H DOMAIN-CONTAINING PROTEIN (PTHR33033:SF58)	DVS7A01939	DVS7B01259, DVS7B01241	1	2
DOG00738	No	RNASE H DOMAIN-CONTAINING PROTEIN (PTHR33033:SF58)	DVS9A01679	DVS8B00936	1	1
DOG00739	No	UNDESCRIBED PROTEIN	DVS3A01931	DVS3B02605	1	1
DOG00740	No	ZF-RVT DOMAIN-CONTAINING PROTEIN (PTHR46736:SF39)	DVS3A02494	DVS8B01938	1	1
DOG00741	No	UNDESCRIBED PROTEIN	DVS9A00672	DVS4B00652, DVS5B01763, DVS9B01557	1	3
DOG00742	Yes	UNDESCRIBED PROTEIN	DVS3A01659, DVS2A00016, DVS3A01340, DVS4A02540, DVS5A00453, DVS3A04704	DVS2B00016	6	1
DOG00743	No	UNDESCRIBED PROTEIN	DVS1A00751	DVS4B00633	1	1
DOG00744	No	RNASE H DOMAIN-CONTAINING PROTEIN (PTHR47074:SF43)	DVS1A01463, DVS5A00243	DVS2B01453	2	1
DOG00745	No	RNASE H DOMAIN-CONTAINING PROTEIN (PTHR47074:SF43)	DVS4A00882	DVS7B01747	1	1
DOG00746	No	UNDESCRIBED PROTEIN	DVS2A01105	DVS4B00794	1	1
DOG00747	No	UNDESCRIBED PROTEIN	DVS3A02945	DVS3B02994, DVS7B01568	1	2
DOG00748	No	UNDESCRIBED PROTEIN	DVS9A00648	DVS9B01758, DVS7B01626	1	2
DOG00749	No	UNDESCRIBED PROTEIN	DVS7A01208	DVS5B01734	1	1
DOG00750	No	RNASE H DOMAIN-CONTAINING PROTEIN (PTHR47074:SF43)	DVS2A00735	DVS5B03028	1	1
DOG00751	Yes	UNDESCRIBED PROTEIN	DVS1A00914, DVS7A00589	DVS7B00571	2	1
DOG00752	No	UNDESCRIBED PROTEIN	DVS1A00910	DVS3B02645, DVS9B01625	1	2
DOG00753	No	UNDESCRIBED PROTEIN	DVS9A01316	DVS7B01376	1	1
DOG00754	Yes	UNDESCRIBED PROTEIN	DVS5A00516, DVS3A01778	DVS5B00547	2	1
DOG00755	Yes	UNDESCRIBED PROTEIN	DVS8A01193, DVS9A02031, DVS3A03434	DVS1B01287	3	1
DOG00756	No	UNDESCRIBED PROTEIN	DVS3A00875, DVS7A00533	DVS4B01265, DVS4B00232	2	2
DOG00757	Yes	UNDESCRIBED PROTEIN	DVS7A02417	DVS7B02513	1	1
DOG00758	No	REVERSE TRANSCRIPTASE DOMAIN-CONTAINING PROTEIN (PTHR19446:SF415)	DVS3A00402, DVS4A01191	DVS5B00896, DVS6B01149, DVS9B00867, DVS2B00835	2	4
DOG00759	Yes	UNDESCRIBED PROTEIN	DVS2A03041	DVS2B03043	1	1
DOG00760	No	UNDESCRIBED PROTEIN	DVS7A01919, DVS1A00568	DVS4B01244	2	1
DOG00761	Yes	UNDESCRIBED PROTEIN	DVS7A01905, DVS2A00946	DVS2B00970	2	1
DOG00762	No	UNDESCRIBED PROTEIN	DVS1A01305	DVS2B01029, DVS3B01791	1	2
DOG00763	No	UNDESCRIBED PROTEIN	DVS3A02488, DVS5A01146	DVS2B01683	2	1
DOG00764	No	UNDESCRIBED PROTEIN	DVS9A01068	DVS4B00578, DVS4B00634	1	2
DOG00765	No	UNDESCRIBED PROTEIN	DVS3A02928	DVS8B01824	1	1
DOG00766	No	UNDESCRIBED PROTEIN	DVS9A00726	DVS7B00319	1	1
DOG00767	No	UNDESCRIBED PROTEIN	DVS9A00731	DVS9B02730, DVS5B00574, DVS6B01201, DVS7B02688	1	4
DOG00768	No	UNDESCRIBED PROTEIN	DVS5A01587, DVS5A01323	DVS3B02151	2	1
DOG00769	No	UNDESCRIBED PROTEIN	DVS5A01833, DVS3A01310	DVS3B01312, DVS4B00910	2	2
DOG00770	No	UNDESCRIBED PROTEIN	DVS2A01850	DVS8B01076	1	1
DOG00771	No	UNDESCRIBED PROTEIN	DVS7A00548	DVS3B00801	1	1
DOG00772	No	UNDESCRIBED PROTEIN	DVS2A00960	DVS1B01355	1	1
DOG00773	No	UNDESCRIBED PROTEIN	DVS3A00968	DVS4B02011	1	1
DOG00774	No	UNDESCRIBED PROTEIN	DVS7A00079	DVS4B01134	1	1
DOG00775	No	UNDESCRIBED PROTEIN	DVS1A01861, DVS6A00488, DVS5A00492	DVS9B01569	3	1
DOG00776	No	UNDESCRIBED PROTEIN	DVS9A00711	DVS2B01472, DVS5B01591	1	2
DOG00777	No	REVERSE TRANSCRIPTASE DOMAIN-CONTAINING PROTEIN (PTHR19446:SF415)	DVS5A03279, DVS1A00915, DVS9A01609, DVS7A01608, DVS4A01119	DVS6B00607, DVS6B00223	5	2
DOG00778	No	UNDESCRIBED PROTEIN	DVS4A00974	DVS3B02438	1	1
DOG00779	Yes	REVERSE TRANSCRIPTASE DOMAIN-CONTAINING PROTEIN (PTHR19446:SF415)	DVS5A01145, DVS9A01588, DVS2A01241	DVS2B01261	3	1
DOG00780	No	REVERSE TRANSCRIPTASE DOMAIN-CONTAINING PROTEIN (PTHR33116:SF33)	DVS4A00838	DVS3B02373	1	1
DOG00781	No	OS01G0714225 PROTEIN (PTHR33116:SF49)	DVS3A00004, DVS3A03350	DVS3B01902	2	1
DOG00782	No	OS01G0714225 PROTEIN (PTHR33116:SF49)	DVS9A01260	DVS5B02672	1	1
DOG00783	Yes	UNDESCRIBED PROTEIN	DVS3A01483	DVS3B01441	1	1
DOG00784	No	UNDESCRIBED PROTEIN	DVS3A00042	DVS3B03426, DVS9B01613	1	2
DOG00785	No	UNDESCRIBED PROTEIN	DVS2A01173	DVS6B00471	1	1
DOG00786	No	UNDESCRIBED PROTEIN	DVS6A00820	DVS3B01008	1	1
DOG00787	No	UNDESCRIBED PROTEIN	DVS3A01439	DVS3B01321	1	1
DOG00788	No	UNDESCRIBED PROTEIN	DVS3A01450	DVS3B02417, DVS3B02437, DVS2B01887	1	3
DOG00789	No	UNDESCRIBED PROTEIN	DVS5A00344, DVS9A01524, DVS2A00511, DVS9A00398, DVS3A01915	DVS2B01903	5	1
DOG00790	No	UNDESCRIBED PROTEIN	DVS3A02356	DVS5B02363, DVS1B01924, DVS5B00753	1	3
DOG00791	No	UNDESCRIBED PROTEIN	DVS3A00102, DVS3A01067	DVS7B02448	2	1
DOG00792	Yes	UNDESCRIBED PROTEIN	DVS2A00102	DVS2B00100	1	1
DOG00793	No	UNDESCRIBED PROTEIN	DVS4A02465	DVS1B00294	1	1
DOG00794	No	UNDESCRIBED PROTEIN	DVS3A00279	DVS8B00861	1	1
DOG00795	No	UNDESCRIBED PROTEIN	DVS3A00837, DVS4A01163	DVS8B00042	2	1
DOG00796	No	UNDESCRIBED PROTEIN	DVS4A00678	DVS6B00647	1	1
DOG00797	No	UNDESCRIBED PROTEIN	DVS5A00132	DVS2B01187	1	1
DOG00798	Yes	UNDESCRIBED PROTEIN	DVS2A02420	DVS2B02434	1	1
DOG00799	No	UNDESCRIBED PROTEIN	DVS9A01785	DVS7B00393, DVS3B02767	1	2
DOG00800	No	REVERSE TRANSCRIPTASE DOMAIN-CONTAINING PROTEIN (PTHR33116:SF33)	DVS8A00710	DVS8B01074, DVS8B01642	1	2
DOG00801	No	UNDESCRIBED PROTEIN	DVS1A01562, DVS4A01161	DVS3B00523	2	1
DOG00802	No	UNDESCRIBED PROTEIN	DVS7A00056	DVS1B02142	1	1
DOG00803	No	UNDESCRIBED PROTEIN	DVS8A01487, DVS5A01249	DVS5B03260	2	1
DOG00804	No	UNDESCRIBED PROTEIN	DVS3A01905	DVS2B02308, DVS9B01026, DVS8B00394, DVS9B02035	1	4
DOG00805	No	RNASE H DOMAIN-CONTAINING PROTEIN (PTHR47074:SF43)	DVS8A00154	DVS9B01804, DVS8B00984, DVS1B00927	1	3
DOG00806	No	INTEGRASE CATALYTIC DOMAIN-CONTAINING PROTEIN (PTHR34676:SF16)	DVS6A00390	DVS4B01013	1	1
DOG00807	No	DUF4219 DOMAIN-CONTAINING PROTEIN (PTHR34676:SF17)	DVS5A00362, DVS5A00396, DVS8A01332, DVS8A01677, DVS6A00142, DVS5A00350	DVS1B00295	6	1
DOG00808	No	DUF4219 DOMAIN-CONTAINING PROTEIN (PTHR34676:SF17)	DVS8A01092	DVS6B00602, DVS3B01761, DVS9B01460	1	3
DOG00809	No	UNDESCRIBED PROTEIN	DVS3A01683	DVS8B01604	1	1
DOG00810	No	UNDESCRIBED PROTEIN	DVS6A00724	DVS2B01547	1	1
DOG00811	No	UNDESCRIBED PROTEIN	DVS9A01117, DVS4A01230, DVS6A00441, DVS2A01346	DVS5B00373	4	1
DOG00812	No	UNDESCRIBED PROTEIN	DVS2A01415, DVS9A01940	DVS1B01370	2	1
DOG00813	No	UNDESCRIBED PROTEIN	DVS3A01527, DVS8A01561	DVS9B01459	2	1
DOG00814	No	UNDESCRIBED PROTEIN	DVS2A01311	DVS2B01830	1	1
DOG00815	No	UNDESCRIBED PROTEIN	DVS1A01427	DVS3B01898, DVS4B01358	1	2
DOG00816	No	UNDESCRIBED PROTEIN	DVS1A01224	DVS1B00831	1	1
DOG00817	No	UNDESCRIBED PROTEIN	DVS4A00644	DVS5B00740	1	1
DOG00818	No	UNDESCRIBED PROTEIN	DVS8A01630	DVS2B01926	1	1
DOG00819	Yes	UNDESCRIBED PROTEIN	DVS2A01476	DVS2B01512	1	1
DOG00820	No	UNDESCRIBED PROTEIN	DVS5A00237	DVS5B01273	1	1
DOG00821	No	UNDESCRIBED PROTEIN	DVS6A01149	DVS9B01088	1	1
DOG00822	No	UNDESCRIBED PROTEIN	DVS8A01485	DVS8B01134, DVS5B01049	1	2
DOG00823	No	UNDESCRIBED PROTEIN	DVS4A00902	DVS4B00469, DVS8B01701	1	2
DOG00824	No	UNDESCRIBED PROTEIN	DVS6A00408	DVS3B02113	1	1
DOG00825	No	UNDESCRIBED PROTEIN	DVS3A02034	DVS3B02139	1	1
DOG00826	No	UNDESCRIBED PROTEIN	DVS2A01194	DVS8B01193	1	1
DOG00827	No	UNDESCRIBED PROTEIN	DVS6A01004	DVS4B01275, DVS4B00410	1	2
DOG00828	Yes	UNDESCRIBED PROTEIN	DVS1A01056	DVS4B01139, DVS4B00892, DVS4B00865, DVS2B01216, DVS6B00422	1	5
DOG00829	No	UNDESCRIBED PROTEIN	DVS7A02143	DVS8B01093	1	1
DOG00830	No	UNDESCRIBED PROTEIN	DVS8A01375, DVS6A00351	DVS9B01310	2	1
DOG00831	No	UNDESCRIBED PROTEIN	DVS6A00391	DVS3B01728	1	1
DOG00832	No	UNDESCRIBED PROTEIN	DVS2A01301	DVS3B01455	1	1
DOG00833	No	UNDESCRIBED PROTEIN	DVS2A01342	DVS4B01249, DVS9B01461	1	2
DOG00834	No	UNDESCRIBED PROTEIN	DVS9A01318	DVS2B01505	1	1
DOG00835	No	UNDESCRIBED PROTEIN	DVS8A01495	DVS2B01050	1	1
DOG00836	No	UNDESCRIBED PROTEIN	DVS2A00611, DVS4A00845	DVS8B01046	2	1
DOG00837	No	UNDESCRIBED PROTEIN	DVS3A02059, DVS5A00956, DVS2A01061, DVS9A01067	DVS4B00898	4	1
DOG00838	No	UNDESCRIBED PROTEIN	DVS5A01167	DVS9B01343, DVS2B01316	1	2
DOG00839	No	UNDESCRIBED PROTEIN	DVS3A02026, DVS8A01383	DVS6B00012	2	1
DOG00840	No	UNDESCRIBED PROTEIN	DVS8A01361, DVS8A01432	DVS5B01454	2	1
DOG00841	No	UNDESCRIBED PROTEIN	DVS3A02060, DVS9A01619	DVS8B01931	2	1
DOG00842	No	UNDESCRIBED PROTEIN	DVS6A00278	DVS7B02474	1	1
DOG00843	No	UNDESCRIBED PROTEIN	DVS6A00511	DVS1B01066, DVS2B01212, DVS3B01712	1	3
DOG00844	No	UNDESCRIBED PROTEIN	DVS6A01373	DVS1B01022, DVS8B01786	1	2
DOG00845	No	UNDESCRIBED PROTEIN	DVS9A01053	DVS2B01231, DVS9B01486, DVS5B00804	1	3
DOG00846	No	UNDESCRIBED PROTEIN	DVS8A01519	DVS3B02518	1	1
DOG00847	No	UNDESCRIBED PROTEIN	DVS4A00834	DVS9B01532	1	1
DOG00848	Yes	UNDESCRIBED PROTEIN	DVS4A01000, DVS3A02061, DVS3A02261	DVS3B02257	3	1
DOG00849	No	UNDESCRIBED PROTEIN	DVS9A00999, DVS1A00960, DVS2A00823, DVS8A01492, DVS9A01284, DVS7A02415	DVS3B02364	6	1
DOG00850	No	UNDESCRIBED PROTEIN	DVS2A01190, DVS1A01052, DVS8A01923	DVS5B00435	3	1
DOG00851	Yes	UNDESCRIBED PROTEIN	DVS7A02237	DVS7B02328	1	1
DOG00852	No	UNDESCRIBED PROTEIN	DVS3A01903	DVS9B01279	1	1
DOG00853	No	UNDESCRIBED PROTEIN	DVS7A01960	DVS4B01204	1	1
DOG00854	No	UNDESCRIBED PROTEIN	DVS5A01264	DVS3B01879	1	1
DOG00855	No	INTEGRASE CATALYTIC DOMAIN-CONTAINING PROTEIN (PTHR45895:SF72)	DVS8A01508	DVS3B02535	1	1
DOG00856	No	RNA-DIRECTED DNA POLYMERASE (PTHR45895:SF78)	DVS3A01474, DVS3A02471	DVS8B01580	2	1
DOG00857	No	INTEGRASE CATALYTIC DOMAIN-CONTAINING PROTEIN (PTHR11439:SF401)	DVS8A01158, DVS3A01934, DVS3A02276, DVS5A00361, DVS3A02105, DVS3A02485, DVS9A00805, DVS9A01493, DVS3A01944	DVS2B01096, DVS1B01427	9	2
DOG00858	No	INTEGRASE CATALYTIC DOMAIN-CONTAINING PROTEIN (PTHR45895:SF72)	DVS5A00524	DVS6B00127	1	1
DOG00859	No	INTEGRASE CATALYTIC DOMAIN-CONTAINING PROTEIN (PTHR11439:SF401)	DVS1A01225	DVS5B00643, DVS3B01753	1	2
DOG00860	No	OS08G0125300 PROTEIN (PTHR45895:SF73)	DVS5A01822	DVS4B01743	1	1
DOG00861	No	OS08G0125300 PROTEIN (PTHR45895:SF73)	DVS4A01424	DVS9B01259	1	1
DOG00862	No	INTEGRASE CATALYTIC DOMAIN-CONTAINING PROTEIN (PTHR11439:SF401)	DVS7A02070	DVS3B02021, DVS8B01375, DVS5B01090, DVS9B01376	1	4
DOG00863	No	OS08G0125300 PROTEIN (PTHR45895:SF73)	DVS5A00878	DVS5B00454, DVS1B01500	1	2
DOG00864	No	OS08G0125300 PROTEIN (PTHR45895:SF73)	DVS5A00869, DVS7A02241, DVS3A03014	DVS6B00175	3	1
DOG00865	No	OS08G0125300 PROTEIN (PTHR45895:SF73)	DVS3A02126	DVS9B01099	1	1
DOG00866	No	OS08G0125300 PROTEIN (PTHR45895:SF73)	DVS3A02483, DVS3A02484	DVS3B01347, DVS3B01897, DVS2B01100	2	3
DOG00867	No	OS08G0125300 PROTEIN (PTHR45895:SF73)	DVS6A00504, DVS4A01005, DVS4A01428	DVS4B00544	3	1
DOG00868	No	OS08G0125300 PROTEIN (PTHR45895:SF73)	DVS1A01168, DVS9A01229	DVS2B01287, DVS2B01551	2	2
DOG00869	No	OS08G0125300 PROTEIN (PTHR45895:SF73)	DVS8A01457	DVS3B01843	1	1
DOG00870	No	UNDESCRIBED PROTEIN	DVS9A01153	DVS9B01681, DVS1B00923	1	2
DOG00871	No	OS08G0125300 PROTEIN (PTHR45895:SF73)	DVS3A02456, DVS9A01539, DVS8A01256	DVS8B01741	3	1
DOG00872	No	UNDESCRIBED PROTEIN	DVS3A02008	DVS1B00929	1	1
DOG00873	No	INTEGRASE CATALYTIC DOMAIN-CONTAINING PROTEIN (PTHR34676:SF16)	DVS9A01380	DVS1B01018	1	1
DOG00874	No	UNDESCRIBED PROTEIN	DVS2A01331	DVS1B00717	1	1
DOG00875	No	INTEGRASE CATALYTIC DOMAIN-CONTAINING PROTEIN (PTHR34676:SF16)	DVS6A00312	DVS3B02320, DVS4B01182, DVS9B01078	1	3
DOG00876	No	UNDESCRIBED PROTEIN	DVS8A01315	DVS8B01567, DVS8B01457, DVS2B01217	1	3
DOG00877	No	UNDESCRIBED PROTEIN	DVS1A01081	DVS5B00245, DVS9B01139, DVS9B01165, DVS1B01226	1	4
DOG00878	No	UNDESCRIBED PROTEIN	DVS5A01259	DVS6B00039	1	1
DOG00879	No	UNDESCRIBED PROTEIN	DVS8A01247, DVS1A01016, DVS4A01246	DVS3B02413	3	1
DOG00880	No	UNDESCRIBED PROTEIN	DVS1A01008, DVS6A00637	DVS8B01127	2	1
DOG00881	No	DUF4219 DOMAIN-CONTAINING PROTEIN (PTHR34676:SF17)	DVS6A00685	DVS4B01295	1	1
DOG00882	No	INTEGRASE CATALYTIC DOMAIN-CONTAINING PROTEIN (PTHR34676:SF16)	DVS9A01063	DVS4B00856	1	1
DOG00883	No	INTEGRASE CATALYTIC DOMAIN-CONTAINING PROTEIN (PTHR34676:SF16)	DVS9A01941	DVS8B02027	1	1
DOG00884	No	DUF4219 DOMAIN-CONTAINING PROTEIN (PTHR34676:SF17)	DVS5A00950	DVS7B01853	1	1
DOG00885	No	UNDESCRIBED PROTEIN	DVS1A01260, DVS5A01257, DVS5A01262, DVS5A01254	DVS8B01804	4	1
DOG00886	No	UNDESCRIBED PROTEIN	DVS9A01404, DVS1A00971	DVS2B02166	2	1
DOG00887	No	UNDESCRIBED PROTEIN	DVS2A01318	DVS5B01816	1	1
DOG00888	No	UNDESCRIBED PROTEIN	DVS9A01144	DVS8B01601, DVS8B01450	1	2
DOG00889	No	UNDESCRIBED PROTEIN	DVS9A00996	DVS9B00703	1	1
DOG00890	No	UNDESCRIBED PROTEIN	DVS5A00889, DVS5A00181	DVS8B01397	2	1
DOG00891	No	RNA-DIRECTED DNA POLYMERASE (PTHR45895:SF78)	DVS2A01475	DVS1B01008	1	1
DOG00892	No	UNDESCRIBED PROTEIN	DVS4A00982	DVS9B00809	1	1
DOG00893	No	RNA-DIRECTED DNA POLYMERASE (PTHR45895:SF78)	DVS9A00857	DVS4B01242	1	1
DOG00894	No	INTEGRASE CATALYTIC DOMAIN-CONTAINING PROTEIN (PTHR11439:SF392)	DVS9A01558	DVS2B01363	1	1
DOG00895	No	RNA-DIRECTED DNA POLYMERASE (PTHR45895:SF78)	DVS5A01034	DVS3B02918	1	1
DOG00896	No	UNDESCRIBED PROTEIN	DVS2A01282, DVS4A01001	DVS5B00479	2	1
DOG00897	No	UNDESCRIBED PROTEIN	DVS8A01501	DVS8B01476	1	1
DOG00898	No	INTEGRASE CATALYTIC DOMAIN-CONTAINING PROTEIN (PTHR34676:SF16)	DVS5A00835	DVS2B01052	1	1
DOG00899	No	UNDESCRIBED PROTEIN	DVS3A02229	DVS8B01410	1	1
DOG00900	No	RNA-DIRECTED DNA POLYMERASE (PTHR45895:SF78)	DVS6A00583	DVS7B02091	1	1
DOG00901	No	UNDESCRIBED PROTEIN	DVS3A01893, DVS2A01264, DVS4A01034	DVS6B00433	3	1
DOG00902	No	UNDESCRIBED PROTEIN	DVS1A00928, DVS8A01447, DVS4A01077, DVS8A01696	DVS4B01206	4	1
DOG00903	No	UNDESCRIBED PROTEIN	DVS4A00624, DVS2A02039, DVS7A02696, DVS2A01210	DVS1B00964	4	1
DOG00904	No	UNDESCRIBED PROTEIN	DVS4A00744, DVS4A00765, DVS4A00749, DVS4A00756	DVS4B01057	4	1
DOG00905	No	UNDESCRIBED PROTEIN	DVS2A01193	DVS3B02919, DVS8B01383	1	2
DOG00906	No	UNDESCRIBED PROTEIN	DVS1A01182, DVS1A01181	DVS5B01000	2	1
DOG00907	No	UNDESCRIBED PROTEIN	DVS5A00658	DVS8B01467	1	1
DOG00908	No	UNDESCRIBED PROTEIN	DVS8A01421	DVS9B01076	1	1
DOG00909	No	UNDESCRIBED PROTEIN	DVS8A01500, DVS2A01436, DVS4A00933	DVS9B00201	3	1
DOG00910	No	UNDESCRIBED PROTEIN	DVS5A00505, DVS6A00332, DVS6A01041	DVS8B01495, DVS7B02102, DVS4B01243	3	3
DOG00911	No	INTEGRASE CATALYTIC DOMAIN-CONTAINING PROTEIN (PTHR34676:SF16)	DVS2A01477, DVS8A01109, DVS6A00367	DVS4B01531, DVS1B00795, DVS8B01245, DVS8B01371, DVS8B01129	3	5
DOG00912	No	UNDESCRIBED PROTEIN	DVS2A01014	DVS7B02033, DVS5B01274	1	2
DOG00913	No	INTEGRASE CATALYTIC DOMAIN-CONTAINING PROTEIN (PTHR11439:SF401)	DVS5A01531, DVS1A00794, DVS2A01211	DVS3B03114	3	1
DOG00914	No	INTEGRASE CATALYTIC DOMAIN-CONTAINING PROTEIN (PTHR11439:SF401)	DVS3A01822	DVS1B00830, DVS5B00314, DVS8B01183	1	3
DOG00915	No	REVERSE TRANSCRIPTASE TY1/COPIA-TYPE DOMAIN-CONTAINING PROTEIN (PTHR11439:SF284)	DVS1A01029	DVS9B01400	1	1
DOG00916	No	INTEGRASE CATALYTIC DOMAIN-CONTAINING PROTEIN (PTHR11439:SF401)	DVS9A01131	DVS4B00782	1	1
DOG00917	No	INTEGRASE CATALYTIC DOMAIN-CONTAINING PROTEIN (PTHR11439:SF401)	DVS6A00686	DVS2B01695, DVS8B01688, DVS4B00165, DVS8B01614, DVS4B01069, DVS1B00965	1	6
DOG00918	No	OS08G0125300 PROTEIN (PTHR45895:SF73)	DVS8A00995	DVS8B00892	1	1
DOG00919	No	OS08G0125300 PROTEIN (PTHR45895:SF73)	DVS7A01102	DVS4B00846	1	1
DOG00920	No	INTEGRASE CATALYTIC DOMAIN-CONTAINING PROTEIN (PTHR11439:SF401)	DVS3A02790	DVS3B02913, DVS8B01493	1	2
DOG00921	No	OS08G0125300 PROTEIN (PTHR45895:SF73)	DVS5A00949	DVS1B01133	1	1
DOG00922	No	OS08G0125300 PROTEIN (PTHR45895:SF73)	DVS6A00788	DVS8B01559	1	1
DOG00923	No	OS08G0125300 PROTEIN (PTHR45895:SF73)	DVS4A00952	DVS2B01123, DVS3B01658	1	2
DOG00924	No	UNDESCRIBED PROTEIN	DVS3A02038	DVS9B01445	1	1
DOG00925	No	UNDESCRIBED PROTEIN	DVS6A00282	DVS3B03165	1	1
DOG00926	No	UNDESCRIBED PROTEIN	DVS3A01484, DVS1A01054, DVS5A00822	DVS1B01040	3	1
DOG00927	No	INTEGRASE CATALYTIC DOMAIN-CONTAINING PROTEIN (PTHR34676:SF16)	DVS1A01355	DVS8B01572	1	1
DOG00928	No	UNDESCRIBED PROTEIN	DVS8A01440	DVS1B01282	1	1
DOG00929	No	DUF4219 DOMAIN-CONTAINING PROTEIN (PTHR34676:SF17)	DVS8A01132	DVS4B00777	1	1
DOG00930	No	DUF4219 DOMAIN-CONTAINING PROTEIN (PTHR34676:SF17)	DVS2A01261	DVS7B02032, DVS3B02140, DVS8B01585	1	3
DOG00931	No	UNDESCRIBED PROTEIN	DVS6A00736	DVS8B01325	1	1
DOG00932	No	DUF4219 DOMAIN-CONTAINING PROTEIN (PTHR34676:SF17)	DVS1A01265, DVS1A01275	DVS4B00589	2	1
DOG00933	No	UNDESCRIBED PROTEIN	DVS8A01357	DVS8B01647, DVS3B02117, DVS2B01865	1	3
DOG00934	Yes	NB-ARC DOMAIN-CONTAINING PROTEIN (PTHR23155:SF1150)	DVS5A01139, DVS5A01161, DVS5A01125	DVS5B01217	3	1
DOG00935	Yes	NB-ARC DOMAIN-CONTAINING PROTEIN (PTHR23155:SF1150)	DVS6A00678	DVS6B00673	1	1
DOG00936	Yes	NB-ARC DOMAIN-CONTAINING PROTEIN (PTHR23155:SF1150)	DVS5A01181	DVS5B01226	1	1
DOG00937	No	NB-ARC DOMAIN-CONTAINING PROTEIN (PTHR23155:SF1150)	DVS5A01159	DVS5B01162	1	1
DOG00938	No	NB-ARC DOMAIN-CONTAINING PROTEIN (PTHR23155:SF1150)	DVS5A01137, DVS5A01102, DVS5A01123	DVS5B01164	3	1
DOG00939	Yes	NB-ARC DOMAIN-CONTAINING PROTEIN (PTHR23155:SF1150)	DVS5A01113, DVS5A01169	DVS5B01203	2	1
DOG00940	Yes	NB-ARC DOMAIN-CONTAINING PROTEIN (PTHR23155:SF1150)	DVS5A01100	DVS5B01210	1	1
DOG00941	YES	NB-ARC DOMAIN-CONTAINING PROTEIN (PTHR23155:SF1150)	DVS5A01111, DVS5A01133, DVS5A01119	DVS5B01216	3	1
DOG00942	No	NB-ARC DOMAIN-CONTAINING PROTEIN (PTHR23155:SF1150)	DVS5A00355	DVS5B00354	1	1
DOG00943	Yes	NB-ARC DOMAIN-CONTAINING PROTEIN (PTHR23155:SF1150)	DVS5A02118	DVS5B02089	1	1
DOG00944	Yes	NB-ARC DOMAIN-CONTAINING PROTEIN (PTHR23155:SF1150)	DVS5A00354, DVS5A00352	DVS5B00353	2	1
DOG00945	YES	OS11G0263000 PROTEIN (PTHR23155:SF1177)	DVS5A01707, DVS5A01699	DVS5B01779, DVS5B01788	2	2
DOG00946	Yes	NB-ARC DOMAIN-CONTAINING PROTEIN (PTHR23155:SF1150)	DVS5A01528	DVS5B01615	1	1
DOG00947	Yes	NB-ARC DOMAIN-CONTAINING PROTEIN (PTHR23155:SF1150)	DVS5A01523	DVS5B01602	1	1
DOG00948	No	NB-ARC DOMAIN-CONTAINING PROTEIN (PTHR23155:SF1150)	DVS5A01536	DVS5B01618	1	1
DOG00949	No	NB-ARC DOMAIN-CONTAINING PROTEIN (PTHR23155:SF1150)	DVS5A01534	DVS5B01607, DVS5B01622	1	2
DOG00950	No	NB-ARC DOMAIN-CONTAINING PROTEIN (PTHR23155:SF1150)	DVS5A01584	DVS5B01635	1	1
DOG00951	No	NB-ARC DOMAIN-CONTAINING PROTEIN (PTHR23155:SF1150)	DVS6A00849	DVS5B01652	1	1
DOG00952	YES	NB-ARC DOMAIN-CONTAINING PROTEIN (PTHR23155:SF1150)	DVS5A01555	DVS5B01640, DVS5B01658	1	2
DOG00953	No	NB-ARC DOMAIN-CONTAINING PROTEIN (PTHR23155:SF1150)	DVS5A01572, DVS5A01579	DVS5B01643	2	1
DOG00954	No	UNDESCRIBED PROTEIN	DVS5A01582	DVS5B01650	1	1
DOG00955	No	OS11G0263000 PROTEIN (PTHR23155:SF1177)	DVS5A01588	DVS5B01661	1	1
DOG00956	No	DISEASE RESISTANCE PROTEIN RFL1-RELATED (PTHR23155:SF1044)	DVS5A01559	DVS5B01772, DVS5B01759, DVS5B01628	1	3
DOG00957	Yes	DISEASE RESISTANCE PROTEIN RFL1-RELATED (PTHR23155:SF1044)	DVS5A01006	DVS5B01073	1	1
DOG00958	Yes	NB-ARC DOMAIN-CONTAINING PROTEIN (PTHR23155:SF1163)	DVS5A00985, DVS5A00996	DVS5B01019	2	1
DOG00959	No	NB-ARC DOMAIN-CONTAINING PROTEIN (PTHR23155:SF1150)	DVS5A00962	DVS5B01071	1	1
DOG00960	No	OS11G0263000 PROTEIN (PTHR23155:SF1177)	DVS5A00982	DVS5B01066, DVS5B01052	1	2
DOG00961	Yes	NB-ARC DOMAIN-CONTAINING PROTEIN (PTHR23155:SF1150)	DVS5A01830	DVS5B01877	1	1
DOG00962	Yes	NB-ARC DOMAIN-CONTAINING PROTEIN (PTHR23155:SF1150)	DVS5A01796	DVS5B01854	1	1
DOG00963	No	UNDESCRIBED PROTEIN	DVS5A01808	DVS5B01855	1	1
DOG00964	Yes	NB-ARC DOMAIN-CONTAINING PROTEIN (PTHR23155:SF1150)	DVS5A01813	DVS5B01858	1	1
DOG00965	No	NB-ARC DOMAIN-CONTAINING PROTEIN (PTHR23155:SF1150)	DVS8A00977	DVS8B01014	1	1
DOG00966	No	NB-ARC DOMAIN-CONTAINING PROTEIN (PTHR23155:SF1150)	DVS6A00062	DVS6B00072	1	1
DOG00967	YES	NB-ARC DOMAIN-CONTAINING PROTEIN (PTHR23155:SF1150)	DVS5A00968, DVS5A00948, DVS5A01003	DVS5B01023, DVS5B01043, DVS5B01082	3	3
DOG00968	Yes	NB-ARC DOMAIN-CONTAINING PROTEIN (PTHR23155:SF1150)	DVS5A00953, DVS5A00987, DVS5A00965, DVS5A00998, DVS5A01013, DVS5A01001	DVS5B01061	6	1
DOG00969	Yes	NB-ARC DOMAIN-CONTAINING PROTEIN (PTHR23155:SF1150)	DVS5A00945	DVS5B01074, DVS5B01017	1	2
DOG00970	No	NB-ARC DOMAIN-CONTAINING PROTEIN (PTHR23155:SF1150)	DVS5A01005	DVS5B01072, DVS5B01045, DVS5B01028	1	3
DOG00971	No	OS11G0226933 PROTEIN (PTHR23155:SF1046)	DVS2A02532	DVS4B01166	1	1
DOG00972	YES	OS11G0263000 PROTEIN (PTHR23155:SF1177)	DVS5A00988	DVS5B01070, DVS5B01059	1	2
DOG00973	Yes	NB-ARC DOMAIN-CONTAINING PROTEIN (PTHR23155:SF1150)	DVS5A00969	DVS5B01029	1	1
DOG00974	Yes	NB-ARC DOMAIN-CONTAINING PROTEIN (PTHR23155:SF1150)	DVS5A01021	DVS5B01084	1	1
DOG00975	No	NB-ARC DOMAIN-CONTAINING PROTEIN (PTHR23155:SF1144)	DVS5A00970, DVS5A00991	DVS5B01030	2	1
DOG00976	YES	NB-ARC DOMAIN-CONTAINING PROTEIN (PTHR23155:SF1150)	DVS5A00995, DVS5A00955	DVS5B01020	2	1
DOG00977	No	NB-ARC DOMAIN-CONTAINING PROTEIN (PTHR23155:SF1150)	DVS5A00975	DVS5B01078	1	1
DOG00978	No	NB-ARC DOMAIN-CONTAINING PROTEIN (PTHR23155:SF1150)	DVS5A01004	DVS5B01055	1	1
DOG00979	No	NB-ARC DOMAIN-CONTAINING PROTEIN (PTHR23155:SF1150)	DVS3A03008, DVS3A03017	DVS3B03038	2	1
DOG00980	No	NB-ARC DOMAIN-CONTAINING PROTEIN (PTHR23155:SF1150)	DVS3A03011, DVS3A03005	DVS2B00346	2	1
DOG00981	Yes	NB-ARC DOMAIN-CONTAINING PROTEIN (PTHR23155:SF1150)	DVS5A01792	DVS5B01847	1	1
DOG00982	No	DISEASE RESISTANCE PROTEIN RFL1-RELATED (PTHR23155:SF1044)	DVS5A01794	DVS5B01850	1	1
DOG00983	Yes	OS11G0263000 PROTEIN (PTHR23155:SF1177)	DVS5A01790	DVS5B01846	1	1
DOG00984	Yes	NB-ARC DOMAIN-CONTAINING PROTEIN (PTHR23155:SF1144)	DVS5A01729	DVS5B01792	1	1
DOG00985	Yes	OS07G0521800 PROTEIN (PTHR23155:SF970)	DVS5A01722	DVS5B01780	1	1
DOG00986	No	NB-ARC DOMAIN-CONTAINING PROTEIN (PTHR23155:SF1150)	DVS5A01711, DVS5A01727	DVS5B01766	2	1
DOG00987	No	NB-ARC DOMAIN-CONTAINING PROTEIN (PTHR23155:SF1150)	DVS5A01732	DVS5B01773	1	1
DOG00988	No	NB-ARC DOMAIN-CONTAINING PROTEIN (PTHR23155:SF1150)	DVS5A01713, DVS5A01708, DVS5A01718	DVS5B01784	3	1
DOG00989	Yes	NB-ARC DOMAIN-CONTAINING PROTEIN (PTHR23155:SF1150)	DVS5A01700	DVS5B01767, DVS5B01785, DVS5B01761, DVS5B01790	1	4
DOG00990	No	NB-ARC DOMAIN-CONTAINING PROTEIN (PTHR23155:SF1150)	DVS3A03429	DVS3B03447	1	1
DOG00991	No	NB-ARC DOMAIN-CONTAINING PROTEIN (PTHR23155:SF1150)	DVS3A03424	DVS3B03445	1	1
DOG00992	No	OS11G0263000 PROTEIN (PTHR23155:SF1177)	DVS5A00246	DVS5B00235	1	1
DOG00993	No	UNDESCRIBED PROTEIN	DVS3A01480, DVS8A00669	DVS6B00427, DVS5B01046	2	2
DOG00994	No	UNDESCRIBED PROTEIN	DVS2A01068, DVS5A00586	DVS4B01447	2	1
DOG00995	No	UNDESCRIBED PROTEIN	DVS8A01443	DVS9B00620	1	1
DOG00996	No	UNDESCRIBED PROTEIN	DVS8A01240	DVS9B01332	1	1
DOG00997	Yes	UNDESCRIBED PROTEIN	DVS7A01772	DVS7B01764	1	1
DOG00998	Yes	UNDESCRIBED PROTEIN	DVS9A00631, DVS3A01514, DVS1A01000, DVS1A00947	DVS1B00949	4	1
DOG00999	No	UNDESCRIBED PROTEIN	DVS2A01790	DVS9B01682	1	1
DOG01000	No	UNDESCRIBED PROTEIN	DVS8A01599	DVS5B00741	1	1
DOG01001	No	UNDESCRIBED PROTEIN	DVS6A00152	DVS4B01101, DVS6B00492, DVS5B00708, DVS9B01075, DVS2B01352, DVS7B02087, DVS3B01979	1	7
DOG01002	No	UNDESCRIBED PROTEIN	DVS4A01017	DVS3B01873	1	1
DOG01003	No	UNDESCRIBED PROTEIN	DVS9A01561, DVS3A02057	DVS4B01102	2	1
DOG01004	No	UNDESCRIBED PROTEIN	DVS6A00512	DVS1B00768, DVS3B01665	1	2
DOG01005	No	UNDESCRIBED PROTEIN	DVS2A01321	DVS7B02588	1	1
DOG01006	No	UNDESCRIBED PROTEIN	DVS6A00227	DVS4B00979	1	1
DOG01007	No	UNDESCRIBED PROTEIN	DVS1A01358	DVS8B01310	1	1
DOG01008	No	UNDESCRIBED PROTEIN	DVS2A01208	DVS1B01387	1	1
DOG01009	No	UNDESCRIBED PROTEIN	DVS3A02510	DVS9B01750, DVS8B01125	1	2
DOG01010	No	UNDESCRIBED PROTEIN	DVS8A01632	DVS1B01610	1	1
DOG01011	No	UNDESCRIBED PROTEIN	DVS7A02159	DVS7B02404	1	1
DOG01012	No	UNDESCRIBED PROTEIN	DVS3A03003	DVS8B01475	1	1
DOG01013	No	UNDESCRIBED PROTEIN	DVS3A01309	DVS9B01694, DVS3B03097	1	2
DOG01014	No	UNDESCRIBED PROTEIN	DVS3A02178	DVS4B01250	1	1
DOG01015	No	UNDESCRIBED PROTEIN	DVS3A01596	DVS7B02227, DVS1B01290	1	2
DOG01016	No	UNDESCRIBED PROTEIN	DVS9A01283	DVS4B01289, DVS8B01126, DVS4B01212, DVS9B01311	1	4
DOG01017	No	UNDESCRIBED PROTEIN	DVS6A00474	DVS4B00929, DVS3B02483	1	2
DOG01018	No	UNDESCRIBED PROTEIN	DVS3A03004	DVS1B01388	1	1
DOG01019	No	UNDESCRIBED PROTEIN	DVS2A01632	DVS2B01328, DVS9B01576, DVS8B01298	1	3
DOG01020	No	UNDESCRIBED PROTEIN	DVS6A00497	DVS1B01039	1	1
DOG01021	No	UNDESCRIBED PROTEIN	DVS8A01036	DVS7B01940	1	1
DOG01022	Yes	UNDESCRIBED PROTEIN	DVS1A01079	DVS1B01227	1	1
DOG01023	No	UNDESCRIBED PROTEIN	DVS1A01009	DVS3B01746	1	1
DOG01024	No	UNDESCRIBED PROTEIN	DVS9A01139	DVS9B01680	1	1
DOG01025	No	UNDESCRIBED PROTEIN	DVS4A00830	DVS1B01240	1	1
DOG01026	No	UNDESCRIBED PROTEIN	DVS2A01114	DVS7B01895, DVS9B01316, DVS9B01174	1	3
DOG01027	No	UNDESCRIBED PROTEIN	DVS9A01081	DVS9B00862, DVS9B00522, DVS6B00325	1	3
DOG01028	No	INTEGRASE CATALYTIC DOMAIN-CONTAINING PROTEIN (PTHR34072:SF13)	DVS1A01244	DVS1B01656	1	1
DOG01029	No	UNDESCRIBED PROTEIN	DVS6A00212, DVS4A00963	DVS5B00135, DVS2B01353	2	2
DOG01030	No	ENDONUCLEASE (PTHR24559:SF329)	DVS2A01611	DVS7B01666, DVS4B01251	1	2
DOG01031	No	UNDESCRIBED PROTEIN	DVS8A01386	DVS1B01136, DVS7B02868, DVS4B00804, DVS5B00739, DVS7B02108	1	5
DOG01032	No	UNDESCRIBED PROTEIN	DVS9A02148	DVS9B01530, DVS2B00981	1	2
DOG01033	No	ENDONUCLEASE (PTHR24559:SF329)	DVS8A01291	DVS2B02017, DVS9B01869, DVS3B02618, DVS9B01054	1	4
DOG01034	No	ENDONUCLEASE (PTHR24559:SF381)	DVS4A01276	DVS8B00981	1	1
DOG01035	No	RIBONUCLEASE H (PTHR24559:SF411)	DVS1A01112	DVS9B01963, DVS2B01748, DVS2B01506, DVS3B02492	1	4
DOG01036	No	UNDESCRIBED PROTEIN	DVS2A01537	DVS2B00560	1	1
DOG01037	No	UNDESCRIBED PROTEIN	DVS5A01734, DVS3A02075	DVS3B01298	2	1
DOG01038	No	UNDESCRIBED PROTEIN	DVS4A01279	DVS8B01297	1	1
DOG01039	No	UNDESCRIBED PROTEIN	DVS2A01527	DVS6B00517	1	1
DOG01040	No	UNDESCRIBED PROTEIN	DVS8A01582	DVS3B01445, DVS3B02080, DVS8B01591	1	3
DOG01041	No	INTEGRASE CATALYTIC DOMAIN-CONTAINING PROTEIN (PTHR34072:SF13)	DVS4A01282	DVS6B00345	1	1
DOG01042	No	INTEGRASE CATALYTIC DOMAIN-CONTAINING PROTEIN (PTHR34072:SF13)	DVS5A03383	DVS6B00438	1	1
DOG01043	No	UNDESCRIBED PROTEIN	DVS1A01028	DVS2B01924	1	1
DOG01044	No	INTEGRASE CATALYTIC DOMAIN-CONTAINING PROTEIN (PTHR34072:SF13)	DVS8A00817	DVS9B00832	1	1
DOG01045	No	INTEGRASE CATALYTIC DOMAIN-CONTAINING PROTEIN (PTHR34072:SF13)	DVS8A01348	DVS6B00295	1	1
DOG01046	No	UNDESCRIBED PROTEIN	DVS2A01661, DVS4A00996	DVS1B01426	2	1
DOG01047	No	RNA-DIRECTED DNA POLYMERASE (PTHR24559:SF331)	DVS6A00257	DVS8B01265	1	1
DOG01048	No	UNDESCRIBED PROTEIN	DVS4A00831	DVS2B01615	1	1
DOG01049	No	UNDESCRIBED PROTEIN	DVS9A01538, DVS2A01324, DVS4A01013, DVS9A01302, DVS9A01103, DVS2A01316, DVS8A00715	DVS1B01216	7	1
DOG01050	No	INTEGRASE CATALYTIC DOMAIN-CONTAINING PROTEIN (PTHR24559:SF290)	DVS3A01942	DVS3B02125, DVS6B00457	1	2
DOG01051	No	UNDESCRIBED PROTEIN	DVS7A02332	DVS2B01737, DVS4B00790, DVS6B00417	1	3
DOG01052	No	UNDESCRIBED PROTEIN	DVS7A01686	DVS3B01872, DVS3B02259	1	2
DOG01053	No	UNDESCRIBED PROTEIN	DVS4A01009	DVS3B02564	1	1
DOG01054	No	REVERSE TRANSCRIPTASE (PTHR24559:SF395)	DVS5A00674	DVS4B01029	1	1
DOG01055	No	ENDONUCLEASE (PTHR24559:SF329)	DVS3A01765	DVS8B01505	1	1
DOG01056	No	ENDONUCLEASE (PTHR24559:SF381)	DVS2A01251	DVS5B01056	1	1
DOG01057	No	ENDONUCLEASE (PTHR24559:SF329)	DVS1A01357	DVS4B02287	1	1
DOG01058	No	CHROMO DOMAIN-CONTAINING PROTEIN (PTHR15503:SF22)	DVS8A01797	DVS8B01587	1	1
DOG01059	No	UNDESCRIBED PROTEIN	DVS6A00036	DVS5B00004	1	1
DOG01060	No	UNDESCRIBED PROTEIN	DVS5A01915	DVS8B01305	1	1
DOG01061	No	UNDESCRIBED PROTEIN	DVS3A01350, DVS3A01592, DVS3A01594, DVS4A01305	DVS1B01122, DVS3B02629	4	2
DOG01062	No	CCHC-TYPE DOMAIN-CONTAINING PROTEIN (PTHR24559:SF413)	DVS9A01370	DVS1B01804	1	1
DOG01063	No	ENDONUCLEASE (PTHR24559:SF381)	DVS9A01016	DVS8B01439, DVS7B02420	1	2
DOG01064	No	UNDESCRIBED PROTEIN	DVS5A01174	DVS1B01507, DVS7B02067	1	2
DOG01065	No	INTEGRASE CATALYTIC DOMAIN-CONTAINING PROTEIN (PTHR34072:SF13)	DVS5A00769	DVS6B00173	1	1
DOG01066	Yes	UNDESCRIBED PROTEIN	DVS3A03002, DVS9A01145	DVS3B02067, DVS2B01405, DVS4B01072	2	3
DOG01067	No	INTEGRASE CATALYTIC DOMAIN-CONTAINING PROTEIN (PTHR34072:SF13)	DVS8A01232	DVS7B02743	1	1
DOG01068	No	ENDONUCLEASE (PTHR24559:SF329)	DVS7A01705, DVS5A00427	DVS6B00420	2	1
DOG01069	No	UNDESCRIBED PROTEIN	DVS5A01028	DVS2B01063, DVS3B01916, DVS9B00744	1	3
DOG01070	No	UNDESCRIBED PROTEIN	DVS2A01586, DVS7A02224, DVS6A00365, DVS2A01585	DVS3B01779	4	1
DOG01071	No	UNDESCRIBED PROTEIN	DVS4A01107, DVS2A01683	DVS3B01509, DVS6B00188	2	2
DOG01072	Yes	UNDESCRIBED PROTEIN	DVS3A01809	DVS2B01535, DVS7B01652, DVS5B00763, DVS3B01762	1	4
DOG01073	No	UNDESCRIBED PROTEIN	DVS4A00872	DVS6B00450, DVS8B01733	1	2
DOG01074	No	UNDESCRIBED PROTEIN	DVS6A00744	DVS4B00826	1	1
DOG01075	No	RNA-DIRECTED DNA POLYMERASE (PTHR24559:SF331)	DVS2A00383	DVS7B01961	1	1
DOG01076	No	UNDESCRIBED PROTEIN	DVS4A01136	DVS5B00491	1	1
DOG01077	No	UNDESCRIBED PROTEIN	DVS5A00920, DVS3A01565	DVS3B01580	2	1
DOG01078	No	UNDESCRIBED PROTEIN	DVS5A00983, DVS8A01627	DVS8B01822, DVS5B00408	2	2
DOG01079	No	INTEGRASE CATALYTIC DOMAIN-CONTAINING PROTEIN (PTHR24559:SF375)	DVS8A01543	DVS2B00383	1	1
DOG01080	No	UNDESCRIBED PROTEIN	DVS2A01622	DVS5B00130	1	1
DOG01081	Yes	UNDESCRIBED PROTEIN	DVS9A01843	DVS8B01622, DVS8B01628, DVS2B01349, DVS4B00823, DVS8B00953, DVS1B01603	1	6
DOG01082	No	UNDESCRIBED PROTEIN	DVS8A01330	DVS5B01252, DVS3B02124, DVS6B00488	1	3
DOG01083	No	UNDESCRIBED PROTEIN	DVS5A00821	DVS6B00529, DVS5B00723, DVS3B02186	1	3
DOG01084	No	UNDESCRIBED PROTEIN	DVS5A00808	DVS3B04116	1	1
DOG01085	No	UNDESCRIBED PROTEIN	DVS8A01597, DVS6A01048	DVS6B00531	2	1
DOG01086	Yes	UNDESCRIBED PROTEIN	DVS8A01750, DVS2A00129	DVS2B00126	2	1
DOG01087	Yes	UNDESCRIBED PROTEIN	DVS3A04245	DVS3B04252	1	1
DOG01088	No	UNDESCRIBED PROTEIN	DVS4A01157	DVS3B01606, DVS7B00311	1	2
DOG01089	No	UNDESCRIBED PROTEIN	DVS9A00543	DVS7B02685, DVS1B01057	1	2
DOG01090	No	CHROMO DOMAIN-CONTAINING PROTEIN (PTHR46148:SF5)	DVS8A00888	DVS3B02142	1	1
DOG01091	Yes	UNDESCRIBED PROTEIN	DVS1A00725	DVS1B00725	1	1
DOG01092	No	UNDESCRIBED PROTEIN	DVS7A01978	DVS1B01247, DVS1B01684, DVS1B01683	1	3
DOG01093	No	UNDESCRIBED PROTEIN	DVS4A01064	DVS8B00930	1	1
DOG01094	No	UNDESCRIBED PROTEIN	DVS9A02718	DVS8B01645	1	1
DOG01095	No	UNDESCRIBED PROTEIN	DVS4A00978	DVS1B01033	1	1
DOG01096	No	UNDESCRIBED PROTEIN	DVS3A01727	DVS8B01332	1	1
DOG01097	No	UNDESCRIBED PROTEIN	DVS3A01907	DVS9B00773, DVS8B00820	1	2
DOG01098	No	UNDESCRIBED PROTEIN	DVS4A00969	DVS4B00673	1	1
DOG01099	No	UNDESCRIBED PROTEIN	DVS7A02050	DVS1B00787	1	1
DOG01100	No	UNDESCRIBED PROTEIN	DVS4A00547, DVS5A01756, DVS5A01762, DVS3A01803	DVS8B01018, DVS2B01283	4	2
DOG01101	No	UNDESCRIBED PROTEIN	DVS1A01586, DVS3A01688	DVS5B00619	2	1
DOG01102	No	UNDESCRIBED PROTEIN	DVS3A03103, DVS1A01288, DVS1A00912, DVS8A01751, DVS5A00634	DVS9B01107	5	1
DOG01103	No	UNDESCRIBED PROTEIN	DVS7A02045	DVS3B02270	1	1
DOG01104	No	UNDESCRIBED PROTEIN	DVS4A00992, DVS4A00991	DVS7B01999	2	1
DOG01105	No	UNDESCRIBED PROTEIN	DVS1A01100	DVS6B00290	1	1
DOG01106	No	UNDESCRIBED PROTEIN	DVS6A00359	DVS1B01206, DVS9B02093	1	2
DOG01107	No	UNDESCRIBED PROTEIN	DVS1A01099	DVS1B01207	1	1
DOG01108	No	UNDESCRIBED PROTEIN	DVS5A01761	DVS4B01108	1	1
DOG01109	No	UNDESCRIBED PROTEIN	DVS8A01026, DVS8A01817, DVS3A01686	DVS1B01059	3	1
DOG01110	No	UNDESCRIBED PROTEIN	DVS6A00470, DVS4A00904, DVS4A01837, DVS3A03250, DVS7A01896	DVS5B00231	5	1
DOG01111	No	UNDESCRIBED PROTEIN	DVS4A00980, DVS5A00757	DVS2B01250, DVS4B01148, DVS3B02256, DVS8B00979, DVS9B01611, DVS9B01610, DVS6B01010, DVS8B02216	2	8
DOG01112	No	UNDESCRIBED PROTEIN	DVS9A01328	DVS6B00202, DVS2B01234, DVS9B01800, DVS2B01249	1	4
DOG01113	No	UNDESCRIBED PROTEIN	DVS3A01261	DVS1B01289	1	1
DOG01114	Yes	UNDESCRIBED PROTEIN	DVS1A00316	DVS1B00312	1	1
DOG01115	Yes	UNDESCRIBED PROTEIN	DVS1A01187	DVS1B01112	1	1
DOG01116	No	UNDESCRIBED PROTEIN	DVS1A01323, DVS9A01773, DVS4A00846, DVS2A02016	DVS8B00931	4	1
DOG01117	Yes	UNDESCRIBED PROTEIN	DVS6A00687, DVS1A00636	DVS1B00635	2	1
DOG01118	No	UNDESCRIBED PROTEIN	DVS2A01212	DVS6B00029	1	1
DOG01119	No	UNDESCRIBED PROTEIN	DVS8A01958, DVS7A01977, DVS6A00395, DVS1A01465	DVS3B02025	4	1
DOG01120	No	UNDESCRIBED PROTEIN	DVS4A01096, DVS6A00091	DVS4B01155	2	1
DOG01121	No	UNDESCRIBED PROTEIN	DVS2A01692	DVS9B01958, DVS2B01879	1	2
DOG01122	No	UNDESCRIBED PROTEIN	DVS3A01682	DVS2B01211	1	1
DOG01123	No	UNDESCRIBED PROTEIN	DVS5A00947	DVS1B01234	1	1
DOG01124	No	UNDESCRIBED PROTEIN	DVS4A01492, DVS4A01548, DVS8A01381, DVS4A00951	DVS4B00672	4	1
DOG01125	No	UNDESCRIBED PROTEIN	DVS9A01608, DVS4A01095	DVS8B01136, DVS2B01583	2	2
DOG01126	No	UNDESCRIBED PROTEIN	DVS4A00784	DVS3B02588	1	1
DOG01127	No	UNDESCRIBED PROTEIN	DVS3A03246, DVS3A03259, DVS3A03256, DVS3A03248, DVS2A00785, DVS3A03253, DVS3A01473, DVS3A01472	DVS3B04168	8	1
DOG01128	No	UNDESCRIBED PROTEIN	DVS9A00943	DVS9B01922, DVS3B01694, DVS6B01012, DVS5B00522	1	4
DOG01129	No	UNDESCRIBED PROTEIN	DVS1A01048, DVS2A01583	DVS1B01025, DVS9B00758	2	2
DOG01130	No	UNDESCRIBED PROTEIN	DVS1A00699	DVS1B01588	1	1
DOG01131	No	UNDESCRIBED PROTEIN	DVS3A01641, DVS3A01687, DVS5A01624, DVS5A00973, DVS1A00698, DVS1A01439, DVS4A00561, DVS4A00894, DVS5A00861, DVS8A02024, DVS5A01542	DVS3B01692	11	1
DOG01132	No	UNDESCRIBED PROTEIN	DVS3A02614	DVS7B02113, DVS9B01833, DVS3B01591, DVS3B03243, DVS9B00792, DVS3B00711	1	6
DOG01133	No	UNDESCRIBED PROTEIN	DVS7A01765, DVS4A01086	DVS7B02592	2	1
DOG01134	No	UNDESCRIBED PROTEIN	DVS8A01482	DVS3B03059	1	1
DOG01135	No	UNDESCRIBED PROTEIN	DVS5A00675	DVS3B00997, DVS9B01291	1	2
DOG01136	No	UNDESCRIBED PROTEIN	DVS2A02568	DVS3B02292	1	1
DOG01137	No	UNDESCRIBED PROTEIN	DVS6A02310	DVS7B01105, DVS7B02289	1	2
DOG01138	No	UNDESCRIBED PROTEIN	DVS8A01509, DVS7A02068	DVS9B01801	2	1
DOG01139	No	UNDESCRIBED PROTEIN	DVS2A00734	DVS5B00232, DVS1B01383, DVS8B01589	1	3
DOG01140	No	RETROVIRUS-RELATED POL POLYPROTEIN FROM TRANSPOSON RE1-RELATED (PTHR11439:SF409)	DVS5A00974, DVS8A01345, DVS5A00972, DVS8A01616	DVS8B00978, DVS8B00977, DVS9B02056, DVS3B02703, DVS9B00953, DVS9B00952, DVS9B01921, DVS9B01065, DVS3B01833, DVS7B01069, DVS2B00861, DVS6B01011, DVS3B01634, DVS6B00550, DVS4B00935, DVS8B01588	4	16
DOG01141	No	UNDESCRIBED PROTEIN	DVS3A03263, DVS3A03261, DVS3A03252, DVS9A01583, DVS1A00847, DVS1A00846, DVS3A03262	DVS1B00828, DVS1B00829	7	2
DOG01142	No	UNDESCRIBED PROTEIN	DVS8A01364	DVS3B04299	1	1
DOG01143	No	UNDESCRIBED PROTEIN	DVS8A01136, DVS4A01641	DVS1B01248	2	1
DOG01144	No	UNDESCRIBED PROTEIN	DVS5A01900	DVS8B02181	1	1
DOG01145	No	UNDESCRIBED PROTEIN	DVS1A00785, DVS9A00499	DVS1B01048	2	1
DOG01146	No	UNDESCRIBED PROTEIN	DVS3A02523, DVS6A00446	DVS8B01100, DVS3B02269	2	2
DOG01147	No	UNDESCRIBED PROTEIN	DVS5A00646, DVS8A00978	DVS9B00881	2	1
DOG01148	No	UNDESCRIBED PROTEIN	DVS5A01083	DVS1B01174	1	1
DOG01149	No	UNDESCRIBED PROTEIN	DVS2A01225, DVS4A00968	DVS5B01041, DVS2B01878	2	2
DOG01150	No	UNDESCRIBED PROTEIN	DVS4A00548, DVS1A00885	DVS9B01144, DVS8B01331, DVS3B01905	2	3
DOG01151	Yes	UNDESCRIBED PROTEIN	DVS1A00784, DVS7A02032, DVS9A01562	DVS9B01695	3	1
DOG01152	No	UNDESCRIBED PROTEIN	DVS3A01732, DVS3A03257, DVS9A02617, DVS3A01754, DVS8A01418, DVS7A02156	DVS6B00808	6	1
DOG01153	No	UNDESCRIBED PROTEIN	DVS8A00968, DVS1A01074	DVS5B01100	2	1
DOG01154	Yes	UNDESCRIBED PROTEIN	DVS1A00556, DVS2A00106	DVS2B00104	2	1
DOG01155	No	UNDESCRIBED PROTEIN	DVS3A02323	DVS9B00693, DVS6B00456	1	2
DOG01156	Yes	REVERSE TRANSCRIPTASE DOMAIN-CONTAINING PROTEIN (PTHR33116:SF33)	DVS1A00832	DVS1B00833	1	1
DOG01157	Yes	OS06G0205337 PROTEIN (PTHR33710:SF44)	DVS4A00799	DVS4B00759	1	1
DOG01158	No	RNASE H DOMAIN-CONTAINING PROTEIN (PTHR46736:SF31)	DVS7A01262	DVS2B01268	1	1
DOG01159	No	RNASE H DOMAIN-CONTAINING PROTEIN (PTHR46736:SF31)	DVS5A00273	DVS7B01235	1	1
DOG01160	Yes	RNASE H DOMAIN-CONTAINING PROTEIN (PTHR46736:SF31)	DVS6A00086	DVS6B00106, DVS6B00092	1	2
DOG01161	Yes	RNASE H DOMAIN-CONTAINING PROTEIN (PTHR46736:SF31)	DVS5A01179, DVS9A00935	DVS5B01160	2	1
DOG01162	No	RNASE H DOMAIN-CONTAINING PROTEIN (PTHR46736:SF31)	DVS9A00539	DVS1B01843	1	1
DOG01163	No	RNASE H DOMAIN-CONTAINING PROTEIN (PTHR47723:SF3)	DVS5A01076	DVS5B00787, DVS3B02171, DVS5B02607	1	3
DOG01164	No	RNASE H DOMAIN-CONTAINING PROTEIN (PTHR46736:SF31)	DVS5A01203	DVS5B01870	1	1
DOG01165	No	RNASE H DOMAIN-CONTAINING PROTEIN (PTHR46736:SF31)	DVS3A03958	DVS9B01344	1	1
DOG01166	No	RNASE H DOMAIN-CONTAINING PROTEIN (PTHR46736:SF31)	DVS5A00901	DVS2B02703	1	1
DOG01167	No	RNASE H DOMAIN-CONTAINING PROTEIN (PTHR46736:SF31)	DVS7A02679	DVS9B00712	1	1
DOG01168	No	RNASE H DOMAIN-CONTAINING PROTEIN (PTHR46736:SF31)	DVS3A02474	DVS7B01979, DVS9B00413	1	2
DOG01169	No	RNASE H DOMAIN-CONTAINING PROTEIN (PTHR46736:SF31)	DVS4A01705	DVS9B01442	1	1
DOG01170	Yes	RNASE H DOMAIN-CONTAINING PROTEIN (PTHR46736:SF31)	DVS2A03283	DVS2B03293	1	1
DOG01171	No	RNASE H DOMAIN-CONTAINING PROTEIN (PTHR46736:SF31)	DVS4A02052	DVS6B00062	1	1
DOG01172	Yes	RNASE H DOMAIN-CONTAINING PROTEIN (PTHR46736:SF31)	DVS9A00998	DVS9B01001	1	1
DOG01173	No	RNASE H DOMAIN-CONTAINING PROTEIN (PTHR47723:SF3)	DVS7A01873	DVS3B01491, DVS9B01556	1	2
DOG01174	No	OS05G0353850 PROTEIN (PTHR47723:SF1)	DVS2A00949	DVS1B01486	1	1
DOG01175	No	UNDESCRIBED PROTEIN	DVS7A01438	DVS5B00488	1	1
DOG01176	No	UNDESCRIBED PROTEIN	DVS6A01103	DVS5B02030	1	1
DOG01177	No	OS05G0353850 PROTEIN (PTHR47723:SF1)	DVS7A00184	DVS5B02603	1	1
DOG01178	No	RNASE H DOMAIN-CONTAINING PROTEIN (PTHR46736:SF31)	DVS2A00582, DVS1A01242	DVS5B01495	2	1
DOG01179	No	RNASE H DOMAIN-CONTAINING PROTEIN (PTHR46736:SF31)	DVS3A02522	DVS4B01495, DVS7B00195	1	2
DOG01180	No	RNASE H DOMAIN-CONTAINING PROTEIN (PTHR46736:SF31)	DVS7A01580, DVS4A00533, DVS6A01376, DVS4A00861	DVS8B00655	4	1
DOG01181	No	RNASE H DOMAIN-CONTAINING PROTEIN (PTHR46736:SF31)	DVS4A02533, DVS2A01728	DVS6B00474, DVS9B00055	2	2
DOG01182	No	RNASE H DOMAIN-CONTAINING PROTEIN (PTHR46736:SF31)	DVS7A00209	DVS2B00749	1	1
DOG01183	No	UNDESCRIBED PROTEIN	DVS3A02177	DVS3B01705, DVS6B00301, DVS7B00475, DVS7B01193	1	4
DOG01184	No	RNASE H DOMAIN-CONTAINING PROTEIN (PTHR46736:SF31)	DVS6A00577	DVS4B00207	1	1
DOG01185	Yes	RNASE H DOMAIN-CONTAINING PROTEIN (PTHR46736:SF31)	DVS5A00553	DVS5B00589	1	1
DOG01186	No	RNASE H DOMAIN-CONTAINING PROTEIN (PTHR46736:SF31)	DVS8A00736	DVS8B00690, DVS6B00623	1	2
DOG01187	No	RNASE H DOMAIN-CONTAINING PROTEIN (PTHR46736:SF31)	DVS1A00972, DVS6A00164	DVS8B02217	2	1
DOG01188	No	UNDESCRIBED PROTEIN	DVS8A00737	DVS5B00414, DVS3B01601, DVS8B02183, DVS7B01761, DVS8B00689, DVS1B00977	1	6
DOG01189	No	UNDESCRIBED PROTEIN	DVS5A01797, DVS3A02367	DVS2B00992	2	1
DOG01190	No	UNDESCRIBED PROTEIN	DVS9A00418	DVS4B01042	1	1
DOG01191	No	RNASE H DOMAIN-CONTAINING PROTEIN (PTHR46736:SF31)	DVS9A01333	DVS7B01515	1	1
DOG01192	No	RNASE H DOMAIN-CONTAINING PROTEIN (PTHR46736:SF31)	DVS5A02488, DVS9A02455	DVS3B01417	2	1
DOG01193	No	RNASE H DOMAIN-CONTAINING PROTEIN (PTHR46736:SF31)	DVS7A02629	DVS3B03128, DVS3B03236, DVS6B00063	1	3
DOG01194	No	RNASE H DOMAIN-CONTAINING PROTEIN (PTHR46736:SF31)	DVS6A00937	DVS5B02675	1	1
DOG01195	Yes	UNDESCRIBED PROTEIN	DVS6A00085	DVS6B00091	1	1
DOG01196	No	OS06G0205337 PROTEIN (PTHR33710:SF44)	DVS3A02931	DVS4B01041	1	1
DOG01197	No	UNDESCRIBED PROTEIN	DVS3A04872	DVS4B01465	1	1
DOG01198	No	UNDESCRIBED PROTEIN	DVS1A01579	DVS4B01904	1	1
DOG01199	No	UNDESCRIBED PROTEIN	DVS5A01735, DVS2A02010	DVS3B01465, DVS7B00942	2	2
DOG01200	No	REVERSE TRANSCRIPTASE DOMAIN-CONTAINING PROTEIN (PTHR19446:SF466)	DVS4A02053	DVS5B00495	1	1
DOG01201	No	UNDESCRIBED PROTEIN	DVS8A02101, DVS5A01920	DVS3B04736	2	1
DOG01202	No	RNASE H DOMAIN-CONTAINING PROTEIN (PTHR46736:SF31)	DVS8A01832, DVS3A01631	DVS6B01013, DVS4B00817	2	2
DOG01203	No	UNDESCRIBED PROTEIN	DVS7A01967, DVS5A01815, DVS7A01498, DVS5A01870	DVS9B00614, DVS2B01251	4	2
DOG01204	No	RNASE H DOMAIN-CONTAINING PROTEIN (PTHR46736:SF31)	DVS2A01567	DVS3B04119, DVS9B01567, DVS9B01137, DVS3B03209, DVS3B01156	1	5
DOG01205	No	RNASE H DOMAIN-CONTAINING PROTEIN (PTHR46736:SF31)	DVS7A01050	DVS5B00127	1	1
DOG01206	No	RNASE H DOMAIN-CONTAINING PROTEIN (PTHR46736:SF31)	DVS7A01430	DVS8B02175, DVS5B00131, DVS3B02567	1	3
DOG01207	Yes	UNDESCRIBED PROTEIN	DVS1A00028	DVS1B00029	1	1
DOG01208	No	UNDESCRIBED PROTEIN	DVS3A01335, DVS4A01187	DVS6B00617	2	1
DOG01209	No	UNDESCRIBED PROTEIN	DVS9A00541	DVS3B00434, DVS1B01515, DVS3B02857	1	3
DOG01210	No	REVERSE TRANSCRIPTASE DOMAIN-CONTAINING PROTEIN (PTHR33116:SF33)	DVS9A01606, DVS2A02248	DVS3B03208	2	1
DOG01211	No	UNDESCRIBED PROTEIN	DVS8A01634	DVS8B01827	1	1
DOG01212	No	UNDESCRIBED PROTEIN	DVS2A02022	DVS9B00417	1	1
DOG01213	No	RNASE H DOMAIN-CONTAINING PROTEIN (PTHR46736:SF31)	DVS6A00729	DVS1B01326	1	1
DOG01214	No	RNASE H DOMAIN-CONTAINING PROTEIN (PTHR46736:SF31)	DVS7A02135	DVS5B00095	1	1
DOG01215	No	RNASE H DOMAIN-CONTAINING PROTEIN (PTHR46736:SF31)	DVS3A03202, DVS5A02096	DVS4B00714	2	1
DOG01216	No	UNDESCRIBED PROTEIN	DVS6A00906	DVS8B01038, DVS8B01914	1	2
DOG01217	No	RNASE H DOMAIN-CONTAINING PROTEIN (PTHR46736:SF31)	DVS9A00602	DVS3B00433, DVS6B01869, DVS5B02438	1	3
DOG01218	Yes	RNASE H DOMAIN-CONTAINING PROTEIN (PTHR46736:SF31)	DVS3A01743	DVS3B01679	1	1
DOG01219	No	RNASE H DOMAIN-CONTAINING PROTEIN (PTHR46736:SF31)	DVS3A01833	DVS2B00838	1	1
DOG01220	Yes	RNASE H DOMAIN-CONTAINING PROTEIN (PTHR46736:SF31)	DVS7A01972, DVS3A03363	DVS3B03385	2	1
DOG01221	No	RNASE H DOMAIN-CONTAINING PROTEIN (PTHR46736:SF31)	DVS3A02932, DVS5A00573	DVS6B00694	2	1
DOG01222	No	UNDESCRIBED PROTEIN	DVS9A01342	DVS6B00191, DVS9B01593, DVS2B00956, DVS7B02775, DVS5B00534	1	5
DOG01223	Yes	UNDESCRIBED PROTEIN	DVS4A01167	DVS4B01138	1	1
DOG01224	No	UNDESCRIBED PROTEIN	DVS2A01354	DVS8B00926	1	1
DOG01225	Yes	CHROMO DOMAIN-CONTAINING PROTEIN (PTHR46148:SF5)	DVS1A01147	DVS1B01155	1	1
DOG01226	No	CHROMO DOMAIN-CONTAINING PROTEIN (PTHR46148:SF5)	DVS5A00966	DVS5B00654, DVS5B00650, DVS5B00635	1	3
DOG01227	No	CCHC-TYPE DOMAIN-CONTAINING PROTEIN (PTHR45643:SF1)	DVS3A02477	DVS5B00980, DVS7B01951	1	2
DOG01228	No	CHROMO DOMAIN-CONTAINING PROTEIN (PTHR46148:SF5)	DVS6A00087, DVS5A00407	DVS5B00625	2	1
DOG01229	No	CHROMO DOMAIN-CONTAINING PROTEIN (PTHR46148:SF5)	DVS8A01387, DVS9A01544	DVS3B01568	2	1
DOG01230	No	CHROMO DOMAIN-CONTAINING PROTEIN (PTHR46148:SF5)	DVS9A01299, DVS5A01149	DVS1B01034, DVS8B01060, DVS2B01275	2	3
DOG01231	No	ENDONUCLEASE (PTHR24559:SF416)	DVS8A01338, DVS2A01302, DVS2A01303	DVS2B01276	3	1
DOG01232	No	CHROMO DOMAIN-CONTAINING PROTEIN (PTHR46148:SF5)	DVS9A01256	DVS5B00628	1	1
DOG01233	No	CCHC-TYPE DOMAIN-CONTAINING PROTEIN (PTHR45643:SF1)	DVS4A01060	DVS9B01923	1	1
DOG01234	No	CHROMO DOMAIN-CONTAINING PROTEIN (PTHR46148:SF5)	DVS8A01243, DVS3A02841, DVS8A01419, DVS4A01008, DVS5A00348, DVS2A01313, DVS1A00656, DVS7A01085, DVS6A00646, DVS6A00317	DVS1B01035	10	1
DOG01235	No	CHROMO DOMAIN-CONTAINING PROTEIN (PTHR46148:SF5)	DVS6A00811	DVS1B01286	1	1
DOG01236	No	CHROMO DOMAIN-CONTAINING PROTEIN (PTHR46148:SF5)	DVS2A01552	DVS3B01029	1	1
DOG01237	No	CHROMO DOMAIN-CONTAINING PROTEIN (PTHR46148:SF5)	DVS3A01339	DVS1B01017	1	1
DOG01238	No	UNDESCRIBED PROTEIN	DVS9A01202	DVS6B00998	1	1
DOG01239	No	UNDESCRIBED PROTEIN	DVS7A02079	DVS8B01436, DVS5B00372	1	2
DOG01240	No	UNDESCRIBED PROTEIN	DVS2A01864	DVS5B01169	1	1
DOG01241	No	CCHC-TYPE DOMAIN-CONTAINING PROTEIN (PTHR45643:SF1)	DVS4A01103, DVS1A02018	DVS1B01529, DVS9B00684, DVS1B00908, DVS5B00136	2	4
DOG01242	No	CCHC-TYPE DOMAIN-CONTAINING PROTEIN (PTHR45643:SF1)	DVS1A01582	DVS3B00003	1	1
DOG01243	No	OS04G0191000 PROTEIN (PTHR24559:SF424)	DVS8A00663	DVS9B00779	1	1
DOG01244	No	OS04G0191000 PROTEIN (PTHR24559:SF424)	DVS7A00095	DVS9B01670, DVS8B00801	1	2
DOG01245	No	OSJNBA0059D20.8-LIKE PROTEIN (PTHR34072:SF19)	DVS8A01065, DVS2A02527	DVS3B00349	2	1
DOG01246	No	OS04G0191000 PROTEIN (PTHR24559:SF424)	DVS4A00654, DVS5A01086, DVS3A02693, DVS6A01317	DVS1B00064	4	1
DOG01247	No	OS04G0191000 PROTEIN (PTHR24559:SF424)	DVS1A01188	DVS5B00305	1	1
DOG01248	No	OS04G0191000 PROTEIN (PTHR24559:SF424)	DVS2A00890, DVS7A01770, DVS1A02027	DVS3B02871	3	1
DOG01249	No	OS04G0191000 PROTEIN (PTHR24559:SF424)	DVS9A01326, DVS6A00554	DVS9B00082	2	1
DOG01250	No	OSJNBA0059D20.8-LIKE PROTEIN (PTHR34072:SF19)	DVS4A01102	DVS5B00019, DVS9B00816	1	2
DOG01251	No	UNDESCRIBED PROTEIN	DVS9A00677	DVS8B02129	1	1
DOG01252	No	OS04G0191000 PROTEIN (PTHR24559:SF424)	DVS6A00526	DVS8B01666	1	1
DOG01253	No	OS04G0191000 PROTEIN (PTHR24559:SF424)	DVS1A00764, DVS2A02628	DVS9B01527	2	1
DOG01254	No	CCHC-TYPE DOMAIN-CONTAINING PROTEIN (PTHR45643:SF1)	DVS1A01040	DVS9B01744	1	1
DOG01255	No	OS04G0191000 PROTEIN (PTHR24559:SF424)	DVS6A00670, DVS3A03163, DVS1A00939	DVS6B00810	3	1
DOG01256	No	CCHC-TYPE DOMAIN-CONTAINING PROTEIN (PTHR45643:SF1)	DVS8A01671	DVS4B01508, DVS9B00661	1	2
DOG01257	No	CCHC-TYPE DOMAIN-CONTAINING PROTEIN (PTHR45643:SF1)	DVS9A00676	DVS7B02751	1	1
DOG01258	Yes	OS04G0191000 PROTEIN (PTHR24559:SF424)	DVS9A01870	DVS1B01624	1	1
DOG01259	No	OS04G0191000 PROTEIN (PTHR24559:SF424)	DVS7A02634, DVS6A00595	DVS6B00269	2	1
DOG01260	No	OS04G0191000 PROTEIN (PTHR24559:SF424)	DVS5A00455, DVS5A00245, DVS7A00386	DVS3B01575	3	1
DOG01261	No	OS04G0191000 PROTEIN (PTHR24559:SF424)	DVS1A01380	DVS8B00583	1	1
DOG01262	No	OS04G0191000 PROTEIN (PTHR24559:SF424)	DVS9A02346	DVS8B02084	1	1
DOG01263	No	OS04G0191000 PROTEIN (PTHR24559:SF424)	DVS9A00674, DVS3A01716, DVS7A01421, DVS6A00082	DVS8B02276	4	1
DOG01264	No	OS04G0191000 PROTEIN (PTHR24559:SF424)	DVS6A00921	DVS8B02275	1	1
DOG01265	No	OS04G0191000 PROTEIN (PTHR24559:SF424)	DVS5A00282	DVS5B01467, DVS4B01382, DVS2B01331, DVS4B01381	1	4
DOG01266	No	OS04G0191000 PROTEIN (PTHR24559:SF424)	DVS3A01308, DVS3A01811, DVS6A00355	DVS3B01845	3	1
DOG01267	No	OS04G0191000 PROTEIN (PTHR24559:SF424)	DVS5A00902	DVS8B01745, DVS3B03227	1	2
DOG01268	Yes	OS04G0191000 PROTEIN (PTHR24559:SF424)	DVS1A01310	DVS1B01359	1	1
DOG01269	No	OS04G0191000 PROTEIN (PTHR24559:SF424)	DVS3A02290	DVS3B02399, DVS9B01402	1	2
DOG01270	No	OS04G0191000 PROTEIN (PTHR24559:SF424)	DVS3A02618	DVS5B01443, DVS7B02247	1	2
DOG01271	No	OS04G0191000 PROTEIN (PTHR24559:SF424)	DVS4A00889, DVS1A01037	DVS2B01361	2	1
DOG01272	No	OS04G0191000 PROTEIN (PTHR24559:SF424)	DVS7A01900	DVS6B00085, DVS9B01359	1	2
DOG01273	No	OS04G0191000 PROTEIN (PTHR24559:SF424)	DVS9A01040	DVS5B00265	1	1
DOG01274	No	CCHC-TYPE DOMAIN-CONTAINING PROTEIN (PTHR45643:SF1)	DVS3A01225	DVS6B00510, DVS5B01444, DVS5B00886	1	3
DOG01275	No	CCHC-TYPE DOMAIN-CONTAINING PROTEIN (PTHR45643:SF1)	DVS6A00051	DVS7B02552, DVS9B01403	1	2
DOG01276	No	UNDESCRIBED PROTEIN	DVS6A00483	DVS9B01375	1	1
DOG01277	No	CHROMO DOMAIN-CONTAINING PROTEIN (PTHR46148:SF5)	DVS6A00133	DVS7B01774, DVS9B00817	1	2
DOG01278	No	CCHC-TYPE DOMAIN-CONTAINING PROTEIN (PTHR45643:SF1)	DVS3A02585, DVS9A01717, DVS9A00522, DVS9A01371, DVS9A00793, DVS3A02052, DVS4A01793, DVS5A00146	DVS1B01304	8	1
DOG01279	No	CHROMO DOMAIN-CONTAINING PROTEIN (PTHR46148:SF5)	DVS3A03093	DVS5B01198	1	1
DOG01280	No	ENDONUCLEASE (PTHR24559:SF416)	DVS3A02835	DVS5B01033, DVS8B01304	1	2
DOG01281	No	ENDONUCLEASE (PTHR24559:SF416)	DVS3A00658	DVS6B00865	1	1
DOG01282	No	CHROMO DOMAIN-CONTAINING PROTEIN (PTHR46148:SF5)	DVS9A00766	DVS8B00916	1	1
DOG01283	No	CHROMO DOMAIN-CONTAINING PROTEIN (PTHR46148:SF5)	DVS6A01682	DVS5B00987	1	1
DOG01284	No	CHROMO DOMAIN-CONTAINING PROTEIN (PTHR46148:SF5)	DVS4A00840	DVS6B00097	1	1
DOG01285	No	CHROMO DOMAIN-CONTAINING PROTEIN (PTHR46148:SF5)	DVS8A01189	DVS7B00970	1	1
DOG01286	No	UNDESCRIBED PROTEIN	DVS7A01252	DVS7B01548	1	1
DOG01287	Yes	UNDESCRIBED PROTEIN	DVS7A02399	DVS7B02499	1	1
DOG01288	No	UNDESCRIBED PROTEIN	DVS3A02914, DVS1A01271	DVS8B02138	2	1
DOG01289	Yes	UNDESCRIBED PROTEIN	DVS9A01029	DVS9B01040	1	1
DOG01290	No	OS04G0191000 PROTEIN (PTHR24559:SF424)	DVS9A01492, DVS4A00855	DVS6B00104	2	1
DOG01291	No	CHROMO DOMAIN-CONTAINING PROTEIN (PTHR46148:SF5)	DVS8A01162	DVS8B01266	1	1
DOG01292	No	CHROMO DOMAIN-CONTAINING PROTEIN (PTHR46148:SF5)	DVS3A01432	DVS9B00734	1	1
DOG01293	No	UNDESCRIBED PROTEIN	DVS6A00807	DVS2B01068, DVS6B00303, DVS5B00541, DVS1B01257	1	4
DOG01294	No	HAT FAMILY DIMERISATION DOMAIN CONTAINING PROTEIN, EXPRESSED (PTHR23272:SF104)	DVS8A01539, DVS7A00391, DVS5A01228	DVS3B01923, DVS4B00784, DVS7B02821	3	3
DOG01295	No	UNDESCRIBED PROTEIN	DVS2A01172	DVS4B00713	1	1
DOG01296	No	HAT FAMILY DIMERISATION DOMAIN CONTAINING PROTEIN, EXPRESSED (PTHR23272:SF104)	DVS9A01666	DVS3B02143	1	1
DOG01297	No	HAT FAMILY DIMERISATION DOMAIN CONTAINING PROTEIN, EXPRESSED (PTHR23272:SF104)	DVS3A01830	DVS2B01520, DVS8B01608	1	2
DOG01298	No	HAT FAMILY DIMERISATION DOMAIN CONTAINING PROTEIN, EXPRESSED (PTHR23272:SF104)	DVS4A01085	DVS4B00709, DVS1B00810	1	2
DOG01299	Yes	HAT FAMILY DIMERISATION DOMAIN CONTAINING PROTEIN, EXPRESSED (PTHR23272:SF104)	DVS1A00542	DVS1B00542	1	1
DOG01300	No	HAT FAMILY DIMERISATION DOMAIN CONTAINING PROTEIN, EXPRESSED (PTHR23272:SF104)	DVS5A00177, DVS8A02124, DVS8A01327	DVS5B03356	3	1
DOG01301	No	HAT FAMILY DIMERISATION DOMAIN CONTAINING PROTEIN, EXPRESSED (PTHR23272:SF104)	DVS2A01297	DVS8B01618, DVS6B01543	1	2
DOG01302	No	HAT FAMILY DIMERISATION DOMAIN CONTAINING PROTEIN, EXPRESSED (PTHR23272:SF104)	DVS3A02907, DVS2A01176	DVS3B02600	2	1
DOG01303	Yes	HAT FAMILY DIMERISATION DOMAIN CONTAINING PROTEIN, EXPRESSED (PTHR23272:SF104)	DVS6A02432, DVS7A02605, DVS5A01058	DVS5B01119	3	1
DOG01304	Yes	HAT FAMILY DIMERISATION DOMAIN CONTAINING PROTEIN, EXPRESSED (PTHR23272:SF104)	DVS9A00097	DVS5B00786, DVS9B00095	1	2
DOG01305	No	HAT FAMILY DIMERISATION DOMAIN CONTAINING PROTEIN, EXPRESSED (PTHR23272:SF104)	DVS5A01345	DVS3B02349, DVS3B01564	1	2
DOG01306	No	HAT FAMILY DIMERISATION DOMAIN CONTAINING PROTEIN, EXPRESSED (PTHR23272:SF104)	DVS1A00975	DVS1B00979	1	1
DOG01307	No	HAT FAMILY DIMERISATION DOMAIN CONTAINING PROTEIN, EXPRESSED (PTHR23272:SF104)	DVS7A02178	DVS2B01456, DVS5B02888	1	2
DOG01308	No	ZINC FINGER BED DOMAIN-CONTAINING PROTEIN DAYSLEEPER (PTHR23272:SF52)	DVS5A01214	DVS3B01941, DVS2B01031, DVS1B02053, DVS3B01926, DVS8B01498	1	5
DOG01309	No	HAT FAMILY DIMERISATION DOMAIN CONTAINING PROTEIN, EXPRESSED (PTHR23272:SF104)	DVS7A02203, DVS9A01465, DVS8A01200, DVS8A01417	DVS3B01901	4	1
DOG01310	No	OS09G0101200 PROTEIN (PTHR23272:SF151)	DVS3A01186	DVS3B01454	1	1
DOG01311	No	ZINC FINGER BED DOMAIN-CONTAINING PROTEIN DAYSLEEPER (PTHR23272:SF52)	DVS3A01980	DVS5B01300	1	1
DOG01312	Yes	HAT FAMILY DIMERISATION DOMAIN CONTAINING PROTEIN, EXPRESSED (PTHR23272:SF104)	DVS1A01014	DVS1B01013	1	1
DOG01313	No	UNDESCRIBED PROTEIN	DVS9A00697	DVS6B00255, DVS4B01129	1	2
DOG01314	No	HAT FAMILY DIMERISATION DOMAIN CONTAINING PROTEIN, EXPRESSED (PTHR23272:SF104)	DVS2A01309, DVS4A01156	DVS2B02145	2	1
DOG01315	No	HAT FAMILY DIMERISATION DOMAIN CONTAINING PROTEIN, EXPRESSED (PTHR23272:SF104)	DVS8A01414	DVS4B00212	1	1
DOG01316	No	HAT FAMILY DIMERISATION DOMAIN CONTAINING PROTEIN, EXPRESSED (PTHR23272:SF104)	DVS6A00938	DVS8B01697	1	1
DOG01317	No	HAT FAMILY DIMERISATION DOMAIN CONTAINING PROTEIN, EXPRESSED (PTHR23272:SF104)	DVS7A01980, DVS6A00360	DVS9B00681	2	1
DOG01318	No	HAT FAMILY DIMERISATION DOMAIN CONTAINING PROTEIN, EXPRESSED (PTHR23272:SF104)	DVS6A00528, DVS3A02011, DVS9A01255	DVS8B01226	3	1
DOG01319	No	HAT FAMILY DIMERISATION DOMAIN CONTAINING PROTEIN, EXPRESSED (PTHR23272:SF104)	DVS7A02604, DVS3A02117, DVS7A02204	DVS3B02726	3	1
DOG01320	No	UNDESCRIBED PROTEIN	DVS3A02000	DVS1B00948, DVS3B02019, DVS9B01676, DVS3B02183, DVS2B01663, DVS9B01286	1	6
DOG01321	No	HAT FAMILY DIMERISATION DOMAIN CONTAINING PROTEIN, EXPRESSED (PTHR23272:SF104)	DVS7A02269	DVS4B01439	1	1
DOG01322	No	HAT FAMILY DIMERISATION DOMAIN CONTAINING PROTEIN, EXPRESSED (PTHR23272:SF104)	DVS5A01310	DVS2B01292	1	1
DOG01323	Yes	HAT FAMILY DIMERISATION DOMAIN CONTAINING PROTEIN, EXPRESSED (PTHR23272:SF104)	DVS5A00329	DVS5B00331	1	1
DOG01324	No	HAT FAMILY DIMERISATION DOMAIN CONTAINING PROTEIN, EXPRESSED (PTHR23272:SF104)	DVS7A01962	DVS8B01594	1	1
DOG01325	No	HAT FAMILY DIMERISATION DOMAIN CONTAINING PROTEIN, EXPRESSED (PTHR23272:SF104)	DVS8A01099	DVS8B00870	1	1
DOG01326	No	HAT FAMILY DIMERISATION DOMAIN CONTAINING PROTEIN, EXPRESSED (PTHR23272:SF104)	DVS7A02657	DVS4B01125	1	1
DOG01327	No	HAT FAMILY DIMERISATION DOMAIN CONTAINING PROTEIN, EXPRESSED (PTHR23272:SF104)	DVS7A02637	DVS7B01660, DVS7B02270	1	2
DOG01328	Yes	HAT FAMILY DIMERISATION DOMAIN CONTAINING PROTEIN, EXPRESSED (PTHR23272:SF104)	DVS9A01835	DVS4B00948, DVS1B01595, DVS1B01592, DVS8B00709	1	4
DOG01329	No	HAT FAMILY DIMERISATION DOMAIN CONTAINING PROTEIN, EXPRESSED (PTHR23272:SF104)	DVS7A02069	DVS7B02232, DVS9B01572	1	2
DOG01330	No	HAT FAMILY DIMERISATION DOMAIN CONTAINING PROTEIN, EXPRESSED (PTHR23272:SF104)	DVS9A01956, DVS5A00578, DVS7A00830, DVS7A00831	DVS4B01807, DVS4B01279	4	2
DOG01331	Yes	HAT FAMILY DIMERISATION DOMAIN CONTAINING PROTEIN, EXPRESSED (PTHR23272:SF104)	DVS9A01550	DVS8B01615, DVS9B01685	1	2
DOG01332	No	HAT FAMILY DIMERISATION DOMAIN CONTAINING PROTEIN, EXPRESSED (PTHR23272:SF104)	DVS5A00960	DVS3B02258	1	1
DOG01333	No	HAT FAMILY DIMERISATION DOMAIN CONTAINING PROTEIN, EXPRESSED (PTHR23272:SF104)	DVS4A01487, DVS8A01810, DVS4A00321, DVS6A00017	DVS2B01606	4	1
DOG01334	No	HAT FAMILY DIMERISATION DOMAIN CONTAINING PROTEIN, EXPRESSED (PTHR23272:SF104)	DVS3A01470, DVS5A01211, DVS2A01229, DVS3A02262	DVS5B03322	4	1
DOG01335	No	HAT FAMILY DIMERISATION DOMAIN CONTAINING PROTEIN, EXPRESSED (PTHR23272:SF104)	DVS6A00552	DVS8B01296	1	1
DOG01336	No	HAT FAMILY DIMERISATION DOMAIN CONTAINING PROTEIN, EXPRESSED (PTHR23272:SF104)	DVS8A01694	DVS1B01921	1	1
DOG01337	Yes	HAT FAMILY DIMERISATION DOMAIN CONTAINING PROTEIN, EXPRESSED (PTHR23272:SF104)	DVS1A01334, DVS4A02047, DVS9A02047	DVS1B01816	3	1
DOG01338	No	HAT FAMILY DIMERISATION DOMAIN CONTAINING PROTEIN, EXPRESSED (PTHR23272:SF104)	DVS8A01389, DVS4A02090, DVS6A00854	DVS5B00962, DVS7B02596, DVS9B01383, DVS7B02517	3	4
DOG01339	No	HAT FAMILY DIMERISATION DOMAIN CONTAINING PROTEIN, EXPRESSED (PTHR23272:SF104)	DVS3A01138, DVS9A00643, DVS3A02048	DVS8B01449	3	1
DOG01340	No	HAT FAMILY DIMERISATION DOMAIN CONTAINING PROTEIN, EXPRESSED (PTHR23272:SF104)	DVS8A01053	DVS3B02066	1	1
DOG01341	No	HAT FAMILY DIMERISATION DOMAIN CONTAINING PROTEIN, EXPRESSED (PTHR23272:SF104)	DVS4A01979	DVS3B02070	1	1
DOG01342	No	UNDESCRIBED PROTEIN	DVS3A02444, DVS6A00653	DVS5B00526, DVS2B00561, DVS8B00190, DVS2B03022, DVS2B01147	2	5
DOG01343	No	UNDESCRIBED PROTEIN	DVS9A01986	DVS5B00157	1	1
DOG01344	Yes	UNDESCRIBED PROTEIN	DVS9A01422	DVS9B01549	1	1
DOG01345	No	UNDESCRIBED PROTEIN	DVS9A01263	DVS6B00547	1	1
DOG01346	Yes	UNDESCRIBED PROTEIN	DVS5A00899	DVS5B00946	1	1
DOG01347	No	RNASE H DOMAIN-CONTAINING PROTEIN-RELATED (PTHR46736:SF16)	DVS2A00452	DVS3B01207	1	1
DOG01348	No	RNASE H DOMAIN-CONTAINING PROTEIN (PTHR33033:SF84)	DVS3A02044	DVS4B01651	1	1
DOG01349	No	UNDESCRIBED PROTEIN	DVS3A03965	DVS7B02302	1	1
DOG01350	No	UNDESCRIBED PROTEIN	DVS6A00726, DVS5A00048	DVS7B01498	2	1
DOG01351	No	UNDESCRIBED PROTEIN	DVS3A00060, DVS6A00304, DVS8A01308	DVS8B01246	3	1
DOG01352	No	UNDESCRIBED PROTEIN	DVS3A03156, DVS4A01754	DVS5B01012	2	1
DOG01353	No	UNDESCRIBED PROTEIN	DVS9A00303	DVS5B01944	1	1
DOG01354	No	UNDESCRIBED PROTEIN	DVS8A00503, DVS3A02723	DVS9B00299	2	1
DOG01355	No	UNDESCRIBED PROTEIN	DVS7A00304	DVS2B03056, DVS2B03290, DVS7B02255	1	3
DOG01356	Yes	UNDESCRIBED PROTEIN	DVS5A01402	DVS5B01494	1	1
DOG01357	Yes	UNDESCRIBED PROTEIN	DVS1A00256	DVS7B02730, DVS1B00258	1	2
DOG01358	No	UNDESCRIBED PROTEIN	DVS2A02993	DVS3B01822	1	1
DOG01359	Yes	UNDESCRIBED PROTEIN	DVS9A00641	DVS3B02675, DVS9B00628, DVS3B01545	1	3
DOG01360	No	UNDESCRIBED PROTEIN	DVS3A01416	DVS8B01147, DVS8B00932	1	2
DOG01361	Yes	UNDESCRIBED PROTEIN	DVS1A00369	DVS9B02602, DVS1B00365	1	2
DOG01362	No	RNASE H DOMAIN-CONTAINING PROTEIN-RELATED (PTHR47074:SF29)	DVS3A03692	DVS8B02537	1	1
DOG01363	No	RNASE H DOMAIN-CONTAINING PROTEIN (PTHR33033:SF58)	DVS7A01952	DVS6B00209	1	1
DOG01364	Yes	RNASE H DOMAIN-CONTAINING PROTEIN (PTHR33033:SF58)	DVS8A02510	DVS8B02671	1	1
DOG01365	Yes	RNASE H DOMAIN-CONTAINING PROTEIN (PTHR33033:SF58)	DVS4A01150	DVS4B01124	1	1
DOG01366	No	UNDESCRIBED PROTEIN	DVS3A01063, DVS7A01171, DVS4A01393	DVS2B01140	3	1
DOG01367	No	UNDESCRIBED PROTEIN	DVS7A01009, DVS4A01781	DVS9B01151	2	1
DOG01368	No	UNDESCRIBED PROTEIN	DVS3A02063	DVS9B02414, DVS5B02148, DVS7B02268	1	3
DOG01369	No	UNDESCRIBED PROTEIN	DVS6A01366, DVS4A02323, DVS8A01486	DVS5B00121	3	1
DOG01370	Yes	UNDESCRIBED PROTEIN	DVS7A01986	DVS7B02012	1	1
DOG01371	No	UNDESCRIBED PROTEIN	DVS7A01455	DVS5B01550, DVS4B00274	1	2
DOG01372	No	UNDESCRIBED PROTEIN	DVS7A01344	DVS3B01496	1	1
DOG01373	Yes	UNDESCRIBED PROTEIN	DVS9A01740, DVS1A01196	DVS1B01517	2	1
DOG01374	No	UNDESCRIBED PROTEIN	DVS3A02685	DVS7B02237	1	1
DOG01375	Yes	OS04G0512900 PROTEIN (PTHR23155:SF1068)	DVS7A00838	DVS7B00813	1	1
DOG01376	Yes	OS01G0808000 PROTEIN (PTHR23155:SF1113)	DVS7A01002	DVS7B00967	1	1
[truncated: 21,238 more rows]

## Sheet: Supplementary Table 7
Supplementary Table 7. Hemizygous genes in the DVS genome.
[truncated: 6,934 more rows]

[truncated: 22 more sheets: Supplementary Table 8, Supplementary Table 9, Supplementary Table 10, Supplementary Table 11, Supplementary Table 12, Supplementary Table 13, Supplementary Table 14, Supplementary Table 15, Supplementary Table 16, Supplementary Table 17, Supplementary Table 18, Supplementary Table 19, Supplementary Table 20, Supplementary Table 21, Supplementary Table 22, Supplementary Table 23, Supplementary Table 24, Supplementary Table 25, Supplementary Table 26, Supplementary Table 27 …]
